# Supplementary material for: Cities and armed conflict: A systematic urban-rural coding of UCDP conflict events data
Source: Data Brief. 2021 Nov 7;39:107554. doi: 10.1016/j.dib.2021.107554 (PMC8603016; doi:10.1016/j.dib.2021.107554)
Supplement: Supplementary file 1 [file mmc1.xlsx]

## Sheet: Sheet1
Countrycode	Country	Cityname	Alt citynames	Total fatalities (best est.) 1989-2017 (UCDP-GED 18.1)	Total events 1989-2017 (UCDP-GED 18.1)	Pop	Pop_year	Adm1	Adm2	latitude	longitude	AltSource	Comment
700	Afghanistan	Aybak	Samangan	417	16	100500	2012	Samangan province	Aybak district	36.2655	68.0164	Central Statistics Office, Afghanistan: http://cso.gov.af/Content/files/Samangan(1).pdf
700	Afghanistan	Baghlan		77	10	163598	2015	Baghlan province	Baghlani Jadid district	36.1259	68.7054	Simplemaps
700	Afghanistan	Balkh				147426	2015					Simplemaps
700	Afghanistan	Chaghcharan	Chaghcharān, Feroz Koh, Firozkoh	102	17	131800	2012	Ghor province	Chaghcharan district	34.5195	65.2509	Central Statistics Office, Afghanistan: http://cso.gov.af/Content/files/Ghor(1).pdf
700	Afghanistan	Chaharikar	Charikar	336	22	171200	2012	Parwan province	Chaharikar district	35.0159	69.1741	Central Statistics Office, Afghanistan: http://cso.gov.af/Content/files/Parwan(1).pdf
700	Afghanistan	Farah		227	38	108400	2012	Farah province	Farah district	32.3738	62.1157	Central Statistics Office, Afghanistan: http://cso.gov.af/Content/files/Farah(1).pdf
700	Afghanistan	Ghazni		293	80	129892	2015	Ghazni province	Ghazni district	33.55	68.4167	Simplemaps
700	Afghanistan	Hirat	Herat	541	87	439232	2015	Hirat province	Hirat district	34.35	62.2	Simplemaps
700	Afghanistan	Jalalabad		2363	140	401697	2015	Nangarhar province	Jalalabad district	34.4288	70.4557	Simplemaps
700	Afghanistan	Kabul		19532	871	3160266	2015	Kabul province	Kabul district	34.5311	69.1628	Simplemaps	Capital
700	Afghanistan	Kandahar		1622	371	613871	2015	Kandahar province	Kandahar district	31.6118	65.7058	Simplemaps
700	Afghanistan	Khost		2831	124	133700	2012	Khost province	Khost district	33.3351	69.9184	Central Statistics Office, Afghanistan: http://cso.gov.af/Content/files/Khost(1).pdf
700	Afghanistan	Kunduz	Kondoz	1452	104	210856	2015	Kunduz province	Kunduz district	36.7261	68.8652	Simplemaps
700	Afghanistan	Lashkar Gah		1194	195	201546	2015	Hilmand province	Lashkar Gah district	31.58	64.3774	Simplemaps
700	Afghanistan	Maymana	Maimana, Meymaneh	505	29	199795	2015	Faryab province	Maymana district	35.9173	64.7848	Simplemaps
700	Afghanistan	Mazari Sharif	Mazar-e Sharif	8159	60	365432	2015	Balkh province	Mazari Sharif district	36.7001	67.1166	Simplemaps
700	Afghanistan	Mihtarlam		226	51	126000	2012	Laghman province	Mihtarlam district	34.6638	70.2074	Central Statistics Office, Afghanistan: http://cso.gov.af/Content/files/Laghman(1).pdf
700	Afghanistan	Puli Alam		282	50	102700	2012	Logar province	Puli Alam district	33.9953	69.0227	Central Statistics Office, Afghanistan: http://cso.gov.af/Content/files/Logar(1).pdf
700	Afghanistan	Puli Khumri	Pul-e Khomri	507	35	203600	2012	Baghlan province	Puli Khumri district	35.9446	68.7151	Central Statistics Office, Afghanistan: http://cso.gov.af/Content/files/Baghlan(1).pdf
700	Afghanistan	Sari Pul	Sar-e Pol	50	17	150700	2012	Sari Pul province	Sari Pul district	36.2159	65.9303	Central Statistics Office, Afghanistan: http://cso.gov.af/Content/files/Sar-e-Pul(1).pdf
700	Afghanistan	Shibirghan	Sheberghan	2328	22	161700	2012	Jawzjan province	Shibirghan district	36.6676	65.7529	Central Statistics Office, Afghanistan: http://cso.gov.af/Content/files/Jawzjan(1).pdf
700	Afghanistan	Taluqan	Taloqan	2420	55	219000	2012	Takhar province	Taluqan district	36.7341	69.5336	Central Statistics Office, Afghanistan: http://cso.gov.af/Content/files/Takhar(1).pdf
339	Albania	TIRANA				392863	2003
615	Algeria	Adrar		1	1	200834	2008	Adrar province	Adrar commune	27.8676	-0.28984
615	Algeria	Ain Defla		113	31	450280	2008	Ain Defla province	Ain Defla commune	36.2641	1.9679
615	Algeria	Ain Temouchent				299341	2008
615	Algeria	Algiers	El Djazair	1398	226	1569897	1998	Algiers province	Sidi M'Hamed commune	36.7631	3.05056		Capital
615	Algeria	Annaba		42	16	352523	1998	Annaba province	Annaba commune	36.9075	7.75722
615	Algeria	Batna		143	29	246800	1998	Batna province	Batna commune	35.5553	6.17861
615	Algeria	Béchar				134523	1998
615	Algeria	Bejaia	Bejaïa	8	4	144405	1998	Bejaia province	Bejaia commune	36.7559	5.08433
615	Algeria	Biskra	Beskra	20	3	177060	1998	Biskra province	Biskra commune	34.85	5.73333
615	Algeria	Blida	El Boulaïda	226	59	229788	1998	Blida province	Blida commune	36.47	2.8277
615	Algeria	Bordj Bou Arreridj		10	4	129004	1998	Bordj Bou Arreridj province	Bordj Bou Arreridj commune	36.075	4.775
615	Algeria	Bordj el Kifan		16	7	103690	1998	Algiers province	Dar el Beida commune	36.7475	3.19306
615	Algeria	Bouira		95	27	372196	2008	Bouira province	Bouira commune	36.38	3.90139
615	Algeria	Boumerdes		141	54	459250	2008	Boumerdes province	Boumerdes commune	36.759	3.47482
615	Algeria	Chlef		87	21	521070	2008	Chlef province	Chlef commune	36.1579	1.3378
615	Algeria	Constantine	Qacentina, Kasantina, Qusantinah	64	34	465021	1998	Constantine province	Constantine commune	36.365	6.61472
615	Algeria	Ech Cheliff (El Asnam)				174314	1998
615	Algeria	El Djelfa				158679	1998
615	Algeria	El Eulma				104758	1998
615	Algeria	El Oued	El Wad	31	5	105151	1998	El Oued province	El Oued commune	33.3333	6.88333
615	Algeria	El Tarf		1	1	230157	2008	El Tarf province	El Tarf commune	36.7672	8.31377
615	Algeria	El-Bayadh		8	3	192958	2008
615	Algeria	Ghardaïa		29	4	127959	1998	Ghardaia province	Ghardaia commune	32.4833	3.66667
615	Algeria	Guelma		2	1	108682	1998	Guelma province	Guelma commune	36.4621	7.42608
615	Algeria	Jijel		103	35	106306	1998	Jijel province	Jijel commune	36.8	5.76667
615	Algeria	Khenchela		23	6	288849	2008	Khenchela province	Khenchela commune	35.4358	7.14333
615	Algeria	Laghouat		15	7	371204	2008	Laghouat province	Laghouat commune	33.8	2.86514
615	Algeria	Mascara	Mouaskar	42	8	513432	2008
615	Algeria	Medea	Lemdiyya, Médéa	200	39	128427	1998	Medea province	Medea commune	36.2642	2.75393
615	Algeria	Mila		7	3	440735	2008	Mila province	Mila commune	36.4503	6.26444
615	Algeria	Mostaganem	Mestghanem	26	7	125911	1998	Mostaganem province	Mostaganem commune	35.9312	0.089177
615	Algeria	M'Sila		30	4	102151	1998	M'Sila province	M'Sila commune	35.7058	4.54194
615	Algeria	Naama				160381	2008
615	Algeria	Oran	Wahran	112	28	705335	1998	Oran province	Oran commune	35.6911	-0.641667
615	Algeria	Ouargla	Wargla	2	1	139381	1998	Ouargla province	Ouargla commune	31.9667	5.33333
615	Algeria	Oum el Bouaghi		1	1	467997	2008	Oum El Bouaghi province	Oum El Bouaghi commune	35.8754	7.11353
615	Algeria	Relizane	Ghilizane	49	12	104644	1998	Relizane province	Relizane commune	35.7373	0.555987
615	Algeria	Saïda		17	4	113533	1998	Saida province	Saida commune	34.8333	0.15
615	Algeria	Setif	Stif, Sétif	49	9	214842	1998	Setif province	Setif commune	36.1914	5.40944
615	Algeria	Sidi bel Abbès	Sidi-bel-Abbès	130	21	183931	1998	Sidi bel Abbès province	Sidi bel Abbès commune	35.1899	-0.630846
615	Algeria	Skikda		119	22	153531	1998	Skikda province	Skikda commune	36.8762	6.90921
615	Algeria	Souq Ahras				114512	1998
615	Algeria	Tamanrasset		2	1	136822	2008	Tamanrasset province	Tamanghasset commune	22.785	5.52278
615	Algeria	Tébessa	Tbessa	70	21	154335	1998	Tébessa province	Tebessa commune	35.4042	8.12417
615	Algeria	Tiaret	Tihert	112	18	148850	1998	Tiaret province	Tiaret commune	35.3758	1.31306
615	Algeria	Tipaza		64	14	343838	2008	Tipaza province	Tipaza commune	36.5897	2.4475
615	Algeria	Tissemsilt		24	7	193011	2008	Tissemsilt province	Tissemsilt commune	35.6078	1.81111
615	Algeria	Tizi Ouzou		168	55	585775	2008	Tizi Ouzou province	Tizi Ouzou commune	36.7118	4.04591
615	Algeria	Tlemcen	Tilimsen	89	15	156258	1998	Tlemcen province	Tlemcen commune	34.8783	-1.315
615	Algeria	Touggourt				114183	1998
540	Angola	Benguela		1033	6	142017	2015	Benguela province		-12.5783	13.4072	Simplemaps
540	Angola	Cabinda		7	9	455468	2012	Cabinda province	Cabinda municipality	-5.55	12.2	Estimated, 2012 (https://archive.is/20121216133652/http://www.world-gazetteer.com/wg.php?x=&men=gcis&lng=en&des=wg&srt=npan&col=abcdefghinoq&msz=1500&geo=-19#selection-661.0-661.7)
540	Angola	Huambo		6535	38	986000	2015	Huambo province	Huambo municipality	-12.7761	15.7392	Simplemaps
540	Angola	Kuito	Cuito	3878	107	113955	2015	Bie province	Kuito municipality	-12.3833	16.9333	Simplemaps
540	Angola	Lobito		600	4	170733	2015	Benguela province	Lobito municipality	-12.3481	13.5456	Simplemaps
540	Angola	Luanda		1263	14	3562086	2015	Luanda province		-8.83333	13.3333	Simplemaps	Capital
540	Angola	Lubango		351	5	114086	2015	Huila province		-14.9167	13.5	Simplemaps
540	Angola	Malanje		1402	67	173327	2012	Malanje province	Malanje municipality	-9.54472	16.3453	Estimated, 2012 (https://archive.is/20121216133652/http://www.world-gazetteer.com/wg.php?x=&men=gcis&lng=en&des=wg&srt=npan&col=abcdefghinoq&msz=1500&geo=-19#selection-661.0-661.7)
540	Angola	Namibe		0	1	101317	2012	Namibe province		-15.1961	12.1522	Estimated, 2012 (https://archive.is/20121216133652/http://www.world-gazetteer.com/wg.php?x=&men=gcis&lng=en&des=wg&srt=npan&col=abcdefghinoq&msz=1500&geo=-19#selection-661.0-661.7)
540	Angola	Uige	Uíge	52	19	128755	2012	Uige province	Uige municipality	-7.61667	15.05	Estimated, 2012 (https://archive.is/20121216133652/http://www.world-gazetteer.com/wg.php?x=&men=gcis&lng=en&des=wg&srt=npan&col=abcdefghinoq&msz=1500&geo=-19#selection-661.0-661.7)
160	Argentina	Avellaneda				344024	1991
160	Argentina	Bahía Blanca-Cerri				310151	2010						NB: Urban agglomeration
160	Argentina	Buenos Aires		0	1	1.30474e+07	2010			-34.6033	-58.3817		NB: Population figures for urban agglomeration. Capital.
160	Argentina	Catamarca				204866	2010						NB: Urban agglomeration
160	Argentina	Comodoro Rivadavia-Rada Tilly				143291	2010						NB: Urban agglomeration
160	Argentina	Concordia				152271	2010						NB: Urban agglomeration
160	Argentina	Córdoba				1.40555e+06	2010						NB: Urban agglomeration
160	Argentina	Corrientes				358278	2010						NB: Urban agglomeration
160	Argentina	Formosa				240089	2010						NB: Urban agglomeration
160	Argentina	General San Martín				406809	1991
160	Argentina	La Matanza				1120088	1991
160	Argentina	La Plata				744886	2010						NB: Urban agglomeration
160	Argentina	La Rioja				181938	2010						NB: Urban agglomeration
160	Argentina	Lanus				468561	1991
160	Argentina	Lomas de Zamora				574330	1991
160	Argentina	Mar del Plata-Batán				618112	2010						NB: Urban agglomeration
160	Argentina	Mendoza				902127	2010						NB: Urban agglomeration
160	Argentina	Neuquén-Plottier				265216	2010						NB: Urban agglomeration
160	Argentina	Paraná				276605	2010						NB: Urban agglomeration
160	Argentina	Posadas				298450	2010						NB: Urban agglomeration
160	Argentina	Quilmes				511234	1991
160	Argentina	Rawson-Trelew-Playa Unión				128971	2010						NB: Urban agglomeration
160	Argentina	Resistencia				389940	2010						NB: Urban agglomeration
160	Argentina	Rí Cuarto				164344	2010						NB: Urban agglomeration
160	Argentina	Rosario				1.2614e+06	2010						NB: Urban agglomeration
160	Argentina	Salta				537107	2010						NB: Urban agglomeration
160	Argentina	San Fernando				141063	1991
160	Argentina	San Isidro				299023	1991
160	Argentina	San Juan				468330	2010						NB: Urban agglomeration
160	Argentina	San Luis - El Chorrillo				203162	2010						NB: Urban agglomeration
160	Argentina	San Miguel de Tucumán				470809	1991
160	Argentina	San Nicolás-Villa Constitución				179757	2010						NB: Urban agglomeration
160	Argentina	San Salvador de Jujuy-Palpalá				309034	2010						NB: Urban agglomeration
160	Argentina	Santa Fé				506054	2010						NB: Urban agglomeration
160	Argentina	Santa Rosa-Toay				121229	2010						NB: Urban agglomeration
160	Argentina	Santiago del Estero-La Banda				370561	2010						NB: Urban agglomeration
160	Argentina	Tucumán-Tafí Viejo				811804	2010						NB: Urban agglomeration
160	Argentina	Ushuaia-Rí Grande				122105	2010						NB: Urban agglomeration
160	Argentina	Vicente López				289505	1991
371	Armenia	Gyumri	Leninakan	7	1	149200	2004	Shirak province		40.7894	43.8475		(/Soviet Union)
371	Armenia	Kirovakan	Vanadzoz	1	1	105900	2004	Armenian SSR		40.8128	44.4883		(/Soviet Union)
371	Armenia	YEREVAN				1102427	2004
373	Azerbaijan	Baku		135	6	1834300	2003	Azerbaijan SSR	Baku city municipality	40.3953	49.8822		Soviet Union until 1991; Capital from 1991
373	Azerbaijan	Ganja				302700	2003
373	Azerbaijan	Sumgayit				290200	2003
692	Bahrain	Manama		10	13	153395	2001	Al ‘??imah governorate		26.2361	50.5831		Capital
771	Bangladesh	Barisal		1	2	192810	2001	Barisal Division	Barisal District	22.705	90.37		NB: Population figures for urban agglomeration
771	Bangladesh	Bogra		4	3	154807	2001	Rajshahi Division	Bogra District	24.85	89.3667		NB: Population figures for urban agglomeration
771	Bangladesh	Brahmanbaria		0	1	129278	2001	Chittagong Division	Brahmanbaria District	23.9746	91.1123		NB: Population figures for urban agglomeration
771	Bangladesh	Chittagong		36	23	2023489	2001	Chittagong Division	Chittagong District	22.3384	91.8317		NB: Population figures for urban agglomeration
771	Bangladesh	Comilla		1	1	166519	2001	Chittagong Division	Comilla District	23.4619	91.185		NB: Population figures for urban agglomeration
771	Bangladesh	Dhaka		93	47	5333571	2001	Dhaka Division	Dhaka District	23.7231	90.4086		Capital. NB: Population figures for urban agglomeration
771	Bangladesh	Dinajpur				157914	2001						NB: Urban agglomeration
771	Bangladesh	Gazipur				122801	2001	Dhaka Division	Gazipur District	24	90.4292		NB: Urban agglomeration
771	Bangladesh	Jamalpur				120955	2001						NB: Urban agglomeration
771	Bangladesh	Jessore		4	2	176655	2001	Khulna Division	Jessore District	23.1697	89.2136		NB: Population figures for urban agglomeration
771	Bangladesh	Kadamrasul				128561	2001						NB: Urban agglomeration
771	Bangladesh	Khulna		14	14	770498	2001	Khulna Division	Khulna District	22.8098	89.5644		NB: Population figures for urban agglomeration
771	Bangladesh	Mymensingh				227204	2001						NB: Urban agglomeration
771	Bangladesh	Naogaon		1	1	124046	2001	Rajshahi Division	Naogaon District	24.8117	88.9467		NB: Population figures for urban agglomeration
771	Bangladesh	Narayanganj		4	3	241393	2001	Dhaka Division	Narayanganj District	23.6136	90.5031		NB: Population figures for urban agglomeration
771	Bangladesh	Narsingdi		2	1	124204	2001	Dhaka Division	Narsingdi District	23.9231	90.7178		NB: Population figures for urban agglomeration
771	Bangladesh	Nawabganj				152223	2001						NB: Urban agglomeration
771	Bangladesh	Pabna		4	4	116305	2001	Rajshahi Division	Pabna Disctrict	24.0066	89.2441		NB: Population figures for urban agglomeration
771	Bangladesh	Rajshahi		7	8	388811	2001	Rajshahi Division	Rajshahi District	24.3667	88.6		NB: Population figures for urban agglomeration
771	Bangladesh	Rangpur		1	1	241310	2001	Rangpur Division	Rangpur District	25.7467	89.2517		NB: Population figures for urban agglomeration
771	Bangladesh	Saidpur				112609	2001						NB: Urban agglomeration
771	Bangladesh	Sirajganj		1	1	128144	2001	Rajshahi Division	Sirajganj District	24.4554	89.7		NB: Population figures for urban agglomeration
771	Bangladesh	Tāngāil	Tangail	2	2	128785	2001	Dhaka Division	Tangail District	24.2498	89.9166		NB: Population figures for urban agglomeration
771	Bangladesh	Tongi				283099	2001						NB: Urban agglomeration
370	Belarus	Baranovichi				168765	2003
370	Belarus	Bobruisk				220972	2003
370	Belarus	Borisov				150474	2003
370	Belarus	Brest				297301	2003
370	Belarus	Gomel				491826	2003						NB: Urban agglomeration
370	Belarus	Grodno				313584	2003
370	Belarus	Lida				100714	1999
370	Belarus	MINSK				1733854	2003
370	Belarus	Mogilev				364587	2003
370	Belarus	Mozir				111591	2003
370	Belarus	Novopolotsk				107117	2003						NB: Urban agglomeration
370	Belarus	Orsha				140643	2003						NB: Urban agglomeration
370	Belarus	Pinsk				130711	2003
370	Belarus	Soligorsk				101534	2003
370	Belarus	Vitebsk				350693	2003
211	Belgium	Anderlecht				103009	2009
211	Belgium	Antwerpen (Anvers)				447664	2001
211	Belgium	Brugge				116868	2001
211	Belgium	Brussels	Bruxelles	33	2	135875	2001	Brussels-Capital region		50.8333	4.33333		Capital
211	Belgium	Charleroi		1	1	200389	2001	Wallonia region	Hainaut province	50.4095	4.45248
211	Belgium	Gent (Gand)				225422	2001
211	Belgium	Liège (Luik)				184604	2001
211	Belgium	Namur				105327	2001
211	Belgium	Schaerbeek				107488	2001
760	Bhutan	THIMPHU				79185	2005
145	Bolivia	Cochabamba				516683	2001
145	Bolivia	El Alto				647350	2001
145	Bolivia	LA PAZ				789585	2001
145	Bolivia	Oruro				201230	2001
145	Bolivia	Potosí				132966	2001
145	Bolivia	Santa Cruz				1113582	2001
145	Bolivia	SUCRE				193876	2001
145	Bolivia	Tarija				135783	2001
346	Bosnia and Hercegovina	Banja Luka		9	2	195692	1991			44.7758	17.1856
346	Bosnia and Hercegovina	Doboj		112	15	102549	1991			44.7347	18.0878
346	Bosnia and Hercegovina	Mostar		708	96	126628	1991			43.3433	17.8081
346	Bosnia and Hercegovina	Prijedor		223	3	112543	1991			44.9814	16.7131
346	Bosnia and Hercegovina	Sarajevo		2862	512	527049	1991	Sarajevo		43.85	18.3833		Capital since 1992 (Bosnia independence)
346	Bosnia and Hercegovina	Tuzla		226	31	131318	1991			44.5428	18.6694
346	Bosnia and Hercegovina	Zenica		57	12	145517	1991			44.2014	17.9064
571	Botswana	Francistown				101028	2001
571	Botswana	GABORONE				233136	2001
140	Brazil	Aguas Lindas de Goiás				159138	2010
140	Brazil	Alagoinhas				122324	2010
140	Brazil	Alvorada				175575	2010
140	Brazil	Americana				209654	2010
140	Brazil	Ananindeua				470819	2010
140	Brazil	Anápolis				325163	2010
140	Brazil	Aparecida de Goiania				157296	2010
140	Brazil	Apucarana				108887	2010
140	Brazil	Aracaju				571149	2010
140	Brazil	Araçatuba				178077	2010
140	Brazil	Araguaina				142925	2010
140	Brazil	Araguario				100753	2010
140	Brazil	Arapiraca				181481	2010
140	Brazil	Arapongas				101851	2010
140	Brazil	Araraquara				143071	2010
140	Brazil	Araras				112444	2010
140	Brazil	Araucária				109484	2010
140	Brazil	Atibaia				115229	2010
140	Brazil	Balneário Camboriú				108089	2010
140	Brazil	Barbacena				107207	2010
140	Brazil	Barra Mansa				171125	2010
140	Brazil	Barreiras				123741	2010
140	Brazil	Barretos				108306	2010
140	Brazil	Barueri				112726	2010
140	Brazil	Bauru				337094	2010
140	Brazil	Belém		0	1	143474	2010	Pará	Belém	-1.45583	-48.5044
140	Brazil	Belford Roxo				469332	2010
140	Brazil	Belo Horizonte				1433244	2010
140	Brazil	Betim				375331	2010
140	Brazil	Birigui				105487	2010
140	Brazil	Blumenou				248655	2010
140	Brazil	Boa Vista		41	2	277799	2010	Roraima state	Boa Vista municipality	2.81972	-60.6733
140	Brazil	Botucatu				115606	2010
140	Brazil	Bragança Paulista				142255	2010
140	Brazil	Brasília		1	1	2481272	2010	Distrito Federal	Brasília	-15.7797	-47.9297		Capital
140	Brazil	Brusque				102025	2010
140	Brazil	Cabo Frio				140269	2010
140	Brazil	Cachoeirinha				118278	2010
140	Brazil	Cachoeiro de Itapemirim				162947	2010
140	Brazil	Camacari				161226	2010
140	Brazil	Camaragibe				144466	2010
140	Brazil	Campina Grande				355014	2010
140	Brazil	Campinas				952659	2010
140	Brazil	Campo Grande				774202	2010
140	Brazil	Campos dos Goytacazes				356608	2010
140	Brazil	Canoas				323827	2010
140	Brazil	Carapicuíba				230355	2010
140	Brazil	Cariacica				115513	2010
140	Brazil	Caruaru				277982	2010
140	Brazil	Cascavel				266835	2010
140	Brazil	Castanhal				149918	2010
140	Brazil	Catanduva				111914	2010
140	Brazil	Caucaia		8	1	149896	2010	Ceará state	Caucaia municipality	-3.73611	-38.6531
140	Brazil	Caxias				118534	2010
140	Brazil	Caxias do Sul				415822	2010
140	Brazil	Chapecó				166040	2010
140	Brazil	Colombo				203203	2010
140	Brazil	Conselheiro Lafaiete				110588	2010
140	Brazil	Contagem				379044	2010
140	Brazil	Cotia				170507	2010
140	Brazil	Criciúma				133031	2010
140	Brazil	Cubatao				118720	2010
140	Brazil	Cuiabá				220859	2010
140	Brazil	Curitiba				1751907	2010
140	Brazil	Diadema				386089	2010
140	Brazil	Divinópolis				202220	2010
140	Brazil	Dourados				173647	2010
140	Brazil	Duque de Caxias				341304	2010
140	Brazil	Embu				240230	2010
140	Brazil	Feira de Santana				495516	2010
140	Brazil	Ferraz de Vasconcelos				111727	2010
140	Brazil	Florianópolis				249477	2010
140	Brazil	Fortaleza		67	27	862750	2010	Ceará state	Fortaleza municipality	-3.71722	-38.5431
140	Brazil	Foz do Iguaçu				253962	2010
140	Brazil	Franca				313046	2010
140	Brazil	Francisco Morato				154207	2010
140	Brazil	Franco da Rocha				121244	2010
140	Brazil	Garanhuns				112462	2010
140	Brazil	Goiânia		2	1	1296324	2010	Goiás	Goiânia	-16.6786	-49.2539
140	Brazil	Governador Valadares				245125	2010
140	Brazil	Gravatai				228093	2010
140	Brazil	Guarapari				100528	2010
140	Brazil	Guarapuava				142163	2010
140	Brazil	Guaratinguetá				106762	2010
140	Brazil	Guarujá				138753	2010
140	Brazil	Guarulhos				784971	2010
140	Brazil	Hortolandia				192692	2010
140	Brazil	Ilhéus				148437	2010
140	Brazil	Imperatriz				234547	2010
140	Brazil	Indaiatuba				199592	2010
140	Brazil	Ipatinga				148687	2010
140	Brazil	Itabiraí				100300	2010
140	Brazil	Itaboraí				107527	2010
140	Brazil	Itabuna				199749	2010
140	Brazil	Itaguaí				104195	2010
140	Brazil	Itajaí				173452	2010
140	Brazil	Itapecerica da Serra				151349	2010
140	Brazil	Itapetininga				123439	2010
140	Brazil	Itapevi				200769	2010
140	Brazil	Itaquaquecetuba				321770	2010
140	Brazil	Itu				144269	2010
140	Brazil	Jaboatao dos Guarapes				335371	2010
140	Brazil	Jacareí				187144	2010
140	Brazil	Jandira				108344	2010
140	Brazil	Jaraguá do Sul				132800	2010
140	Brazil	Jaú				118895	2010
140	Brazil	Jequié				136518	2010
140	Brazil	Ji-Paraná				103256	2010
140	Brazil	Joao Pessoa				720954	2010
140	Brazil	Joinville				486803	2010
140	Brazil	JuÃ zeiro do Norte				238889	2010
140	Brazil	Juazeiro				151336	2010
140	Brazil	Juiz de Fora				489801	2010
140	Brazil	Jundiaí				354204	2010
140	Brazil	Lages				153676	2010
140	Brazil	Lauro de Freitas				163449	2010
140	Brazil	Limeira				267804	2010
140	Brazil	Linhares				109653	2010
140	Brazil	Londrina				485822	2010
140	Brazil	Macae				194652	2010
140	Brazil	Macapá				369287	2010
140	Brazil	Maceió				932078	2010
140	Brazil	Manaus		68	4	1792881	2010	Amazonas state	Manaus municipality	-3.10194	-60.025
140	Brazil	Marabá		8	1	186270	2010	Pará	Marabá	-5.36861	-49.1178
140	Brazil	Maracanaú		4	2	163853	2010	Ceará state	Maracanaú municipality	-3.87667	-38.6256
140	Brazil	Marília				197342	2010
140	Brazil	Maringá				342310	2010
140	Brazil	Marituba				107123	2010
140	Brazil	Mauá				417064	2010
140	Brazil	Mesquita				168376	2010
140	Brazil	Moji das Cruzes				163259	2010
140	Brazil	Moji-Guaçu				127452	2010
140	Brazil	Montes Claros				338381	2010
140	Brazil	Mossoró				237241	2010
140	Brazil	NÃ´vo Hamburgo				234798	2010
140	Brazil	Natal		30	1	803739	2010	Rio Grande do Norte state	Natal municipality	-5.795	-35.2094
140	Brazil	Nilópolis				102161	2010
140	Brazil	Niterói		11	4	487562	2010	Rio de Janeiro	Rio de Janeiro	-22.8833	-43.1036
140	Brazil	Nossa Senhora do Socorro				155823	2010
140	Brazil	Nova Friburgo				113217	2010
140	Brazil	Nova Iguaçu				787563	2010
140	Brazil	Olinda				370332	2010
140	Brazil	Osasco				666740	2010
140	Brazil	Ourinhos				100374	2010
140	Brazil	Palhoça				119360	2010
140	Brazil	Palmas				217056	2010
140	Brazil	Paranaguá				133761	2010
140	Brazil	Parauapebas				138690	2010
140	Brazil	Parnaíba				137485	2010
140	Brazil	Parnamirim				202456	2010
140	Brazil	Passo Fundo				179630	2010
140	Brazil	Passos				100859	2010
140	Brazil	Patos de Minas				124349	2010
140	Brazil	Paulista				300466	2010
140	Brazil	Pelotas				306193	2010
140	Brazil	Petrolina				217093	2010
140	Brazil	Petrópolis				185876	2010
140	Brazil	Pindamonhangaba				103395	2010
140	Brazil	Pinhais				117008	2010
140	Brazil	Piracicaba				297767	2010
140	Brazil	Poços de Caldas				148722	2010
140	Brazil	Ponta Grossa				303399	2010
140	Brazil	Porto Alegre				1409351	2010
140	Brazil	Porto Velho				369259	2010
140	Brazil	Pouso Alegre				118847	2010
140	Brazil	Praia Grande				201259	2010	São Paulo	Praia Grande	-24.0013	-46.4912
140	Brazil	Presidente Prudente				200042	2010
140	Brazil	Queimados				137962	2010
140	Brazil	Recife				1537704	2010
140	Brazil	Ribeirao das Neves				134449	2010
140	Brazil	Ribeirao PrÃªto				590593	2010
140	Brazil	Rio Branco				308545	2010
140	Brazil	Rio Claro				178613	2010
140	Brazil	Rio de Janeiro		692	129	6320446	2010	Rio de Janeiro	Rio de Janeiro	-22.9028	-43.2075
140	Brazil	Rio Grande				178454	2010
140	Brazil	Rio Verde				160661	2010
140	Brazil	Rondonópolis				144049	2010
140	Brazil	Salto				104688	2010
140	Brazil	Salvador				2674923	2010
140	Brazil	Santa Bárbara D'Oeste				178596	2010
140	Brazil	Santa Cruz do Sul				102891	2010
140	Brazil	Santa Maria				246544	2010
140	Brazil	Santa Rita				101319	2010
140	Brazil	Santana de Parnaíba				108813	2010
140	Brazil	Santarém				205711	2010
140	Brazil	Santo André				568538	2010
140	Brazil	Santos				419086	2010
140	Brazil	Sao Bernardo do Campo				736466	2010
140	Brazil	Sao Caetano do Sul				149263	2010
140	Brazil	Sao Carlo				116765	2010
140	Brazil	Sao Gonçalo				337273	2010
140	Brazil	Sao Joao de Meriti				234340	2010
140	Brazil	Sao José do Rio PrÃªto				372492	2010
140	Brazil	Sao José dos Campos				533501	2010
140	Brazil	Sao José dos Pinhais				200521	2010
140	Brazil	Sao Leopoldo				213238	2010
140	Brazil	Sao Luís				958545	2010
140	Brazil	São Paulo	Sao Paulo	46	9	105269	2010	São Paulo	São Paulo	-23.5475	-46.6361
140	Brazil	Sao Vicente				331817	2010
140	Brazil	Sapucaia do Sul				130469	2010
140	Brazil	Serra				112555	2010
140	Brazil	Sertaozinho				101784	2010
140	Brazil	Sete Lagoas				208847	2010
140	Brazil	Simoes Filho				105811	2010
140	Brazil	Sobral				147353	2010
140	Brazil	Sorocaba				580621	2010
140	Brazil	Susano				152003	2010
140	Brazil	Taboao da Serra				244528	2010
140	Brazil	Tatuí				102256	2010
140	Brazil	Taubaté				232049	2010
140	Brazil	Teixeira de Freitas				128407	2010
140	Brazil	Teófilo Otoni				105621	2010
140	Brazil	Teresina				767559	2010
140	Brazil	Teresópolis				134156	2010
140	Brazil	Timon				134827	2010
140	Brazil	Toledo				103644	2010
140	Brazil	Trindade				100106	2010
140	Brazil	Uberaba				289376	2010
140	Brazil	UberlÃ¢ndia				584102	2010
140	Brazil	Uruguaiana				116276	2010
140	Brazil	Valinhos				101626	2010
140	Brazil	Valparaíso de Goiás				132982	2010
140	Brazil	Varginha				119061	2010
140	Brazil	Varzea Grande				184069	2010
140	Brazil	Varzea Paulista				107089	2010
140	Brazil	Vespasiano				104527	2010
140	Brazil	Vila Velha				171772	2010
140	Brazil	Vitória				211529	2010
140	Brazil	Vitória da Conquista				260260	2010
140	Brazil	Vitória de Santo Antao				111541	2010
140	Brazil	Volta Redonda				257686	2010
140	Brazil	Votorantim				104659	2010
439	Burkina Faso	Bobo Dioulasso				489967	2006
439	Burkina Faso	Ouagadougou		25	1	1475223	2006	Centre	Kadiogo	12.3703	-1.52472		Capital
516	Burundi	Bujumbura		1185	132	497169	2008	Bujumbura Mairie province	Rohero commune	-3.3822	29.3644		Capital
811	Cambodia (Kampuchea)	Battambang	Krong Battambang	65	13	152608	2015	Battambang Province	Battambang district	13.1027	103.198	Simplemaps
811	Cambodia (Kampuchea)	Kampong Cham				119699	2008					2008 census (cited on https://archive.li/20130111124007/http://www.world-gazetteer.com/wg.php?x=&men=gcis&lng=en&des=wg&srt=pnan&col=abcdefghinoq&msz=600&geo=-114)
811	Cambodia (Kampuchea)	Phnom Penh		95	17	1466000	2015	Phnom Penh		11.5625	104.916	Simplemaps	Capital
811	Cambodia (Kampuchea)	Siem Reap		48	6	189292	2008					2008 census (cited on https://archive.li/20130111124007/http://www.world-gazetteer.com/wg.php?x=&men=gcis&lng=en&des=wg&srt=pnan&col=abcdefghinoq&msz=600&geo=-114)
811	Cambodia (Kampuchea)	Sisophon	Serei Saophoan	68	4	190349	2008	Banteay Meanchey Province		13.5833	102.983	2008 census (cited on https://archive.li/20130111124007/http://www.world-gazetteer.com/wg.php?x=&men=gcis&lng=en&des=wg&srt=pnan&col=abcdefghinoq&msz=600&geo=-114)
811	Cambodia (Kampuchea)	Ta Khmau				205764	2008					2008 census (cited on https://archive.li/20130111124007/http://www.world-gazetteer.com/wg.php?x=&men=gcis&lng=en&des=wg&srt=pnan&col=abcdefghinoq&msz=600&geo=-114)
471	Cameroon	Bafoussam				239287	2005
471	Cameroon	Bamenda		59	5	269530	2005	North-West province	Mezam district	5.95266	10.1582
471	Cameroon	Douala		2	5	1907479	2005	Littoral province	Wouri district	4.0469	9.7084
471	Cameroon	Garoua				235996	2005
471	Cameroon	Kumba		3	2	144268	2005	South-West region	Meme département	4.6363	9.4469
471	Cameroon	Maroua		33	2	201371	2005	Far North region	Diamaré department	10.5909	14.3159
471	Cameroon	Ngaoundéré				152698	2005
471	Cameroon	Nkongsamba				104050	2005
471	Cameroon	Yaounde		0	1	1817524	2005	Centre province	Mfoundi district	3.86667	11.5167		Capital
20	Canada	Abbotsford-Mission				115460	2001
20	Canada	Ajax				119675	2016
20	Canada	Barrie				103710	2001
20	Canada	Brampton				325425	2001
20	Canada	Brantford				134200	2016
20	Canada	Burlington				150835	2001
20	Canada	Burnaby				193955	2001
20	Canada	Calgary				878865	2001
20	Canada	Cambridge				110370	2001
20	Canada	Cape Breton				105965	2001
20	Canada	Chatham-Kent				107340	2001
20	Canada	Coquitlam				112890	2001
20	Canada	Delta				102240	2016
20	Canada	Edmonton				666105	2001
20	Canada	Gatineau				102895	2001
20	Canada	Greater Sudbury / Grand Sudbury				155220	2001
20	Canada	Guelph				106170	2001
20	Canada	Halifax				359110	2001
20	Canada	Hamilton				490270	2001
20	Canada	Kelowna				127380	2016
20	Canada	Kingston				114195	2001
20	Canada	Kitchener				233220	2016
20	Canada	Kitchener-Cambridge-Waterloo				190400	2001
20	Canada	Langley				117285	2016
20	Canada	Laval				343005	2001
20	Canada	Lévis V				144918	2016
20	Canada	London				336540	2001
20	Canada	Longueuil				128015	2001
20	Canada	Markham				208615	2001
20	Canada	Milton				110125	2016
20	Canada	Mississauga				612925	2001
20	Canada	Montreal	Montréal	19	16	1039530	2001	Quebec province	Communauté-Urbaine-de-Montréal	45.5	-73.5833
20	Canada	Oakville				144735	2001
20	Canada	Oshawa				139050	2001
20	Canada	OTTAWA - Gatineau				774070	2001
20	Canada	Québeck	Québec	6	5	169080	2001	Quebec province	Communauté-Urbaine-de-Québec	46.8	-71.25
20	Canada	Red Deer				100415	2016
20	Canada	Regina				178225	2001
20	Canada	Richmond				164345	2001
20	Canada	Richmond Hill				132030	2001
20	Canada	Saanich				103656	2001
20	Canada	Saguenay				145950	2016
20	Canada	Saskatoon				196815	2001
20	Canada	Sherbrooke				161325	2016
20	Canada	St Catharines-Niagara				129170	2001
20	Canada	St. John's				108860	2016
20	Canada	Surrey				347825	2001
20	Canada	Terrebonne				111575	2016
20	Canada	Thunder Bay				109020	2001
20	Canada	Toronto				2481495	2001
20	Canada	Trois-Rivières				134410	2016
20	Canada	Vancouver				545670	2001
20	Canada	Waterloo				104985	2016
20	Canada	Vaughan				182020	2001
20	Canada	Whitby				128380	2016
20	Canada	Windsor				208405	2001
20	Canada	Winnipeg				619540	2001
482	Central African Republic	Bangui		2151	195	622771	2003	Bangui province	Bangui region	4.36667	18.5833	2003 census (cited on https://en.wikipedia.org/wiki/List_of_cities_in_the_Central_African_Republic)	Capital
482	Central African Republic	Bimbo		1	1	124176	2003	Nana-Grébizi province	Kaga-Bandoro region	4.33207	18.5166	2003 census (cited on https://en.wikipedia.org/wiki/List_of_cities_in_the_Central_African_Republic)
483	Chad	Moundou		63	3	135167						Wikipedia (https://en.wikipedia.org/wiki/List_of_cities_in_Chad) - unclear original source. In line with World Gazetteer 2012 estimate (https://archive.is/20130111115800/http://www.world-gazetteer.com/wg.php?x=&men=gcis&lng=en&des=wg&geo=-205&srt=pnan&col=abcdefghinoq&msz=1500&va=&pt=a). Also >100 000 at 2009 census (cited on https://www.citypopulation.de/Chad.html).
483	Chad	N'Djamena		1225	36	530965	1993	N'Djamena region	N'Djamena department	12.1085	15.0482		Capital
483	Chad	Sarh				100100						Wikipedia (https://en.wikipedia.org/wiki/List_of_cities_in_Chad) - unclear original source. In line with World Gazetteer 2012 estimate (https://archive.is/20130111115800/http://www.world-gazetteer.com/wg.php?x=&men=gcis&lng=en&des=wg&geo=-205&srt=pnan&col=abcdefghinoq&msz=1500&va=&pt=a). Just below 100 000 at census 2009 (cited on https://www.citypopulation.de/Chad.html)
710	China	Acheng				638894	2000
710	China	Akeshu				561822	2000
710	China	Aletai				178510	2000
710	China	Anda				473091	2000
710	China	Anguo				378830	2000
710	China	Ankang				843426	2000
710	China	Anlu				611990	2000
710	China	Anning				295173	2000
710	China	Anqing				582751	2000
710	China	Anqiu				1096782	2000
710	China	Anshan				1556285	2000
710	China	Anshun				767307	2000
710	China	Anyang				768992	2000
710	China	Atushi				200345	2000
710	China	Baicheng				484979	2000
710	China	Baise				340483	2000
710	China	Baishan				335400	2000
710	China	Baiyin				460982	2000
710	China	Baoding				902496	2000
710	China	Baoji				600377	2000
710	China	Baoshan				846865	2000
710	China	Baotou				1671181	2000
710	China	Bazhong				1185862	2000
710	China	Bazhou				557901	2000
710	China	Bei'an				442474	2000
710	China	Beihai				558635	2000
710	China	Beijing	Peking	2600	1	11509595	2000	Beijing	Dongcheng	39.9289	116.388		Capital
710	China	Beiliu				1049035	2000
710	China	Beining				527217	2000
710	China	Beipiao				573836	2000
710	China	Bengbu				809399	2000
710	China	Benxi				980069	2000
710	China	Bijie				1128230	2000
710	China	Binzhou				600883	2000
710	China	Bole				224869	2000
710	China	Botou				550888	2000
710	China	Bozhou				1351939	2000
710	China	Cangzhou				443561	2000
710	China	Cenxi				731623	2000
710	China	Changchun				3225557	2000
710	China	Changde				1346739	2000
710	China	Changge				646306	2000
710	China	Changji		0	1	387169	2000	Xinjiang	Changji	44.0167	87.3167
710	China	Changle				689815	2000
710	China	Changning				795223	2000
710	China	Changsha				2122873	2000
710	China	Changshu				1239637	2000
710	China	Changyi				683182	2000
710	China	Changzhi				648981	2000
710	China	Changzhou				1081845	2000
710	China	Chaohu				778864	2000
710	China	Chaoyang (Guangdong)				2470812	2000
710	China	Chaoyang (Liaoning)				475038	2000
710	China	Chaozhou				363582	2000
710	China	Chengde				437251	2000
710	China	Chengdu				4333541	2000
710	China	Chenghai				860003	2000
710	China	Chenzhou				655014	2000
710	China	Chibi				510926	2000
710	China	Chifeng				1153723	2000
710	China	Chishui				251780	2000
710	China	Chizhou				555489	2000
710	China	Chongqing		2	1	9691901	2000	Chongqing province		29.5628	106.553
710	China	Chongzhou				650698	2000
710	China	Chuxiong				503682	2000
710	China	Chuzhou				493735	2000
710	China	Cixi				1214537	2000
710	China	Conghua				517552	2000
710	China	Da'an				430512	2000
710	China	Dafeng				756766	2000
710	China	Dali				521169	2000
710	China	Dalian				3245191	2000
710	China	Dandong				780414	2000
710	China	Dangyang				495946	2000
710	China	Danjiangkou				501126	2000
710	China	Danyang				877232	2000
710	China	Danzhou				835465	2000
710	China	Daqing				1380051	2000
710	China	Dashiqiao				714670	2000
710	China	Datong				1526744	2000
710	China	Daye				873859	2000
710	China	Dazhou				384525	2000
710	China	Dehui				878349	2000
710	China	Dengfeng				609085	2000
710	China	Dengta				502149	2000
710	China	Dengzhou				1290656	2000
710	China	Dexing				297784	2000
710	China	Deyang				628876	2000
710	China	Dezhou				552445	2000
710	China	Dingzhou				1107903	2000
710	China	Dongfang				358318	2000
710	China	Donggang				640340	2000
710	China	Dongguan				6445777	2000
710	China	Dongsheng				252566	2000
710	China	Dongtai				1164653	2000
710	China	Dongxing				108131	2000
710	China	Dongyang				753094	2000
710	China	Dongying				788844	2000
710	China	Dujiangyan				621980	2000
710	China	Dunhua				480834	2000
710	China	Dunhuang				187578	2000
710	China	Duyun				463426	2000
710	China	Emeishan				423070	2000
710	China	Enping				464898	2000
710	China	Enshi				755725	2000
710	China	Ezhou				1023285	2000
710	China	Fangchenggang				422514	2000
710	China	Feicheng				948602	2000
710	China	Fengcheng (Jiangxi)				1216412	2000
710	China	Fengcheng (Liaoning)				560384	2000
710	China	Fenghua				471558	2000
710	China	Fengnan				550872	2000
710	China	Fengzhen				264204	2000
710	China	Fenyang				387046	2000
710	China	Foshan				768656	2000
710	China	Fu'an				554057	2000
710	China	Fuding				521070	2000
710	China	Fujin				420579	2000
710	China	Fukang				152965	2000
710	China	Fuqing				1174540	2000
710	China	Fuquan				292720	2000
710	China	Fushun				1434447	2000
710	China	Fuxin				627855	2000
710	China	Fuyang (Anhui)				628633	2000
710	China	Fuyang (Zhejiang)				1719057	2000
710	China	Fuzhou (Fujian)				2124435	2000
710	China	Fuzhou (Jiangxi)				1007391	2000
710	China	Gaizhou				883811	2000
710	China	Ganzhou				494600	2000
710	China	Gaoan				788329	2000
710	China	Gaobeidian				538582	2000
710	China	Gaocheng				758269	2000
710	China	Gaomi				842403	2000
710	China	Gaoming				301041	2000
710	China	Gaoping				471671	2000
710	China	Gaoyao				625125	2000
710	China	Gaoyou				797752	2000
710	China	Gaozhou				1219132	2000
710	China	Geermu				135897	2000
710	China	Gejiu				453311	2000
710	China	Genhe				157337	2000
710	China	Gongyi				777202	2000
710	China	Gongzhuling				1041735	2000
710	China	Guangan				1093103	2000
710	China	Guanghan				577298	2000
710	China	Guangshui				885936	2000
710	China	Guangyuan				905057	2000
710	China	Guangzhou		1	1	8524826	2000	Guangdong	Guangzhou	23.1167	113.25
710	China	Guigang				1413128	2000
710	China	Guilin				804571	2000
710	China	Guiping				1359035	2000
710	China	Guixi				535517	2000
710	China	Guiyang				2985105	2000
710	China	Gujiao				205702	2000
710	China	Haerbin				3481504	2000
710	China	Haicheng				1181130	2000
710	China	Haikou				830192	2000
710	China	Hailaer				262184	2000
710	China	Hailin				435677	2000
710	China	Hailun				720008	2000
710	China	Haimen				942952	2000
710	China	Haining				666080	2000
710	China	Haiyang				654594	2000
710	China	Hami				388714	2000
710	China	Hancheng				387041	2000
710	China	Hanchuan				1057396	2000
710	China	Handan				1329734	2000
710	China	Hangzhou				2451319	2000
710	China	Hanzhong				503871	2000
710	China	Hebi				495336	2000
710	China	Hechi				318348	2000
710	China	Hechuan				1420520	2000
710	China	Hefei				1659075	2000
710	China	Hegang				694640	2000
710	China	Heihe				192764	2000
710	China	Hejian				757581	2000
710	China	Hejin				368572	2000
710	China	Helong				215266	2000
710	China	Hengshui				422761	2000
710	China	Hengyang				879051	2000
710	China	Heshan (Guangdong)				405779	2000
710	China	Heshan (Guangxi)				131249	2000
710	China	Hetian				186127	2000
710	China	Heyuan				227773	2000
710	China	Heze				1280031	2000
710	China	Hezhou				850023	2000
710	China	HONG KONG SAR				6708389	2001
710	China	Honghu				877775	2000
710	China	Hongjiang				485061	2000
710	China	Houma				225123	2000
710	China	Huadian				444415	2000
710	China	Huaian				1200679	2000
710	China	Huaibei				741195	2000
710	China	Huaihua				346522	2000
710	China	Huainan				1357228	2000
710	China	Huaiyin				555052	2000
710	China	Huanggang				373568	2000
710	China	Huanghua				483273	2000
710	China	Huangshan				406200	2000
710	China	Huangshi (Hubei)				653722	2000
710	China	Huayin				242488	2000
710	China	Huaying				352257	2000
710	China	Huazhou				1007796	2000
710	China	Huhehaote				1406955	2000
710	China	Huixian				776326	2000
710	China	Huiyang				862822	2000
710	China	Huizhou				591686	2000
710	China	Hulin				311509	2000
710	China	Huludao				900936	2000
710	China	Hunchun				211091	2000
710	China	Huozhou				274955	2000
710	China	Huzhou				1145414	2000
710	China	Jiamusi				859944	2000
710	China	Ji'an (Jiangxi)				473113	2000
710	China	Jian (Jilin)				239849	2000
710	China	Jiande				473062	2000
710	China	Jiangdu				1053023	2000
710	China	Jiangjin				1322890	2000
710	China	Jiangmen				536317	2000
710	China	Jiangshan				473222	2000
710	China	Jiangyan				861321	2000
710	China	Jiangyin				1315472	2000
710	China	Jiangyou				849761	2000
710	China	Jianou				478651	2000
710	China	Jianyang (Fujian)				317848	2000
710	China	Jianyang (Sichuan)				1412523	2000
710	China	Jiaohe				474109	2000
710	China	Jiaonan				827771	2000
710	China	Jiaozhou				783478	2000
710	China	Jiaozuo				747299	2000
710	China	Jiaxing				881923	2000
710	China	Jiayuguan				159541	2000
710	China	Jieshou				640878	2000
710	China	Jiexiu				372993	2000
710	China	Jieyang				633570	2000
710	China	Jilin				1953134	2000
710	China	Jimo				1111202	2000
710	China	Jinan				2999934	2000
710	China	Jinchang				204902	2000
710	China	Jincheng				304221	2000
710	China	Jingdezhen				444720	2000
710	China	Jinggangshan				145769	2000
710	China	Jinghong				443672	2000
710	China	Jingjiang				639665	2000
710	China	Jingmen				583373	2000
710	China	Jingzhou				1177150	2000
710	China	Jinhua				424859	2000
710	China	Jining (Inner Mongolia)				272448	2000
710	China	Jining (Shandong)				1050522	2000
710	China	Jinjiang				1479259	2000
710	China	Jinshi				243242	2000
710	China	Jintan				533350	2000
710	China	Jinzhong				534357	2000
710	China	Jinzhou (Hebei)				520942	2000
710	China	Jinzhou (Liaoning)				861991	2000
710	China	Jishou				294297	2000
710	China	Jiujiang				551329	2000
710	China	Jiuquan				346258	2000
710	China	Jiutai				799729	2000
710	China	Jixi				910782	2000
710	China	Jiyuan				626478	2000
710	China	Jizhou				373825	2000
710	China	Jurong				594316	2000
710	China	Kaifeng				796171	2000
710	China	Kaili				433236	2000
710	China	Kaiping				668692	2000
710	China	Kaiyuan (Liaoning)				529736	2000
710	China	Kaiyuan (Yunnan)				292039	2000
710	China	Kashi	Kashgar	16	2	340640	2000	Xinjiang province	Kashi	39.4547	75.9797
710	China	Kelamayi				270232	2000
710	China	Kuerle				381943	2000
710	China	Kuitun				285299	2000
710	China	Kunming				3035406	2000
710	China	Kunshan				750074	2000
710	China	Laiwu				1233525	2000
710	China	Laixi				728796	2000
710	China	Laiyang				897681	2000
710	China	Laizhou				889361	2000
710	China	Langfang				715388	2000
710	China	Langzhong				787809	2000
710	China	Lanxi				607196	2000
710	China	Lanzhou				2087759	2000
710	China	Laohekou				509468	2000
710	China	Lechang				423444	2000
710	China	Leiyang				1180235	2000
710	China	Leizhou				1268298	2000
710	China	Leling				615833	2000
710	China	Lengshuijiang				339701	2000
710	China	Leping				729639	2000
710	China	Leqing				1162765	2000
710	China	Leshan				1120158	2000
710	China	Lhasa	Lasa	24	2	223001	2000	Tibet province	Lhasa	29.65	91.1
710	China	Lianjiang				1205764	2000
710	China	Lianyuan				996893	2000
710	China	Lianyungang				687242	2000
710	China	Lianzhou				409360	2000
710	China	Liaocheng				950319	2000
710	China	Liaoyang				728492	2000
710	China	Liaoyuan				462233	2000
710	China	Lichuan				786984	2000
710	China	Liling				934396	2000
710	China	Linan				514238	2000
710	China	Lincang	Linxiang	5	1	448452	2000	Yunnan province	Lincang	23.88	100.08
710	China	Linfen				724403	2000
710	China	Lingbao				722890	2000
710	China	Linghai				647310	2000
710	China	Lingwu				249890	2000
710	China	Lingyuan				620121	2000
710	China	Linhai				948618	2000
710	China	Linhe				510965	2000
710	China	Linjiang				184901	2000
710	China	Linqing				694247	2000
710	China	Linxia				202498	2000
710	China	Linyi				1938510	2000
710	China	Linzhou				982254	2000
710	China	Lishi				235678	2000
710	China	Lishui				348241	2000
710	China	Liupanshui				995055	2000
710	China	Liuyang				1307572	2000
710	China	Liuzhou				1220392	2000
710	China	Liyang				740871	2000
710	China	Longhai				816318	2000
710	China	Longjing				261551	2000
710	China	Longkou				671335	2000
710	China	Longquan				250398	2000
710	China	Longyan				543731	2000
710	China	Loudi				398577	2000
710	China	Lu'an				1559037	2000
710	China	Lucheng				213944	2000
710	China	Lufeng				1164767	2000
710	China	Luoding				866190	2000
710	China	Luohe				304105	2000
710	China	Luoyang				1491680	2000
710	China	Luquan				397449	2000
710	China	Luxi (Yunnan)				337406	2000
710	China	Luzhou				1252884	2000
710	China	Ma'anshan				567576	2000
710	China	MACAO SAR				445066	2003
710	China	Macheng				1129047	2000
710	China	Manzhouli				181112	2000
710	China	Maoming				644301	2000
710	China	Meihekou				617674	2000
710	China	Meishan				799309	2000
710	China	Meizhou				354302	2000
710	China	Mianyang				1162962	2000
710	China	Mianzhu				515830	2000
710	China	Miluo				658867	2000
710	China	Mingguang				569585	2000
710	China	Miquan				180952	2000
710	China	Mishan				438277	2000
710	China	Mudanjiang				1014206	2000
710	China	Muling				310096	2000
710	China	Nanan				1385276	2000
710	China	Nanchang				1844253	2000
710	China	Nanchong				1771920	2000
710	China	Nanchuan				631853	2000
710	China	Nangong				467356	2000
710	China	Nanhai				2133741	2000
710	China	Nanjing				3624234	2000
710	China	Nankang				694987	2000
710	China	Nanning				1766701	2000
710	China	Nanping				488818	2000
710	China	Nantong				771386	2000
710	China	Nanxiong				372844	2000
710	China	Nanyang				1584715	2000
710	China	Nehe				672295	2000
710	China	Neijiang				1391931	2000
710	China	Ningan				437328	2000
710	China	Ningbo				1567499	2000
710	China	Ningde				400293	2000
710	China	Ningguo				381842	2000
710	China	Panjin				602541	2000
710	China	Panshi				530470	2000
710	China	Panzhihua				690739	2000
710	China	Penglai				500408	2000
710	China	Pengzhou				770749	2000
710	China	Pingdingshan				900903	2000
710	China	Pingdu				1321975	2000
710	China	Pinghu				507899	2000
710	China	Pingliang				454996	2000
710	China	Pingxiang (Guangxi)				107046	2000
710	China	Pingxiang (Jiangxi)				783445	2000
710	China	Pizhou				1539922	2000
710	China	Pulandian				757844	2000
710	China	Puning				1856402	2000
710	China	Putian				443926	2000
710	China	Puyang				448290	2000
710	China	Qianan				632704	2000
710	China	Qianjiang				992438	2000
710	China	Qidong				1057073	2000
710	China	Qingdao				2720972	2000
710	China	Qingtongxia				248640	2000
710	China	Qingyuan				506680	2000
710	China	Qingzhen				471305	2000
710	China	Qingzhou				894468	2000
710	China	Qinhuangdao				817487	2000
710	China	Qinyang				446404	2000
710	China	Qinzhou				1035504	2000
710	China	Qionghai				449845	2000
710	China	Qionglai				631577	2000
710	China	Qiongshan				678149	2000
710	China	Qiqihaer				1540089	2000
710	China	Qitaihe				486704	2000
710	China	Qixia				651357	2000
710	China	Quanzhou				1192286	2000
710	China	Qufu				625313	2000
710	China	Qujing				648956	2000
710	China	Quzhou				286271	2000
710	China	Renhuai				520759	2000
710	China	Renqiu				768900	2000
710	China	Rizhao				1148190	2000
710	China	Rongcheng				732147	2000
710	China	Rugao				1362533	2000
710	China	Ruian				1207788	2000
710	China	Ruichang				398844	2000
710	China	Ruijin				535499	2000
710	China	Ruili				155210	2000
710	China	Rushan				580326	2000
710	China	Ruzhou				923245	2000
710	China	Sanhe				456882	2000
710	China	Sanmenxia				288746	2000
710	China	Sanming				337105	2000
710	China	Sanshui				440119	2000
710	China	Sanya				482296	2000
710	China	Shahe				474260	2000
710	China	Shanghai				14348535	2000
710	China	Shangqiu				1428983	2000
710	China	Shangrao				327703	2000
710	China	Shangyu				722523	2000
710	China	Shangzhi				582764	2000
710	China	Shangzhou				530883	2000
710	China	Shantou				1270112	2000
710	China	Shanwei		10	1	409677	2000	Guangdong province	Shanwei	22.782	115.347
710	China	Shaoguan		2	1	535979	2000	Guangdong province		24.8	113.583
710	China	Shaowu				288401	2000
710	China	Shaoxing				633118	2000
710	China	Shaoyang				607868	2000
710	China	Shengzhou				671221	2000
710	China	Shenyang				5303053	2000
710	China	Shenzhen				7008831	2000
710	China	Shenzhou				568558	2000
710	China	Shifang				432579	2000
710	China	Shihezi				590115	2000
710	China	Shijiazhuang				1969975	2000
710	China	Shishi				498786	2000
710	China	Shishou				602649	2000
710	China	Shiyan				589824	2000
710	China	Shizuishan				314296	2000
710	China	Shouguang				1081991	2000
710	China	Shuangcheng				749182	2000
710	China	Shuangliao				404499	2000
710	China	Shuangyashan				487294	2000
710	China	Shulan				660065	2000
710	China	Shunde				1694152	2000
710	China	Shuozhou				563896	2000
710	China	Sihui				409804	2000
710	China	Simao				230834	2000
710	China	Siping				492841	2000
710	China	Songyuan				538469	2000
710	China	Songzi				859941	2000
710	China	Suihua				800207	2000
710	China	Suining				1355388	2000
710	China	Suizhou				1598752	2000
710	China	Suqian				244651	2000
710	China	Suzhou (Anhui)				1601181	2000
710	China	Suzhou (Jiangsu)				1344709	2000
710	China	Tacheng				149210	2000
710	China	Tai'an				1538211	2000
710	China	Taicang				515063	2000
710	China	Taishan				948716	2000
710	China	Taixing				1235454	2000
710	China	Taiyuan				2558382	2000
710	China	Taizhou (Jiangsu)				607660	2000
710	China	Taizhou (Zhejiang)				1491963	2000
710	China	Tangshan				1711311	2000
710	China	Taonan				441096	2000
710	China	Tengzhou				1548817	2000
710	China	Tianchang				590745	2000
710	China	Tianjin				7499181	2000
710	China	Tianmen		1	1	1613739	2000	Hubei province	Tianmen	30.65	113.1
710	China	Tianshui				1146986	2000
710	China	Tiefa				239636	2000
710	China	Tieli				354601	2000
710	China	Tieling				433799	2000
710	China	Tongcheng				660772	2000
710	China	Tongchuan				404257	2000
710	China	Tonghua				460148	2000
710	China	Tongjiang				164595	2000
710	China	Tongliao				793913	2000
710	China	Tongling				362477	2000
710	China	Tongren				308583	2000
710	China	Tongshi				100836	2000
710	China	Tongxiang				713399	2000
710	China	Tongzhou				1371498	2000
710	China	Tulufan				251652	2000
710	China	Tumen				132368	2000
710	China	Urumqi		185	2	1753298	2000	Xinjiang province	Urumqi	43.801	87.6005
710	China	Wafangdian				956063	2000
710	China	Wanning				513604	2000
710	China	Wanyuan				536685	2000
710	China	Weifang				1380300	2000
710	China	Weihai				609219	2000
710	China	Weihui				464371	2000
710	China	Weinan				888866	2000
710	China	Wenchang				509271	2000
710	China	Wendeng				675061	2000
710	China	Wenling				1162783	2000
710	China	Wenzhou				1915548	2000
710	China	Wuan				720196	2000
710	China	Wuchang				888782	2000
710	China	Wuchuan				822482	2000
710	China	Wudalianchi				338689	2000
710	China	Wugang (Henan)				313089	2000
710	China	Wugang (Hunan)				694847	2000
710	China	Wuhai				427553	2000
710	China	Wuhan				8312700	2000
710	China	Wuhu				697197	2000
710	China	Wujiang				857104	2000
710	China	Wujin				1420204	2000
710	China	Wulanhaote				269162	2000
710	China	Wusu				190359	2000
710	China	Wuwei				946506	2000
710	China	Wuxi				1425766	2000
710	China	Wuxian				1128429	2000
710	China	Wuxue				719426	2000
710	China	Wuyishan				212156	2000
710	China	Wuzhong				355442	2000
710	China	Wuzhou				381043	2000
710	China	Xiamen				2053070	2000
710	China	Xi'an				4481508	2000
710	China	Xiangcheng				1052468	2000
710	China	Xiangfan				871388	2000
710	China	Xiangtan				707783	2000
710	China	Xiangxiang				807718	2000
710	China	Xianning				567598	2000
710	China	Xiantao				1474078	2000
710	China	Xianyang				953860	2000
710	China	Xiaogan				883123	2000
710	China	Xiaoshan				1233348	2000
710	China	Xiaoyi				414154	2000
710	China	Xichang				615212	2000
710	China	Xifeng				317669	2000
710	China	Xilinhaote				173796	2000
710	China	Xingcheng				524527	2000
710	China	Xinghua				1441659	2000
710	China	Xingning				871507	2000
710	China	Xingping				551523	2000
710	China	Xingtai				536282	2000
710	China	Xingyang				619840	2000
710	China	Xingyi				719605	2000
710	China	Xinhui				932425	2000
710	China	Xining				854466	2000
710	China	Xinji				623219	2000
710	China	Xinle				439644	2000
710	China	Xinmi				779014	2000
710	China	Xinmin				653719	2000
710	China	Xintai				1344395	2000
710	China	Xinxiang				775941	2000
710	China	Xinyang				1255750	2000
710	China	Xinyi (Guangdong)				907978	2000
710	China	Xinyi (Jiangsu)				962656	2000
710	China	Xinyu				778391	2000
710	China	Xinzheng				609173	2000
710	China	Xinzhou				496608	2000
710	China	Xishan				1181073	2000
710	China	Xuancheng				822707	2000
710	China	Xuanwei				1292825	2000
710	China	Xuchang				373387	2000
710	China	Xuzhou				1679626	2000
710	China	Ya'an				334475	2000
710	China	Yakeshi				405806	2000
710	China	Yan'an				403868	2000
710	China	Yancheng				683663	2000
710	China	Yangchun				840581	2000
710	China	Yangjiang				538069	2000
710	China	Yangquan				655317	2000
710	China	Yangzhong				301672	2000
710	China	Yangzhou				711993	2000
710	China	Yanji				432339	2000
710	China	Yanshi				816026	2000
710	China	Yantai				1724404	2000
710	China	Yanzhou				598387	2000
710	China	Yibin				809099	2000
710	China	Yichang				712738	2000
710	China	Yicheng				522835	2000
710	China	Yichun (Heilongjiang)				814016	2000
710	China	Yichun (Jiangxi)				920357	2000
710	China	Yidu				385779	2000
710	China	Yima				136543	2000
710	China	Yinchuan				807487	2000
710	China	Yingcheng				650485	2000
710	China	Yingde				810446	2000
710	China	Yingko				698059	2000
710	China	Yingtan				178406	2000
710	China	Yining		3	1	357519	2000	Xinjiang	Ili	43.8811	81.2458
710	China	Yiwu				912670	2000
710	China	Yixing				1164275	2000
710	China	Yiyang				1228881	2000
710	China	Yizheng				610356	2000
710	China	Yizhou				549434	2000
710	China	Yongan				334852	2000
710	China	Yongcheng				1264607	2000
710	China	Yongchuan				984730	2000
710	China	Yongji				421244	2000
710	China	Yongkang				557067	2000
710	China	Yongzhou				976539	2000
710	China	Yuanjiang				700236	2000
710	China	Yuanping				471853	2000
710	China	Yucheng				494301	2000
710	China	Yueyang				912993	2000
710	China	Yuhang				817715	2000
710	China	Yulin (Guangxi)				918229	2000
710	China	Yulin (Shaanxi)				451337	2000
710	China	Yumen				188931	2000
710	China	Yuncheng				604381	2000
710	China	Yunfu				261636	2000
710	China	Yushu				1155670	2000
710	China	Yuxi				409044	2000
710	China	Yuyao				852719	2000
710	China	Yuzhou				1122669	2000
710	China	Zaoyang				1054374	2000
710	China	Zaozhuang				1996798	2000
710	China	Zengcheng				899644	2000
710	China	Zhalantun				409051	2000
710	China	Zhangjiagang				957223	2000
710	China	Zhangjiajie				453723	2000
710	China	Zhangjiakou				903348	2000
710	China	Zhangping				264757	2000
710	China	Zhangqiu				977324	2000
710	China	Zhangshu				527823	2000
710	China	Zhangye				486688	2000
710	China	Zhangzhou				567884	2000
710	China	Zhanjiang				1350665	2000
710	China	Zhaodong				832657	2000
710	China	Zhaoqing				507834	2000
710	China	Zhaotong				727959	2000
710	China	Zhaoyuan				593705	2000
710	China	Zhengzhou				2589387	2000
710	China	Zhenjiang				695663	2000
710	China	Zhijiang				508835	2000
710	China	Zhongshan				2363322	2000
710	China	Zhongxiang				1021998	2000
710	China	Zhoukou				323738	2000
710	China	Zhoushan				715685	2000
710	China	Zhuanghe				835062	2000
710	China	Zhucheng				1053695	2000
710	China	Zhuhai				833908	2000
710	China	Zhuji				1070675	2000
710	China	Zhumadian				338036	2000
710	China	Zhuozhou				546754	2000
710	China	Zhuzhou				879996	2000
710	China	Zibo				2817479	2000
710	China	Zigong				1051384	2000
710	China	Zixing				351581	2000
710	China	Ziyang				1016034	2000
710	China	Zoucheng				1101003	2000
710	China	Zunhua				683662	2000
710	China	Zunyi				691694	2000
100	Colombia	Apartadó		113	12	114840	2005	Antioquia department	Apartadó municipality	7.88299	-76.6259
100	Colombia	Armenia				265020	2005
100	Colombia	Barrancabermeja		149	33	168307	2005	Santander department	Barrancabermeja municipality	7.06528	-73.8547
100	Colombia	Barranquilla				1109067	2005
100	Colombia	Bello				359404	2005
100	Colombia	Bogotá		372	77	6763325	2005	Bogotá department	Bogotá municipality	4.64918	-74.0628		Capital
100	Colombia	Bucaramanga		49	9	502654	2005	Santander department	Bucaramanga municipality	7.12539	-73.1198
100	Colombia	Buenaventura				290457	2005
100	Colombia	Cali		125	31	2039626	2005	Valle del Cauca department	Cali municipality	3.43722	-76.5225
100	Colombia	Cartagena		14	8	845801	2005	Bolívar department	Cartagena municipality	10.3997	-75.5144
100	Colombia	Cartago				119063	2005
100	Colombia	Cúcuta		85	24	566244	2005	Norte de Santander department	Cúcuta municipality	7.89391	-72.5078
100	Colombia	Dosquebradas				164437	2005
100	Colombia	Envigado				166742	2005
100	Colombia	Florencia		39	10	120403	2005	Caquetá department	Florencia municipality	1.61438	-75.6062
100	Colombia	Floridablanca				241685	2005
100	Colombia	Girón				117672	2005
100	Colombia	Ibagué		15	7	465859	2005	Tolima department	Ibagué municipality	4.43889	-75.2322
100	Colombia	Itagüí				213297	2005
100	Colombia	Manizales		1	1	342620	2005	Caldas department	Manizales municipality	5.06889	-75.5174
100	Colombia	Medellín		215	50	2183557	2005	Antioquia department	Medellín Medellín municipality	6.25184	-75.5636
100	Colombia	Montería		11	1	288192	2005	Córdoba department	Montería municipality	8.74798	-75.8814
100	Colombia	Neiva		55	13	295412	2005	Huila department	Neiva municipality	2.9273	-75.2819
100	Colombia	Palmira		9	2	223049	2005	Valle del Cauca department	Palmira municipality	3.53944	-76.3036
100	Colombia	Pasto		39	4	312759	2005	Nariño department	Pasto municipality	1.21361	-77.2811
100	Colombia	Pereira		4	2	358681	2005	Risaralda department	Pereira municipality	4.81333	-75.6961
100	Colombia	Popayán		9	5	227840	2005	Cauca department	Popayán municipality	3.2775	-75.6214
100	Colombia	Quibdó		10	4	100113	2005	Chocó department	Quibdó municipality	5.69472	-76.6611
100	Colombia	Riohacha		10	2	137224	2005	La Guajira department	Riohacha municipality	11.5444	-72.9072
100	Colombia	Santa Marta		13	3	383991	2005	Magdalena department	Santa Marta municipality	11.2408	-74.199
100	Colombia	Sincelejo				218430	2005
100	Colombia	Soacha		1	1	393006	2005	Cundinamarca department	Soacha municipality	4.57937	-74.2168
100	Colombia	Soledad		5	2	455029	2005	Atlántico department	Soledad municipality	10.9184	-74.7646
100	Colombia	Tuluá		23	6	157512	2005	Valle del Cauca department	Tuluá municipality	4.08466	-76.1954
100	Colombia	Tunja				145138	2005
100	Colombia	Valledupar		24	8	294731	2005	Cesar department	Valledupar municipality	10.4631	-73.2532
100	Colombia	Villavicencio		37	12	361058	2005	Meta department	Villavicencio municipality	4.142	-73.6266
581	Comoros	Moroni		29	2	30365	1991	Grande Comore province	Grande Comore island	-11.7042	43.2403		Capital
484	Congo-Brazzaville	Brazzaville		5111	93	1373382	2007	Brazzaville region	Brazzaville district	-4.25917	15.2847	2007 census	Capital
484	Congo-Brazzaville	Pointe-Noire		146	14	715334	2007	Kouilou region	Tchiamba Nzassi district	-4.79472	11.8461	2007 census
344	Croatia	Osijek		259	67	114616	2001	Osijek-Baranja	Osijek	45.5511	18.6939
344	Croatia	Rijeka				144043	2001
344	Croatia	Split		15	4	188694	2001	Split-Dalmatia	Split	43.5139	16.4558
344	Croatia	Zagreb		12	4	779145	2001	Grad Zagreb		45.8	16		Capital since 1991 (declared independence)
522	Djibouti	Djibouti		1	1	475322	2009	Djibouti region		11.595	43.1481		Capital
490	DR Congo	Bandundu				107998	2015					Simplemaps
490	DR Congo	Beni		400	25	211276	2015	Nord Kivu region	Beni zone	0.5	29.4667	Simplemaps
490	DR Congo	Boma		58	3	178638	2015	Bas Congo province	Boma territory	-5.85	13.05	Simplemaps
490	DR Congo	Bukavu		549	25	331084	2015	Sud Kivu province	Bukavu territory	-2.50833	28.8608	Simplemaps
490	DR Congo	Bumba		154	3	128030	2015	Équateur province	Bumba territory	2.18333	22.4667	Simplemaps
490	DR Congo	Bunia		2574	36	230625	2004	Ituri province	Irumu territory	1.5625	30.2484	Estimate (https://citypopulation.de/CongoDemRep-Cities.html)	Estimate (https://citypopulation.de/CongoDemRep-Cities.html)
490	DR Congo	Butembo		1032	17	220512	2015	Nord Kivu region	Lubero zone	0.15	29.2833	Simplemaps
490	DR Congo	Gandajika		15	1	105770	2015	Kasaï Oriental province	Gandanjika territory	-6.75	23.95	Simplemaps
490	DR Congo	Gemena		87	3	157848	2015	Équateur province	Gemena territory	3.25	19.7667	Simplemaps
490	DR Congo	Goma		911	45	144124	2015	Nord Kivu province	Nyiragongo territory	-1.68333	29.2333	Simplemaps
490	DR Congo	Isiro		83	3	142136	2015	Orientale province	Rungu territory	2.76667	27.6167	Simplemaps
490	DR Congo	Kabinda		125	4	126723	2004	Kasaï Oriental province	Kabinda territory	-6.13333	24.4833	Estimate (https://citypopulation.de/CongoDemRep-Cities.html)	Estimate (https://citypopulation.de/CongoDemRep-Cities.html)
490	DR Congo	Kalemie		653	15	176616	2015	Katanga province	Kalemie territory	-5.93333	29.2	Simplemaps
490	DR Congo	Kamina				101180	2015					Simplemaps
490	DR Congo	Kananga		210	18	614273	2015	Kasaï Occidental province	Kananga city territory	-5.9	22.4167	Simplemaps
490	DR Congo	Kikwit				465973	2015					Simplemaps
490	DR Congo	Kindu		386	14	199306	2015	Maniema province	Kindu territory	-2.95	25.9333	Simplemaps
490	DR Congo	Kinshasa		1049	73	6.70435e+06	2015	Kinshasa city province		-4.32972	15.315	Simplemaps	Capital
490	DR Congo	Kisangani		592	16	558814	2015	Orientale province	Kisangani territory	0.5	25.2	Simplemaps
490	DR Congo	Kolwezi		1	1	418000	2015	Katanga province	Kolwesi territory	-10.7167	25.4667	Simplemaps
490	DR Congo	Likasi		1	1	428411	2015	Shaba region	Likasi zone	-10.9814	26.7333	Simplemaps
490	DR Congo	Lubumbashi		286	12	1114317	2015	Shaba region	Lubumbashi zone	-11.6667	27.4667	Simplemaps
490	DR Congo	Matadi		24	6	212986	2015	Bas Congo province	Matadi territory	-5.81667	13.45	Simplemaps
490	DR Congo	Mbandaka		210	4	229590	2015	Équateur region	Mbandaka zone	0.066667	18.2667	Simplemaps
490	DR Congo	Mbanza-Ngungu				141950	2015					Simplemaps
490	DR Congo	Mbuji Mayi		15	6	1.08488e+06	2015	Kasaï Oriental province	Mbui Mayi territory	-6.15	23.6	Simplemaps
490	DR Congo	Moanda				153915	2015					Simplemaps
490	DR Congo	Mwene Ditu		37	2	153328	2015	Lomami province	Mwene-Ditu territory	-7.00328	23.45	Simplemaps
490	DR Congo	Tshikapa		21	2	201256	2015	Kasaï province	Tshikapa city territory	-6.01132	22.5392	Simplemaps
490	DR Congo	Uvira		1077	23	164353	2015	Sud Kivu province	Uvira territory	-3.40667	29.1458	Simplemaps
130	Ecuador	Ambato				217076	2001
130	Ecuador	Babahoyo				115972	2001
130	Ecuador	Calderon (Carapungo)				152242	2010
130	Ecuador	Cuenca				388420	2001
130	Ecuador	Durán				198144	2001
130	Ecuador	Esmeraldas				122003	2001
130	Ecuador	Guayaquil				2253987	2001
130	Ecuador	Ibarra				151146	2001
130	Ecuador	Loja				152018	2001
130	Ecuador	Machala				245791	2001
130	Ecuador	Manta				207939	2001
130	Ecuador	Milagro				128788	2001
130	Ecuador	Portoviejo				247528	2001
130	Ecuador	Quevedo				142481	2001
130	Ecuador	QUITO				1599361	2001
130	Ecuador	Riobamba				181962	2001
130	Ecuador	Santa Elena				155204	2010
130	Ecuador	Santo Domingo de los Colorados				228384	2001
651	Egypt	6th of October City				154093	2006
651	Egypt	Abo Keber				103175	2006
651	Egypt	Akhmim		0	1	101509	2006	Sohag governorate		26.5622	31.7333
651	Egypt	Al ´Arish	Al Orizah, El Arish	315	65	100482	1996	North Sinai governorate		31.1287	33.7971
651	Egypt	Al Khusus	El-Khosos	6	2	291242	2006	Qalyubia governorate		30.1529	31.315
651	Egypt	Al Minya	Menia	14	6	201440	1996	Al Minya governorate		28.1099	30.7503
651	Egypt	Alexandria		62	20	3339076	1996	Alexandria governorate		31.2156	29.9553
651	Egypt	Assiut	Assyut	80	31	343662	1996	Assiut governorate		27.181	31.1837
651	Egypt	Aswan		38	8	219541	1996	Aswan governorate		24.0875	32.8989
651	Egypt	Banha (Benha)				135892	1996
651	Egypt	Beni Suef		3	3	171734	1996	Beni Suef governorate		29.0639	31.0889
651	Egypt	Bilbes				137182	2006
651	Egypt	Cairo		258	51	6800992	1996	Cairo governorate		30.05	31.25		Capital
651	Egypt	Damanhūr		1	1	209423	1996	Al Buḩayrah governorate		31.0341	30.4682
651	Egypt	Damietta		3	3	206664	2006	Damietta governorate		31.4165	31.8133
651	Egypt	Desok				106827	2006
651	Egypt	El-Hwamdia				109314	2006
651	Egypt	El-Mahalla El-Kubra				394924	1996
651	Egypt	El-Mataria				100566	2006
651	Egypt	Fayoum	El Fayyum, Faiyum	10	6	260830	1996	Fayoum governorate		29.3099	30.8418
651	Egypt	Gerga				102597	2006
651	Egypt	Giza	Jizah	14	5	2221817	1996	Giza governorate		30.0086	31.2122
651	Egypt	Imbaba				523265	1996
651	Egypt	Ismailia	Al-Ismailiyah	1	1	255134	1996	Ismailia governorate		30.6053	32.2772
651	Egypt	Kafr-El-Dwar				101056	1996
651	Egypt	Kaluop				107303	2006
651	Egypt	Luxor	Luxer	67	2	153758	1996	Qena governorate		25.6833	32.65
651	Egypt	Mallawi	Malawe	68	39	139929	2006	Assiut governorate		27.7319	30.8411
651	Egypt	Mansoura	El Mansura	6	2	369409	1996	Dakahlia governorate		31.0364	31.3807
651	Egypt	Matrouh				109852	2006
651	Egypt	Met Ghamr				116593	2006
651	Egypt	Port Said		76	3	472335	1996	Port Said governorate		31.2565	32.2841
651	Egypt	Qena	Kena	4	3	155382	1996	Qena governorate		26.17	32.7272
651	Egypt	Ramadan				125920	2006
651	Egypt	Shebin-El-Kom				156794	1996
651	Egypt	Shubra-El-Khema				870776	1996
651	Egypt	Sohag	Sawhaj, Suhaj	15	5	170417	1996	Sohag governorate		26.55	31.7
651	Egypt	Suez		7	5	417527	1996	Suez governorate		29.9667	32.55
651	Egypt	Tanta		29	2	372893	1996	Gharbia governorate		30.7911	30.9981
651	Egypt	Zagazig				267469	1996
92	El Salvador	Ahuachapán				115521	2003	Ahuachapán department	Ahuachapán municipality
92	El Salvador	Apopa		16	3	192728	2003	San Salvador department	Apopa municipality	13.8072	-89.1792
92	El Salvador	Ciudad Delgado				164069	2003	San Salvador department	Ciudad Delgado municipality
92	El Salvador	Cuscatancingo				104640	2003	San Salvador department	Cuscatancingo municipality
92	El Salvador	Ilopango				144985	2003	San Salvador department	Ilopango municipality
92	El Salvador	Mejicanos		4	1	200917	2003	San Salvador department	Mejicanos municipality	13.7403	-89.2131
92	El Salvador	San Martin				123663	2003	San Salvador department	San Martin municipality
92	El Salvador	San Miguel		5	1	259197	2003	San Miguel department	San Miguel municipality	13.4833	-88.1833
92	El Salvador	San Salvador		96	20	497844	2003	San Salvador department	San Salvador municipality	13.7086	-89.2031		Capital
92	El Salvador	Santa Ana				261568	2003	Santa Ana department	Santa Ana municipality
92	El Salvador	Santa Tecla		6	2	175286	2003	La Libertad department	Santa Tecla municipality	13.6769	-89.2797
92	El Salvador	Sonsonate				103490	2003	Sonsonate department	Sonsonate municipality
92	El Salvador	Soyapango				290412	2003	San Salvador department	Soyapango municipality
531	Eritrea	Asmara		4	1	281110	1984	Maekel region		15.3333	38.9333		Capital
531	Eritrea	Keren				148242	2015					Simplemaps
531	Eritrea	Massawa				142564	2015					Simplemaps
531	Eritrea	Mendefera				137586	2015					Simplemaps
366	Estonia	TALLINN				396762	2003						NB: Urban agglomeration
366	Estonia	Tartu				101244	2003
530	Ethiopia	Adama	Nazret, Nazareth	9	2	345444	2015	Oromiya state	West Arsi zone	8.55	39.2667	Simplemaps
530	Ethiopia	Addis Ababa		402	24	2739551	2007	Addis Ababa Chartered City		9.02497	38.7469		Capital
530	Ethiopia	Awasa	Hawassa	25	1	133097	2015	SNNP state	Sidama zone	7.05	38.4667	Simplemaps
530	Ethiopia	Bahir Dar	Bahar Dar	791	4	187824	2015	Gojjam province		11.6	37.3833	Simplemaps
530	Ethiopia	Dessie	Dese	3610	3	159929	2015	Wollo province		11.1333	39.6333	Simplemaps
530	Ethiopia	Dire Dawa		43	14	250326	2015	Dire Dawa Chartered City state		9.59306	41.8661	Simplemaps
530	Ethiopia	Gondar	Gonder	227	6	155072	2015	Begemder province		12.6	37.4667	Simplemaps
530	Ethiopia	Harar	Gey	636	11	161150	2015	Harari state	Harari zone	9.30944	42.1258	Simplemaps
530	Ethiopia	Jimma	Jima	3	2	128306	2015	Oromiya state	Jimma special zone	7.66667	36.8333	Simplemaps
220	France	Aix-en-Provence				134324	1999
220	France	Amiens				135449	1999
220	France	Angers				151322	1999
220	France	Argenteuil				102844	2009
220	France	Besançon				117691	1999
220	France	Bordeaux				215374	1999
220	France	Boulogne-Billancourt				106316	1999
220	France	Brest				149649	1999
220	France	Caen				114007	1999
220	France	Clermont-Ferrand				137154	1999
220	France	Dijon				150138	1999
220	France	Grenoble				153426	1999
220	France	Le Havre				190924	1999
220	France	Le Mans				146064	1999
220	France	Lille				184647	1999
220	France	Limoges				133924	1999
220	France	Lyon				445274	1999
220	France	Marseille				797491	1999
220	France	Metz				123704	1999
220	France	Montpellier				225511	1999
220	France	Montreuil				103192	2009
220	France	Mulhouse				110141	1999
220	France	NÃ®mes				133406	1999
220	France	Nancy				103552	1999
220	France	Nantes				270343	1999
220	France	Nice		86	1	343123	1999	Provence-Alpes-Côte d’Azur region	Alpes-Maritimes department	43.7136	7.25952
220	France	Orléans				113089	1999
220	France	Paris		143	6	2125851	1999	Île-de-France department	Ville-de-Paris arrondissement	48.8667	2.33333		Capital
220	France	Perpignan				105096	1999
220	France	Reims				187181	1999
220	France	Rennes				206194	1999
220	France	Rouen				106560	1999
220	France	Saint-Denis				105749	2009
220	France	Saint-Denis (La Réunion)				131649	1999
220	France	Saint-Étienne (Auvergne-Rhône-Alpes region)				180438	1999
220	France	Saint-Paul (La Réunion)				103498	2009
220	France	Strasbourg				263941	1999
220	France	Toulon				160712	1999
220	France	Toulouse		4	1	390301	1999	Midi-Pyrénées region	Haute-Garonne department	43.5995	1.43319
220	France	Tours				132677	1999
220	France	Villeurbanne				124152	1999
372	Georgia	Batumi				120200	2003
372	Georgia	Kutaisi				183800	2003
372	Georgia	Rustavi				115000	2003
372	Georgia	Tbilisi	Tiblisi	77	8	1059600	2003	Tbilisi region		41.7167	44.7833		Capital
260	Germany	Aachen				243825	1999
260	Germany	Augsburg				254867	1999
260	Germany	Bergisch Gladbach				106150	1999
260	Germany	Berlin		12	1	3386667	1999	Berlin state		52.5167	13.4		Capital
260	Germany	Bielefeld				321125	1999
260	Germany	Bochum				392830	1999
260	Germany	Bonn				301048	1999
260	Germany	Bottrop				121097	1999
260	Germany	Braunschweig				246322	1999
260	Germany	Bremen				540330	1999
260	Germany	Bremerhaven				122735	1999
260	Germany	Chemnitz				263222	1999
260	Germany	Cottbus				110894	1999
260	Germany	Darmstadt				137776	1999
260	Germany	Dortmund		1	1	590213	1999	Nordrhein-Westfalen	Arnsberg	51.5149	7.466
260	Germany	Dresden				476668	1999
260	Germany	Duisburg				519793	1999
260	Germany	Düsseldorf				568855	1999
260	Germany	Erfurt				201267	1999
260	Germany	Erlangen				100750	1999
260	Germany	Essen				599515	1999
260	Germany	Frankfurt am Main				643821	1999
260	Germany	Freiburg im Breisgau				202455	1999
260	Germany	Fürth				109771	1999
260	Germany	Gelsenkirchen				281979	1999
260	Germany	Gera				114718	1999
260	Germany	Göttingen				124775	1999
260	Germany	Hagen				205201	1999
260	Germany	Halle (Saale)				254360	1999
260	Germany	Hamburg				1704735	1999
260	Germany	Hamm				181804	1999
260	Germany	Hannover		1	1	514718	1999	Niedersachsen	Hannover	52.3705	9.73322
260	Germany	Heidelberg				139672	1999
260	Germany	Heilbronn				119526	1999
260	Germany	Herne				175661	1999
260	Germany	Hildesheim				104013	1999
260	Germany	Ingolstadt				114826	1999
260	Germany	Jena				105129	2011
260	Germany	Kaiserslautern				100025	1999
260	Germany	Karlsruhe				277204	1999
260	Germany	Kassel				196211	1999
260	Germany	Kiel				233795	1999
260	Germany	Koblenz				108003	1999
260	Germany	Krefeld				241769	1999
260	Germany	Köln				962507	1999
260	Germany	Leipzig				489532	1999
260	Germany	Leverkusen				160841	1999
260	Germany	Ludwigshafen am Rhein				163771	1999
260	Germany	Lübeck				213326	1999
260	Germany	Magdeburg				235073	1999
260	Germany	Mainz				183134	1999
260	Germany	Mannheim				307730	1999
260	Germany	Moers				106837	1999
260	Germany	Mülheim an der Ruhr				173895	1999
260	Germany	München				1194560	1999
260	Germany	Münster (Westf.)				264670	1999
260	Germany	Mönchengladbach				263697	1999
260	Germany	Neuss				149702	1999
260	Germany	Nürnberg				486628	1999
260	Germany	Oberhausen				222349	1999
260	Germany	Offenbach am Main				116627	1999
260	Germany	Oldenburg (Oldenburg)				154125	1999
260	Germany	Osnabrück				164539	1999
260	Germany	Paderborn				137647	1999
260	Germany	Pforzheim				117227	1999
260	Germany	Potsdam				128983	1999
260	Germany	Recklinghausen				125022	1999
260	Germany	Regensburg				125236	1999
260	Germany	Remscheid				120125	1999
260	Germany	Reutlingen				110343	1999
260	Germany	Rostock				203279	1999
260	Germany	Saarbrücken				183836	1999
260	Germany	Salzgitter				112934	1999
260	Germany	Schwerin				102878	1999
260	Germany	Siegen				109225	1999
260	Germany	Solingen				165583	1999
260	Germany	Stuttgart				582443	1999
260	Germany	Trier				105671	2011
260	Germany	Ulm				116103	1999
260	Germany	Wiesbaden				268716	1999
260	Germany	Witten				103384	1999
260	Germany	Wolfsburg				121954	1999
260	Germany	Wuppertal				368993	1999
260	Germany	Würzburg				127350	1999
260	Germany	Zwickau				104146	1999
452	Ghana	ACCRA				1658937	2000
452	Ghana	Ashiaman				190972	2010
452	Ghana	Koforidua				122300	2010
452	Ghana	Kumasi				1170270	2000
452	Ghana	Madina				111926	2010
452	Ghana	Obuasi				168641	2010
452	Ghana	Sekondi				114157	2000
452	Ghana	Takoradi				175436	2000
452	Ghana	Tamale		380	1	202317	2000	Northern region	Tamale Metropolitan district	9.4	-0.833333
452	Ghana	Tema				141479	2000
90	Guatemala	Escuintla		46	3	114626	2001	Escuintla department	Escuintla municipality	14.305	-90.785
90	Guatemala	Guatemala City		89	45	1022001	2001	Guatemala department	Guatemala municipality	14.6133	-90.5353		Capital
90	Guatemala	Mixco		5	2	452134	2001	Guatemala department	Mixco municipality	14.6333	-90.6064
90	Guatemala	Quetzaltenango		4	3	152223	2001	Quetzaltenango department	Quetzaltenango municipality	14.8333	-91.5167
90	Guatemala	Villa Nueva				390329	2001
438	Guinea	Boke				185548	2014
438	Guinea	Conakry		199	18	1660973	1996	Conakry region	Conakry prefecture	9.50917	-13.7122		Capital
438	Guinea	Coyah				216928	2014
438	Guinea	Dubreka				157017	2014
438	Guinea	Kankan		3	1	190722	2014	Kankan region	Kankan prefecture	10.3833	-9.3
438	Guinea	Kindia				138695	2014
438	Guinea	Lab	Labé	4	2	473359	1996	Lab region	Lab prefecture	11.3167	-12.2833		NB: Population figures for urban agglomeration
438	Guinea	Nzrkor	Nzérékoré	0	1	195027	2014	Nzerekore region	N’Zérékoré prefecture	7.74722	-8.82389
438	Guinea	Siguiri		2	1	127492	2014	Kankan region	Siguiri prefecture	11.4167	-9.16667
404	Guinea-Bissau	Bissau		465	11	387909	2009	Sector Autonomo de Bissau region	Bissau sector	11.85	-15.5833		Capital
110	Guyana	GEORGETOWN				33125	2002
41	Haiti	Cap-Haïtien		10	1	208151	2015	Nord department	Cap-Haïtien Arrondissement	19.76	-72.2	Simplemaps
41	Haiti	Carrefour				430250	2009					Estimate (https://www.citypopulation.de/Haiti.html), but was already ca 130 000 at 1982 census	Estimate (https://www.citypopulation.de/Haiti.html), but was already ca 130 000 at 1982 census
41	Haiti	Cité Soleil				241055	2009					Estimate (https://www.citypopulation.de/Haiti.html)	Estimate (https://www.citypopulation.de/Haiti.html)
41	Haiti	Delmas				359451	2009					Estimate (https://www.citypopulation.de/Haiti.html)	Estimate (https://www.citypopulation.de/Haiti.html)
41	Haiti	Gonaives		54	6	125820	2015	L'Artibonite department	Gonayiv arrondissement	19.4475	-72.689	Simplemaps
41	Haiti	Les Cayes				122728	2015	Sud				Simplemaps
41	Haiti	Pétionville				271175	2009					Estimate (https://www.citypopulation.de/Haiti.html)	Estimate (https://www.citypopulation.de/Haiti.html)
41	Haiti	Port-au-Prince		469	32	1616371	2015	Ouest department	Port-au-Prince arrondissement	18.5392	-72.335	Simplemaps	Capital
41	Haiti	Saint-Marc		33	6	122747	2009	L'Artibonite department	Saint-Marc Arrondissement	19.1167	-72.7	Estimate (https://www.citypopulation.de/Haiti.html)	Estimate (https://www.citypopulation.de/Haiti.html)
91	Honduras	Catacamas				117493	2013
91	Honduras	Choloma		14	2	105899	2001	Cortés department	Choloma municipality	15.6144	-87.953
91	Honduras	Choluteca				152519	2013
91	Honduras	Comayagua				144785	2013
91	Honduras	Danlí				195916	2013
91	Honduras	El Progreso				188366	2013
91	Honduras	Juticalpa				124828	2013
91	Honduras	La Ceiba				114277	2001
91	Honduras	Olanchito				104609	2013
91	Honduras	Puerto Cortés				122426	2013
91	Honduras	San Pedro Sula		109	15	437798	2001	Cortés department	San Pedro Sula municipality	15.5042	-88.025
91	Honduras	Tegucigalpa		28	6	765675	2001	Francisco Morazán department	Distrito Central municipality	14.1	-87.2167		Capital
91	Honduras	Villanueva				149977	2013
750	India	Abohar		31	1	124339	2001	Punjab State	Firozpur district	30.1297	74.1939
750	India	Achalpur				107316	2001
750	India	Adilabad				109529	2001
750	India	Adityapur				119233	2001
750	India	Adoni				157305	2001
750	India	Agartala		15	9	189998	2001	Tripura State	West Tripura district	23.842	91.2761
750	India	Agra		42	2	1275134	2001	Uttar Pradesh State	Agra district	27.163	78.0024
750	India	Ahmadnagar				307615	2001
750	India	Ahmedabad	Ahmadabad	259	33	3520085	2001	Gujarat State	Ahmedabad district	23.022	72.5922
750	India	Aizawl				228280	2001
750	India	Ajmer				485575	2001
750	India	Akola				400520	2001
750	India	Alandur				146287	2001
750	India	Alappuzha				177029	2001
750	India	Aligarh		13	3	669087	2001	Uttar Pradesh State	Aligarh district	27.8995	78.0748
750	India	Allahabad				975393	2001
750	India	Alwar				260593	2001
750	India	Ambala		5	1	139279	2001	Haryana State	Ambala district	30.3821	76.7858
750	India	Ambala Sadar				106568	2001
750	India	Ambarnath				203804	2001
750	India	Ambattur				310967	2001
750	India	Amravati				549510	2001
750	India	Amritsar		153	43	966862	2001	Punjab State	Amritsar district	31.6328	74.9014
750	India	Amroha				165129	2001
750	India	Anand				130685	2001
750	India	Anantapur				218808	2001
750	India	Arrah				203380	2001
750	India	Asansol				475439	2001
750	India	Ashoknagar Kalyangarh				111607	2001
750	India	Aurangabad (Maharashtra)				873311	2001
750	India	Avadi				229403	2001
750	India	Bahadurgarh				119846	2001
750	India	Baharampur				160143	2001
750	India	Bahraich				168323	2001
750	India	Baidyabati				108229	2001
750	India	Baleshwar Town				106082	2001
750	India	Ballia				101465	2001
750	India	Bally (Municipality)				260906	2001
750	India	Balurghat				135737	2001
750	India	Banda				134839	2001
750	India	Bangalore		20	7	4301326	2001	Karnataka State	Bangalore district	12.9876	77.6491
750	India	Bangaon				102163	2001
750	India	Bankura				128781	2001
750	India	Bansberia				104412	2001
750	India	Baranagar				250768	2001
750	India	Barasat				231521	2001
750	India	Barddhaman				285602	2001
750	India	Bareilly		1	1	718395	2001	Uttar Pradesh State	Bareilly district	28.3701	79.4222
750	India	Barrackpur				144391	2001
750	India	Barshi				104785	2001
750	India	Basirhat				113159	2001
750	India	Basti				107601	2001
750	India	Batala		76	13	125677	2001	Punjab State	Gurdaspur district	31.8094	75.2176
750	India	Bathinda		9	4	217256	2001	Punjab State	Bathinda district	30.1992	74.9535
750	India	Beawar				123759	2001
750	India	Belgaum		8	1	399653	2001	Karnataka State	Belgaum district	15.8386	74.5177
750	India	Bellary				316766	2001
750	India	Bettiah				116670	2001
750	India	Bhadravati				160662	2001
750	India	Bhadreswar				106071	2001
750	India	Bhagalpur		1261	6	340767	2001	Bihar State	Bhagalpur district	25.25	87
750	India	Bhalswa Jahangir Pur				152339	2001
750	India	Bharatpur				204587	2001
750	India	Bharuch				148140	2001
750	India	Bhatpara				442385	2001
750	India	Bhavnagar				511085	2001
750	India	Bheemavaram				137409	2001
750	India	Bhilai Nagar				556366	2001
750	India	Bhilwara				280128	2001
750	India	Bhind				153752	2001
750	India	Bhiwandi				598741	2001
750	India	Bhiwani				169531	2001
750	India	Bhopal		143	1	1437354	2001	Madhya Pradesh State	Bhopal district	23.2494	77.4174
750	India	Bhubaneswar		9	1	648032	2001	Orissa State	Khordha district	20.27	85.84
750	India	Bhusawal				172372	2001
750	India	Bid				138196	2001
750	India	Bidar				172877	2001
750	India	Bidhan Nagar				164221	2001
750	India	Bihar				232071	2001
750	India	Bijapur		8	3	228175	2001	Chhattisgarh State	Bijapur district	18.7917	80.8167
750	India	Bikaner				529690	2001
750	India	Bilaspur				275694	2001
750	India	Bokaro		1	1	393805	2001	Jharkhand State	Bokaro district	23.7837	85.8972
750	India	Bommanahalli				201652	2001
750	India	Botad				100194	2001
750	India	Brahmapur				307792	2001
750	India	Budaun				148029	2001
750	India	Bulandshahr		12	1	176425	2001	Uttar Pradesh State	Bulandshahr district	28.3948	77.8542
750	India	Burhanpur				193725	2001
750	India	Byatarayanapura				181744	2001
750	India	Calcutta	Kolkata	0	1	4572876	2001	West Bengal State	Calcutta district	22.5198	88.3478
750	India	Champdani				103246	2001
750	India	Chandannagar				162187	2001
750	India	Chandausi				103749	2001
750	India	Chandigarh		24	13	808515	2001	Union Territory of Chandigarh	Chandigarh district	30.7363	76.7884
750	India	Chandrapura						Jharkhand State	Bokaro district
750	India	Chapra				179190	2001
750	India	Chennai	Madras	17	2	4343645	2001	Tamil Nadu State	Madras district	13.0342	80.2421
750	India	Chhindwara				122247	2001
750	India	Chikmagalur				101251	2001
750	India	Chitradurga		1	1	122702	2001	Karnataka State	Chitradurga district	14.2234	76.3942
750	India	Chittoor				152654	2001
750	India	Coimbatore		58	1	930882	2001	Tamil Nadu State	Coimbatore district	10.9794	76.9506
750	India	Cuddalore				158634	2001
750	India	Cuddapah				126505	2001
750	India	Cuttack				534654	2001
750	India	Dallo Pura				132621	2001
750	India	Damoh				112185	2001
750	India	Darbhanga				267348	2001
750	India	Darjeeling	Darjiling	1	1	107197	2001	West Bengal State	Darjeeling district	27.05	88.2632
750	India	Dasarahalli				264940	2001
750	India	Davanagere				364523	2001
750	India	Dehradun				426674	2001
750	India	Dehri				119057	2001
750	India	Delhi				9879172	2001
750	India	Delhi Cantonment				124917	2001
750	India	Deoli				119468	2001
750	India	Deoria		0	1	104227	2001	Bihar State	Muzaffarpur District	26.186	85.0178
750	India	Dewas				231672	2001
750	India	Dhanbad				199258	2001
750	India	Dharmavaram		3	2	103357	2001	Andhra Pradesh State	Anantapur district	14.4024	77.734
750	India	Dhule		6	1	341755	2001	Maharashtra State	Dhule District	20.9044	74.7887
750	India	Dibrugarh		23	6	121893	2001	Assam State	Dibrugarh district	27.4619	94.9263
750	India	Dinapur Nizamat				131176	2001
750	India	Dindigul				196955	2001
750	India	Dum Dum				101296	2001
750	India	Durg				232517	2001
750	India	Durgapur				493405	2001
750	India	Eluru				190062	2001
750	India	English Bazar				161456	2001
750	India	Erode				150541	2001
750	India	Etah				107110	2001
750	India	Etawah				210453	2001
750	India	Faizabad				144705	2001
750	India	Faridabad				1055938	2001
750	India	Farrukhabad-cum-Fatehgarh				228333	2001
750	India	Fatehpur				152078	2001
750	India	Firozabad				279102	2001
750	India	Gadag-Betigeri				154982	2001
750	India	Gajuwaka				259180	2001
750	India	Gandhidham				151693	2001
750	India	Gandhinagar		20	1	195985	2001	Gujarat State	Gandhinagar District	23.2149	72.6805
750	India	Ganganagar		1	1	210713	2001	Rajasthan State	Ganganagar district	29.9277	73.8954
750	India	Gaya				385432	2001
750	India	Ghatlodiya				106684	2001
750	India	Ghaziabad				968256	2001
750	India	Godhra		3	2	121879	2001	Gujarat State	Panch Mahals district	22.7914	73.6034
750	India	Gonda		6	1	120301	2001	Uttar Pradesh State	Gonda district	27.1225	81.9618
750	India	Gondiya		0	1	120902	2001	Maharashtra State	Gondiya District	21.4509	80.2033
750	India	Gorakhpur		1	1	622701	2001	Uttar Pradesh State	Gorakhpur district	26.7588	83.3697
750	India	Gudivada				113054	2001
750	India	Gulbarga				422569	2001
750	India	Guna				137175	2001
750	India	Guntakal				117103	2001
750	India	Guntur				514461	2001
750	India	Gurgaon				172955	2001
750	India	Guwahati		192	69	809895	2001	Assam State	Kamrup Metropolitan district	26.1761	91.7629
750	India	Gwalior				827026	2001
750	India	Habra				127602	2001
750	India	Hajipur		1	1	119412	2001	Bihar State	Vaishali District	25.6826	85.2199
750	India	Haldia				170673	2001
750	India	Haldwani-cum-Kathgodam				129015	2001
750	India	Halisahar				124510	2001
750	India	Hanumangarh				129556	2001
750	India	Haora				1007532	2001
750	India	Hapur				211983	2001
750	India	Hardoi				112486	2001
750	India	Hardwar				175340	2001
750	India	Hassan				116574	2001
750	India	Hathras				123244	2001
750	India	Hazaribag				127269	2001
750	India	Hindupur				125074	2001
750	India	Hisar				256689	2001
750	India	Hoshiarpur				149668	2001
750	India	Hospet				164240	2001
750	India	Hubli-Dharwad				786195	2001
750	India	Hugli-Chinsurah				170206	2001
750	India	Hyderabad (IN)		342	24	3637483	2001	Andhra Pradesh State	Hyderabad District	17.3709	78.4646
750	India	Ichalkaranji				257610	2001
750	India	Imphal		139	31	221492	2001	Manipur State	Imphal East District	24.82	93.95
750	India	Indore		55	4	1474968	2001	Madhya Pradesh State	Indore district	22.6627	75.8594
750	India	Jabalpur				932484	2001
750	India	Jagadhri				101290	2001
750	India	Jaipur		63	1	2322575	2001	Rajasthan State	Jaipur district	26.9308	75.7583
750	India	Jalandhar		38	10	706043	2001	Punjab State	Jalandhar district	31.3236	75.5588
750	India	Jalgaon				368618	2001
750	India	Jalna				235795	2001
750	India	Jalpaiguri		0	1	100348	2001	West Bengal State	Jalpaiguri district	26.5227	88.7242
750	India	Jammu		113	24	369959	2001	Jammu and Kashmir State	Jammu district	32.6772	74.8113
750	India	Jamnagar				443518	2001
750	India	Jamshedpur		1	1	573096	2001	Jharkhand State	East Singhbhum District	22.7914	86.2076
750	India	Jamuria				129484	2001
750	India	Jaunpur		12	1	160055	2001	Uttar Pradesh State	Jaunpur district	25.7397	82.6878
750	India	Jetpur Navagadh				104312	2001
750	India	Jhansi				383644	2001
750	India	Jhunjhunun				100485	2001
750	India	Jind				135855	2001
750	India	Jodhpur		0	1	851051	2001	Rajasthan State	Jodhpur district	26.2918	73.0342
750	India	Junagadh				168515	2001
750	India	Kaithal				117285	2001
750	India	Kakinada				296329	2001
750	India	Kalol				100008	2001
750	India	Kalyan				1193512	2001
750	India	Kamarhati				314507	2001
750	India	Kancheepuram				153140	2001
750	India	Kanchrapara				126191	2001
750	India	Kanpur		10	6	2551337	2001	Uttar Pradesh State	Kanpur Nagar district	26.4224	80.351
750	India	Kapra				159002	2001
750	India	Karawal Nagar				148624	2001
750	India	Karimnagar		1	1	205653	2001	Andhra Pradesh State	Karimnagar district	18.4264	79.1546
750	India	Karnal		21	2	207640	2001	Haryana State	Karnal district	29.6868	76.9863
750	India	Katihar				175199	2001
750	India	Khammam				159544	2001
750	India	Khandwa				172242	2001
750	India	Khanna				103099	2001
750	India	Kharagpur		5	3	188761	2001	Bihar State	Munger district	25.1345	86.543
750	India	Khardaha				116470	2001
750	India	Kirari Suleman Nagar				154633	2001
750	India	Kishangarh				116222	2001
750	India	Kochi				595575	2001
750	India	Kolar				113907	2001
750	India	Kolhapur				493167	2001
750	India	Kollam				361560	2001
750	India	Korba				315690	2001
750	India	Kota				694316	2001
750	India	Kozhikode		7	1	436556	2001	Kerala State	Kozhikode district	11.2801	75.8038
750	India	Krishnanagar				139110	2001
750	India	Krishnarajapura				186210	2001
750	India	Kukatpalle				292289	2001
750	India	Kulti				289903	2001
750	India	Kumbakonam				139954	2001
750	India	Kurnool				269122	2001
750	India	Lakhimpur				121486	2001
750	India	Lal Bahadur Nagar				268689	2001
750	India	Lalitpur				111892	2001
750	India	Latur				299985	2001
750	India	Loni				120945	2001
750	India	Lucknow		4	3	2185927	2001	Uttar Pradesh State	Lucknow district	26.8362	80.9359
750	India	Ludhiana		270	28	1398467	2001	Punjab State	Ludhiana district	30.9348	75.8457
750	India	Machilipatnam				179353	2001
750	India	Madhyamgram				155451	2001
750	India	Madurai				928869	2001
750	India	Mahadevapura				135794	2001
750	India	Mahbubnagar				130986	2001
750	India	Maheshtala				385266	2001
750	India	Malegaon				409403	2001
750	India	Malerkotla		10	1	107009	2001	Punjab State	Sangrur district	30.5282	75.8855
750	India	Malkajgiri				193863	2001
750	India	Mandsaur				116505	2001
750	India	Mandya				131179	2001
750	India	Mangalore		2	1	399565	2001	Karnataka State	Dakshina Kannada district	12.8823	74.8479
750	India	Mango				166125	2001
750	India	Mathura				302770	2001
750	India	Maunath Bhanjan				212657	2001
750	India	Medinipur				149769	2001
750	India	Meerut		21	2	1068772	2001	Uttar Pradesh State	Meerut District	29.0031	77.7053
750	India	Mira Bhayandar				520388	2001
750	India	Mirzapur	Mirzapur-cum-Vindhyachal	0	1	205053	2001	Uttar Pradesh State	Mirzapur district	25.15	82.6
750	India	Modinagar		13	1	113218	2001	Uttar Pradesh State	Ghaziabad district	28.8524	77.6006
750	India	Moga		3	2	125573	2001	Punjab State	Faridkot district	30.7863	75.198
750	India	Moradabad				641583	2001
750	India	Morena				150959	2001
750	India	Morvi				145719	2001
750	India	Motihari		2	2	100683	2001	Bihar State	East Champaran district	26.6534	84.9218
750	India	Mumbai	Bombay	485	25	11978450	2001	Maharashtra State	Mumbai district	19.0176	72.8562
750	India	Munger				188050	2001
750	India	Murwara (Katni)				187029	2001
750	India	Muzaffarnagar		2	1	316729	2001	Uttar Pradesh State	Muzaffarnagar District	29.4662	77.6989
750	India	Muzaffarpur		5	1	305525	2001	Bihar State	Muzaffarpur District	26.1243	85.3818
750	India	Mysore				755379	2001
750	India	Nabadwip				115016	2001
750	India	Nadiad				192913	2001
750	India	Nagaon				107667	2001
750	India	Nagercoil				208179	2001
750	India	Nagpur		24	3	2052066	2001	Maharashtra State	Nagpur district	21.1553	79.09
750	India	Naihati				215303	2001
750	India	Nala Sopara				184538	2001
750	India	Nalgonda		1	1	110286	2001	Andhra Pradesh State	Nalgonda District	17.0749	79.2886
750	India	Nanded				430733	2001
750	India	Nandyal				152676	2001
750	India	Nangloi Jat				150948	2001
750	India	Nashik				1077236	2001
750	India	Navghar-Manikpur				116723	2001
750	India	Navi Mumbai (New Bombay)				704002	2001
750	India	Navsari				134017	2001
750	India	Neemuch				107663	2001
750	India	Nellore		2	1	378428	2001	Andhra Pradesh State	Nellore district	14.4208	79.9556
750	India	New Delhi		266	29	302363	2001	National Capital Territory	New Delhi district	28.6139	77.2089		Capital
750	India	Neyveli				127552	2001
750	India	Nizamabad				288722	2001
750	India	Noida		2	1	305058	2001	Uttar Pradesh State	Gautam Buddha Nagar district	28.5434	77.3803
750	India	North Barrackpur				123668	2001
750	India	North Dum Dum				220042	2001
750	India	Ongole				150471	2001
750	India	Orai				139318	2001
750	India	Ozhukarai				217707	2001
750	India	Palakkad				130767	2001
750	India	Palanpur				110419	2001
750	India	Pali				187641	2001
750	India	Pallavaram				144623	2001
750	India	Palwal				100722	2001
750	India	Panchkula				140925	2001
750	India	Panihati				348438	2001
750	India	Panipat		68	1	261740	2001	Haryana State	Panipat district	29.3812	76.9701
750	India	Panvel				104058	2001
750	India	Parbhani				259329	2001
750	India	Patan				112219	2001
750	India	Pathankot		20	7	157925	2001	Punjab State	Gurdaspur district	32.2577	75.673
750	India	Patiala		26	5	303151	2001	Punjab State	Patiala district	30.3366	76.3985
750	India	Patna		26	3	1366444	2001	Bihar State	Patna District	25.6009	85.1773
750	India	Pilibhit		18	3	124245	2001	Uttar Pradesh State	Pilibhit district	28.6292	79.8019
750	India	Pimpri Chinchwad				1012472	2001
750	India	Pondicherry				220865	2001
750	India	Porbandar				133051	2001
750	India	Proddatur				150309	2001
750	India	Pudukkottai				109217	2001
750	India	Pune		17	1	2538473	2001	Maharashtra State	Pune district	18.5196	73.8554
750	India	Puri				157837	2001
750	India	Purnia				171687	2001
750	India	Purulia	Puruliya	7	1	113806	2001	West Bengal State	Purulia district	23.3281	86.3704
750	India	Quthbullapur				231108	2001
750	India	Rae Bareli				169333	2001
750	India	Raichur				207421	2001
750	India	Raiganj				165212	2001
750	India	Raigarh				111154	2001
750	India	Raipur				605747	2001
750	India	Rajahmundry				315251	2001
750	India	Rajapalayam				122307	2001
750	India	Rajarhat Gopalpur				271811	2001
750	India	Rajendranagar				143240	2001
750	India	Rajkot				967476	2001
750	India	Rajnandgaon				143770	2001
750	India	Rajpur Sonarpur				336707	2001
750	India	Ramagundam		2	1	236600	2001	Andhra Pradesh State	Karimnagar district	18.7611	79.4795
750	India	Rampur		15	4	281494	2001	Uttar Pradesh State	Rampur district	28.8	79
750	India	Ranchi		9	4	847093	2001	Bihar State	Ranchi district	23.3612	85.3378
750	India	Raniganj				111116	2001
750	India	Ratlam				222202	2001
750	India	Raurkela		2	2	224987	2001	Odisha State	Sundargarh District	22.2277	84.8456
750	India	Raurkela Industrial Township				206693	2001
750	India	Rewa				183274	2001
750	India	Rewari				100684	2001
750	India	Rishra				113305	2001
750	India	Robertson Pet				141424	2001
750	India	Rohtak				286807	2001
750	India	S.A.S. Nagar				123484	2001
750	India	Sagar				232133	2001
750	India	Saharanpur				455754	2001
750	India	Saharsa				125167	2001
750	India	Salem				696760	2001
750	India	Sambalpur				153643	2001
750	India	Sambhal				182478	2001
750	India	Sangli-Miraj Kupwad				436781	2001
750	India	Santipur				138235	2001
750	India	Sasaram				131172	2001
750	India	Satara				108048	2001
750	India	Satna				225464	2001
750	India	Secunderabad				206102	2001
750	India	Serampore				197857	2001
750	India	Serilingampalle				153364	2001
750	India	Shahjahanpur				296662	2001
750	India	Shillong		1	1	132867	2001	Meghalaya State	East Khasi Hills district	25.57	91.9036
750	India	Shimla				142555	2001
750	India	Shimoga				274352	2001
750	India	Shivpuri				146892	2001
750	India	Sikar				185323	2001
750	India	Silchar				142199	2001
750	India	Siliguri				472374	2001
750	India	Singrauli				185190	2001
750	India	Sirsa				160735	2001
750	India	Sitapur				151908	2001
750	India	Siwan				109919	2001
750	India	Solapur		3	2	872478	2001	Maharashtra State	Solapur district	17.6474	75.8889
750	India	Sonipat				214974	2001
750	India	South Dum Dum				392444	2001
750	India	Srikakulam				109905	2001
750	India	Srinagar		1288	532	898440	2001	Jammu and Kashmir State	Srinagar District	34.0804	74.8234
750	India	Sultan Pur Majra				164426	2001
750	India	Sultanpur				100065	2001
750	India	Surat		190	1	2433835	2001	Gujarat State	Surat district	21.1907	72.8471
750	India	Surendranagar Dudhrej				156161	2001
750	India	Tadepalligudem				102622	2001
750	India	Tambaram				137933	2001
750	India	Tenali				153756	2001
750	India	Thane				1262551	2001
750	India	Thanesar				119687	2001
750	India	Thanjavur				215314	2001
750	India	Thiruvananthapuram				744983	2001
750	India	Thoothukkudi				216054	2001
750	India	Thrissur				317526	2001
750	India	Tiruchirappalli				752066	2001
750	India	Tirunelveli				411831	2001
750	India	Tirupati				228202	2001
750	India	Tiruppur				344543	2001
750	India	Tiruvannamalai				130567	2001
750	India	Tiruvottiyur				212281	2001
750	India	Titagarh				124213	2001
750	India	Tonk				135689	2001
750	India	Tumkur				248929	2001
750	India	Udaipur				389438	2001
750	India	Udupi				113112	2001
750	India	Ujjain				430427	2001
750	India	Ulhasnagar				473731	2001
750	India	Uluberia				202135	2001
750	India	Unnao				144662	2001
750	India	Uppal Kalan				117217	2001
750	India	Uttarpara Kotrung				150363	2001
750	India	Vadodara		32	12	1306227	2001	Gujarat State	Vadodara district	22.2947	73.2038
750	India	Varanasi		81	5	1091918	2001	Uttar Pradesh State	Varanasi district	25.3486	82.987
750	India	Warangal		17	3	530636	2001	Andhra Pradesh State	Warangal district	17.9796	79.6133
750	India	Wardha				111118	2001
750	India	Vejalpur				113445	2001
750	India	Vellore				177230	2001
750	India	Veraval				141357	2001
750	India	Vidisha				125453	2001
750	India	Vijayawada				851282	2001
750	India	Virar				118928	2001
750	India	Visakhapatnam				982904	2001
750	India	Vizianagaram				174651	2001
750	India	Yamunanagar				189696	2001
750	India	Yavatmal				120676	2001
850	Indonesia	Ambon	Kota Ambon, Ambonia	490	43	204218	2005	Maluku Province	Kota Ambon	-3.705	128.17
850	Indonesia	Balikpapan				440552	2005
850	Indonesia	Banda Aceh		31	18	115097	2010	Aceh Province	Kota Banda Aceh	5.55	95.3167
850	Indonesia	Bandar Lampung	Kota Lampung	1	1	790057	2005	Lampung Province	Kota Lampung	-5.45	105.267
850	Indonesia	Bandjarmasin (Banjarmasin, Bandjermasin)				576413	2005
850	Indonesia	Bandung (Kota Bandung)				2288570	2005
850	Indonesia	Batam				587227	2005
850	Indonesia	Bengkulu (Kota Bengkulu)				252768	2005
850	Indonesia	Binjai (Kota Binjai)				222299	2005
850	Indonesia	Bitung (Kota Bitung)				131999	2005
850	Indonesia	Blitar				126776	2005
850	Indonesia	Bogor				891467	2005
850	Indonesia	Cirebon (Tjirebon, Caruban, Cheribon)				312771	2005
850	Indonesia	Denpasar				574610	2005
850	Indonesia	Gorontalo (Hulontalo)				137461	2005
850	Indonesia	Jakarta		31	4	8820603	2005	Jakarta Raya Province		-6.2	106.817		Capital
850	Indonesia	Jambi (Kota Jambi)				409202	2005
850	Indonesia	Jayapura (Kota Jayapura)				164220	2005
850	Indonesia	Kediri (Kota Kediri)				248640	2005
850	Indonesia	Madiun (Kota Madiun)				171390	2005
850	Indonesia	Magelang				124374	2005
850	Indonesia	Makassar	Makasar, Macassar, Ujung Pandang	0	1	1168258	2005	Sulawesi Selatan Province	Kota Makassar	-5.13333	119.417
850	Indonesia	Malang				773174	2005
850	Indonesia	Manado (Menado)				370139	2005
850	Indonesia	Mataram (Kota Mataram)				342896	2005
850	Indonesia	Medan		3	3	2029797	2005	Sumatera Utara Province	Kota Medan	3.59519	98.6722
850	Indonesia	Mojokerto (Majakerta)				111860	2005
850	Indonesia	Padang				686908	2005
850	Indonesia	Pakalongan (Pekalongan)				263921	2005
850	Indonesia	Pakanbaru (Pekanbaru)				703956	2005
850	Indonesia	Palangka Raya	Palangkaraya	125	2	148139	2005	Kalimantan Tengah Province	Kota Palangka Raya	-2.21	113.92
850	Indonesia	Palembang				1323169	2005
850	Indonesia	Pangkal Pinang				139385	2005
850	Indonesia	Pare Pare				101453	2005
850	Indonesia	Pasuruan (Kota Pasuruan)				166519	2005
850	Indonesia	Pematang Siantar (P Siantar, Siantar)				229525	2005
850	Indonesia	Pontianak		132	2	501843	2005	Kalimantan Barat Province	Kota Pontianak	-0.0263	109.343
850	Indonesia	Probolinggo (Kota Probolinggo)				168734	2005
850	Indonesia	Salatiga				152913	2005
850	Indonesia	Samarinda				505664	2005
850	Indonesia	Semarang (Samarang)				1352869	2005
850	Indonesia	Sukabumi (Cikole)				280373	2005
850	Indonesia	Surabaya				2611506	2005
850	Indonesia	Surakarta (Solo)				506397	2005
850	Indonesia	Tangerang				1451595	2005
850	Indonesia	Tanjung Balai (Kota Tanjungbalai, Tanjungbalai-Asahan)				133897	2005
850	Indonesia	Tebing Tinggi (Kota Tebing Tinggi)				134548	2005
850	Indonesia	Tegal				238676	2005
850	Indonesia	Yogyakarta		1	1	433539	2005	Yogyakarta Province	Kota Yogyakarta	-7.80139	110.364
630	Iran	Abadan		8	2	219772	2006	Khuzestan province	Abadan county	30.3392	48.3042
630	Iran	Ahar				100641	2016
630	Iran	Ahvaz	Ahwaz	5	3	985614	2006	Khuzestan province	Ahvaz county	31.3203	48.6692
630	Iran	Amol (Amul)				199698	2006
630	Iran	Andimeshk				120177	2006
630	Iran	Andisheh				116062	2016
630	Iran	Arak (Soltan Abad)				446760	2006
630	Iran	Ardabil				418262	2006
630	Iran	Babol (Balfrouch)				201335	2006
630	Iran	Bam		1	1	127396	2016	Kerman province	Bam county	29.1061	58.3569
630	Iran	Bandar-e-Abbas				379301	2006
630	Iran	Bandar-e-Anzali				110643	2006
630	Iran	Bandar-e-Mahshahr				111448	2006
630	Iran	Baneh		26	5	110218	2016	Kordestan province	Baneh county	35.9975	45.8853
630	Iran	Behbahan				101178	2006
630	Iran	Birjand				166138	2006
630	Iran	Bojnurd (Bujnurd)				176726	2006
630	Iran	Borazjan				110567	2016
630	Iran	Borujerd				229541	2006
630	Iran	Bukand (Bokan)				150703	2006
630	Iran	Bushehr (Bouchehr, Busehr)				169966	2006
630	Iran	Chabahar		41	1	106739	2016	Sistan and Baluchestan province	Chabahar county	25.2919	60.6431
630	Iran	Dezful	Dizful	3	1	235819	2006	Khuzestan province	Dezful county	32.3825	48.4019
630	Iran	Dorud (Durud, Dow Rud)				101219	2006
630	Iran	Esfahan	Isfahan	3	1	1602110	2006	Esfahan province	Esfahan county	32.6333	51.65
[truncated: 1,957 more rows]
