# Supplementary material for: Cities and armed conflict: A systematic urban-rural coding of UCDP conflict events data
Source: Data Brief. 2021 Nov 7;39:107554. doi: 10.1016/j.dib.2021.107554 (PMC8603016; doi:10.1016/j.dib.2021.107554)
Supplement: Supplementary file 3 [file mmc3.xlsx]

## Sheet: Cities_GED18
id	active_year	type_of_violence	conflict_new_id	conflict_name	dyad_new_id	dyad_name	side_a_new_id	gwnoa	side_a	side_b_new_id	gwnob	side_b	where_prec	where_coordinates	City	CACE cityname	Capital	Majorcity	Top3cities	Comment	adm_1	adm_2	latitude	longitude	geom_wkt	priogrid_gid	country	country_id	region	event_clarity	date_prec	year	date_start	date_end	deaths_a	deaths_b	deaths_civilians	deaths_unknown	best	low	high
4	1	1	230	Yemen (North Yemen):Government	459	Government of Yemen (North Yemen) - AQAP	123	678	Government of Yemen (North Yemen)	881	NA	AQAP	1	Şan‘ā’ city	1	Şan‘ā’	1	1	1		Am?nat al ‘??imah governorate		15.3547	44.2067	POINT (44.206667 15.354722)	151649	Yemen (North Yemen)	678	Middle East	1	1	2010	2010-09-25	2010-09-25	2	0	0	0	2	2	2
5	1	3	715	Government of Yemen (North Yemen) - Civilians	1182	Government of Yemen (North Yemen) - Civilians	123	678	Government of Yemen (North Yemen)	1	NA	Civilians	2	‘Adan town	1	‘Adan	0	0	0		‘Adan governorate		12.7794	45.0367	POINT (45.036667 12.779444)	148051	Yemen (North Yemen)	678	Middle East	1	1	2011	2011-02-19	2011-02-19	0	0	0	0	0	0	2
6	1	1	230	Yemen (North Yemen):Government	459	Government of Yemen (North Yemen) - AQAP	123	678	Government of Yemen (North Yemen)	881	NA	AQAP	4	Abyan governorate	0		0	0	0		Abyan governorate		13.7862	46.1418	POINT (46.141765 13.786202)	149493	Yemen (North Yemen)	678	Middle East	1	1	2011	2011-04-16	2011-04-16	0	0	0	0	0	0	1
7	1	1	230	Yemen (North Yemen):Government	459	Government of Yemen (North Yemen) - AQAP	123	678	Government of Yemen (North Yemen)	881	NA	AQAP	4	Abyan governorate	0		0	0	0		Abyan governorate		13.7862	46.1418	POINT (46.141765 13.786202)	149493	Yemen (North Yemen)	678	Middle East	1	1	2012	2012-06-04	2012-06-04	4	1	0	0	5	5	5
10	1	1	230	Yemen (North Yemen):Government	459	Government of Yemen (North Yemen) - AQAP	123	678	Government of Yemen (North Yemen)	881	NA	AQAP	1	‘Ab?dah valley	0		0	0	0		Ma'rib governorate	Ma’rib district	15.6167	45.3	POINT (45.300000 15.616667)	152371	Yemen (North Yemen)	678	Middle East	1	1	2012	2012-12-09	2012-12-09	0	4	1	0	5	5	5
13	1	1	230	Yemen (North Yemen):Government	459	Government of Yemen (North Yemen) - AQAP	123	678	Government of Yemen (North Yemen)	881	NA	AQAP	4	Abyan governorate	0		0	0	0		Abyan governorate		13.7862	46.1418	POINT (46.141765 13.786202)	149493	Yemen (North Yemen)	678	Middle East	1	1	2011	2011-04-11	2011-04-11	0	0	0	0	0	0	13
14	1	1	402	Yemen (North Yemen):South Yemen	853	Government of Yemen (North Yemen) - Democratic Republic of Yemen	123	678	Government of Yemen (North Yemen)	353	NA	Democratic Republic of Yemen	4	Abyan governorate	0		0	0	0		Abyan governorate		13.7862	46.1418	POINT (46.141765 13.786202)	149493	Yemen (North Yemen)	678	Middle East	1	1	1994	1994-06-08	1994-06-08	0	0	0	0	0	0	50
16	1	1	402	Yemen (North Yemen):South Yemen	853	Government of Yemen (North Yemen) - Democratic Republic of Yemen	123	678	Government of Yemen (North Yemen)	353	NA	Democratic Republic of Yemen	4	Abyan governorate	0		0	0	0		Abyan governorate		13.7862	46.1418	POINT (46.141765 13.786202)	149493	Yemen (North Yemen)	678	Middle East	2	2	1994	1994-02-21	1994-02-24	0	0	0	10	10	10	10
18	1	1	402	Yemen (North Yemen):South Yemen	853	Government of Yemen (North Yemen) - Democratic Republic of Yemen	123	678	Government of Yemen (North Yemen)	353	NA	Democratic Republic of Yemen	4	Abyan governorate	0		0	0	0		Abyan governorate		13.7862	46.1418	POINT (46.141765 13.786202)	149493	Yemen (North Yemen)	678	Middle East	1	1	1994	1994-05-09	1994-05-09	0	0	0	0	0	0	1
19	1	1	230	Yemen (North Yemen):Government	459	Government of Yemen (North Yemen) - AQAP	123	678	Government of Yemen (North Yemen)	881	NA	AQAP	4	Abyan governorate	0		0	0	0		Abyan governorate		13.7862	46.1418	POINT (46.141765 13.786202)	149493	Yemen (North Yemen)	678	Middle East	1	1	2010	2010-06-12	2010-06-12	1	0	0	0	1	1	1
20	1	1	230	Yemen (North Yemen):Government	459	Government of Yemen (North Yemen) - AQAP	123	678	Government of Yemen (North Yemen)	881	NA	AQAP	4	Abyan governorate	0		0	0	0		Abyan governorate		13.7862	46.1418	POINT (46.141765 13.786202)	149493	Yemen (North Yemen)	678	Middle East	1	1	2011	2011-09-07	2011-09-07	8	14	1	0	23	23	23
21	1	1	230	Yemen (North Yemen):Government	459	Government of Yemen (North Yemen) - AQAP	123	678	Government of Yemen (North Yemen)	881	NA	AQAP	4	Abyan governorate	0		0	0	0		Abyan governorate		13.7862	46.1418	POINT (46.141765 13.786202)	149493	Yemen (North Yemen)	678	Middle East	1	1	2010	2010-08-21	2010-08-21	0	7	0	0	7	7	7
22	1	1	230	Yemen (North Yemen):Government	459	Government of Yemen (North Yemen) - AQAP	123	678	Government of Yemen (North Yemen)	881	NA	AQAP	1	‘Ataq town	0		0	0	0		Shabwah governorate	‘Ataq district	14.5377	46.8319	POINT (46.831868 14.537665)	150934	Yemen (North Yemen)	678	Middle East	1	1	2010	2010-07-22	2010-07-22	5	0	0	0	5	5	5
23	1	1	230	Yemen (North Yemen):Government	459	Government of Yemen (North Yemen) - AQAP	123	678	Government of Yemen (North Yemen)	881	NA	AQAP	4	Abyan governorate	0		0	0	0		Abyan governorate		13.7862	46.1418	POINT (46.141765 13.786202)	149493	Yemen (North Yemen)	678	Middle East	1	1	2011	2011-06-04	2011-06-04	6	0	0	0	6	6	6
24	1	1	230	Yemen (North Yemen):Government	459	Government of Yemen (North Yemen) - AQAP	123	678	Government of Yemen (North Yemen)	881	NA	AQAP	4	Abyan governorate	0		0	0	0		Abyan governorate		13.7862	46.1418	POINT (46.141765 13.786202)	149493	Yemen (North Yemen)	678	Middle East	1	1	2011	2011-06-04	2011-06-04	3	0	0	0	3	3	3
25	1	1	230	Yemen (North Yemen):Government	459	Government of Yemen (North Yemen) - AQAP	123	678	Government of Yemen (North Yemen)	881	NA	AQAP	3	Al Ma?fid district	0		0	0	0		Abyan governorate	Al Ma?fid district	14.0185	46.756	POINT (46.755958 14.018470)	150214	Yemen (North Yemen)	678	Middle East	1	1	2009	2009-12-17	2009-12-17	0	14	41	0	55	55	59
27	1	1	230	Yemen (North Yemen):Government	459	Government of Yemen (North Yemen) - AQAP	123	678	Government of Yemen (North Yemen)	881	NA	AQAP	4	a?-??li‘ governorate	0		0	0	0		a?-??li‘ governorate		13.9225	44.7683	POINT (44.768270 13.922541)	149490	Yemen (North Yemen)	678	Middle East	1	1	2012	2012-06-30	2012-06-30	0	2	0	0	2	2	2
28	1	1	402	Yemen (North Yemen):South Yemen	853	Government of Yemen (North Yemen) - Democratic Republic of Yemen	123	678	Government of Yemen (North Yemen)	353	NA	Democratic Republic of Yemen	1	‘Adan town	1	‘Adan	0	0	0		‘Adan governorate		12.7794	45.0367	POINT (45.036667 12.779444)	148051	Yemen (North Yemen)	678	Middle East	3	2	1994	1994-06-05	1994-06-06	0	0	0	3	3	3	10
29	1	1	402	Yemen (North Yemen):South Yemen	853	Government of Yemen (North Yemen) - Democratic Republic of Yemen	123	678	Government of Yemen (North Yemen)	353	NA	Democratic Republic of Yemen	1	‘Adan town	1	‘Adan	0	0	0		‘Adan governorate		12.7794	45.0367	POINT (45.036667 12.779444)	148051	Yemen (North Yemen)	678	Middle East	1	1	1994	1994-06-17	1994-06-17	0	0	0	4	4	4	4
32	1	1	402	Yemen (North Yemen):South Yemen	853	Government of Yemen (North Yemen) - Democratic Republic of Yemen	123	678	Government of Yemen (North Yemen)	353	NA	Democratic Republic of Yemen	1	‘Adan town	1	‘Adan	0	0	0		‘Adan governorate		12.7794	45.0367	POINT (45.036667 12.779444)	148051	Yemen (North Yemen)	678	Middle East	2	2	1994	1994-06-16	1994-06-18	0	0	0	0	0	0	9
34	1	1	230	Yemen (North Yemen):Government	459	Government of Yemen (North Yemen) - AQAP	123	678	Government of Yemen (North Yemen)	881	NA	AQAP	4	La?ij governorate	0		0	0	0		La?ij governorate		13.1667	44.5833	POINT (44.583332 13.166667)	148770	Yemen (North Yemen)	678	Middle East	1	1	2010	2010-01-19	2010-01-19	0	1	0	0	1	1	1
35	1	1	230	Yemen (North Yemen):Government	459	Government of Yemen (North Yemen) - AQAP	123	678	Government of Yemen (North Yemen)	881	NA	AQAP	1	Lawdar town	0		0	0	0		Abyan governorate	Lawdar district	13.8828	45.8686	POINT (45.868586 13.882824)	149492	Yemen (North Yemen)	678	Middle East	1	1	2012	2012-05-03	2012-05-03	0	5	0	0	5	5	5
36	1	1	230	Yemen (North Yemen):Government	459	Government of Yemen (North Yemen) - AQAP	123	678	Government of Yemen (North Yemen)	881	NA	AQAP	1	Lawdar town	0		0	0	0		Abyan governorate	Lawdar district	13.8828	45.8686	POINT (45.868586 13.882824)	149492	Yemen (North Yemen)	678	Middle East	1	1	2012	2012-05-15	2012-05-15	0	12	0	0	12	12	12
37	1	1	230	Yemen (North Yemen):Government	459	Government of Yemen (North Yemen) - AQAP	123	678	Government of Yemen (North Yemen)	881	NA	AQAP	2	Lawdar town	0		0	0	0		Abyan governorate	Lawdar district	13.8828	45.8686	POINT (45.868586 13.882824)	149492	Yemen (North Yemen)	678	Middle East	1	1	2012	2012-05-03	2012-05-03	0	4	0	0	4	4	4
38	1	1	402	Yemen (North Yemen):South Yemen	853	Government of Yemen (North Yemen) - Democratic Republic of Yemen	123	678	Government of Yemen (North Yemen)	353	NA	Democratic Republic of Yemen	1	‘Adan town	1	‘Adan	0	0	0		‘Adan governorate		12.7794	45.0367	POINT (45.036667 12.779444)	148051	Yemen (North Yemen)	678	Middle East	1	1	1994	1994-06-02	1994-06-02	0	0	0	2	2	2	2
39	1	1	402	Yemen (North Yemen):South Yemen	853	Government of Yemen (North Yemen) - Democratic Republic of Yemen	123	678	Government of Yemen (North Yemen)	353	NA	Democratic Republic of Yemen	1	‘Adan town	1	‘Adan	0	0	0		‘Adan governorate		12.7794	45.0367	POINT (45.036667 12.779444)	148051	Yemen (North Yemen)	678	Middle East	1	1	1994	1994-06-18	1994-06-18	0	0	0	20	20	20	20
42	1	1	402	Yemen (North Yemen):South Yemen	853	Government of Yemen (North Yemen) - Democratic Republic of Yemen	123	678	Government of Yemen (North Yemen)	353	NA	Democratic Republic of Yemen	1	‘Adan town	1	‘Adan	0	0	0		‘Adan governorate		12.7794	45.0367	POINT (45.036667 12.779444)	148051	Yemen (North Yemen)	678	Middle East	1	1	1994	1994-06-13	1994-06-13	0	0	10	0	10	10	10
43	1	1	402	Yemen (North Yemen):South Yemen	853	Government of Yemen (North Yemen) - Democratic Republic of Yemen	123	678	Government of Yemen (North Yemen)	353	NA	Democratic Republic of Yemen	1	‘Adan town	1	‘Adan	0	0	0		‘Adan governorate		12.7794	45.0367	POINT (45.036667 12.779444)	148051	Yemen (North Yemen)	678	Middle East	2	2	1994	1994-06-13	1994-06-14	0	0	3	0	3	3	3
45	1	1	402	Yemen (North Yemen):South Yemen	853	Government of Yemen (North Yemen) - Democratic Republic of Yemen	123	678	Government of Yemen (North Yemen)	353	NA	Democratic Republic of Yemen	1	‘Adan town	1	‘Adan	0	0	0		‘Adan governorate		12.7794	45.0367	POINT (45.036667 12.779444)	148051	Yemen (North Yemen)	678	Middle East	3	2	1994	1994-06-19	1994-06-20	0	0	0	18	18	18	18
46	1	1	402	Yemen (North Yemen):South Yemen	853	Government of Yemen (North Yemen) - Democratic Republic of Yemen	123	678	Government of Yemen (North Yemen)	353	NA	Democratic Republic of Yemen	1	‘Adan town	1	‘Adan	0	0	0		‘Adan governorate		12.7794	45.0367	POINT (45.036667 12.779444)	148051	Yemen (North Yemen)	678	Middle East	3	2	1994	1994-06-21	1994-06-22	0	0	0	11	11	11	11
47	1	1	402	Yemen (North Yemen):South Yemen	853	Government of Yemen (North Yemen) - Democratic Republic of Yemen	123	678	Government of Yemen (North Yemen)	353	NA	Democratic Republic of Yemen	1	‘Adan town	1	‘Adan	0	0	0		‘Adan governorate		12.7794	45.0367	POINT (45.036667 12.779444)	148051	Yemen (North Yemen)	678	Middle East	1	1	1994	1994-06-24	1994-06-24	0	0	0	11	11	11	11
48	1	1	402	Yemen (North Yemen):South Yemen	853	Government of Yemen (North Yemen) - Democratic Republic of Yemen	123	678	Government of Yemen (North Yemen)	353	NA	Democratic Republic of Yemen	1	‘Adan town	1	‘Adan	0	0	0		‘Adan governorate		12.7794	45.0367	POINT (45.036667 12.779444)	148051	Yemen (North Yemen)	678	Middle East	2	3	1994	1994-06-16	1994-06-22	0	0	0	0	0	0	89
49	1	1	402	Yemen (North Yemen):South Yemen	853	Government of Yemen (North Yemen) - Democratic Republic of Yemen	123	678	Government of Yemen (North Yemen)	353	NA	Democratic Republic of Yemen	1	‘Adan town	1	‘Adan	0	0	0		‘Adan governorate		12.7794	45.0367	POINT (45.036667 12.779444)	148051	Yemen (North Yemen)	678	Middle East	1	1	1994	1994-06-23	1994-06-23	0	0	0	30	30	30	30
50	1	1	230	Yemen (North Yemen):Government	459	Government of Yemen (North Yemen) - AQAP	123	678	Government of Yemen (North Yemen)	881	NA	AQAP	2	Shuqrah town	0		0	0	0		Abyan governorate	Khanfir district	13.3568	45.6971	POINT (45.697085 13.356770)	148772	Yemen (North Yemen)	678	Middle East	1	1	2012	2012-05-14	2012-05-14	0	10	0	0	10	10	10
52	1	1	402	Yemen (North Yemen):South Yemen	853	Government of Yemen (North Yemen) - Democratic Republic of Yemen	123	678	Government of Yemen (North Yemen)	353	NA	Democratic Republic of Yemen	1	‘Adan town	1	‘Adan	0	0	0		‘Adan governorate		12.7794	45.0367	POINT (45.036667 12.779444)	148051	Yemen (North Yemen)	678	Middle East	1	1	1994	1994-06-25	1994-06-25	0	0	3	0	3	3	3
53	1	1	402	Yemen (North Yemen):South Yemen	853	Government of Yemen (North Yemen) - Democratic Republic of Yemen	123	678	Government of Yemen (North Yemen)	353	NA	Democratic Republic of Yemen	1	‘Adan town	1	‘Adan	0	0	0		‘Adan governorate		12.7794	45.0367	POINT (45.036667 12.779444)	148051	Yemen (North Yemen)	678	Middle East	1	1	1994	1994-06-26	1994-06-26	0	0	0	15	15	15	15
54	1	1	402	Yemen (North Yemen):South Yemen	853	Government of Yemen (North Yemen) - Democratic Republic of Yemen	123	678	Government of Yemen (North Yemen)	353	NA	Democratic Republic of Yemen	1	‘Adan town	1	‘Adan	0	0	0		‘Adan governorate		12.7794	45.0367	POINT (45.036667 12.779444)	148051	Yemen (North Yemen)	678	Middle East	3	2	1994	1994-06-28	1994-06-29	0	0	0	17	17	17	40
56	1	1	402	Yemen (North Yemen):South Yemen	853	Government of Yemen (North Yemen) - Democratic Republic of Yemen	123	678	Government of Yemen (North Yemen)	353	NA	Democratic Republic of Yemen	2	‘Adan town	1	‘Adan	0	0	0		‘Adan governorate		12.7794	45.0367	POINT (45.036667 12.779444)	148051	Yemen (North Yemen)	678	Middle East	1	1	1994	1994-07-02	1994-07-02	0	0	0	6	6	6	6
58	1	1	402	Yemen (North Yemen):South Yemen	853	Government of Yemen (North Yemen) - Democratic Republic of Yemen	123	678	Government of Yemen (North Yemen)	353	NA	Democratic Republic of Yemen	1	‘Adan town	1	‘Adan	0	0	0		‘Adan governorate		12.7794	45.0367	POINT (45.036667 12.779444)	148051	Yemen (North Yemen)	678	Middle East	1	1	1994	1994-05-22	1994-05-22	0	0	3	5	8	8	8
62	1	1	402	Yemen (North Yemen):South Yemen	853	Government of Yemen (North Yemen) - Democratic Republic of Yemen	123	678	Government of Yemen (North Yemen)	353	NA	Democratic Republic of Yemen	1	‘Adan town	1	‘Adan	0	0	0		‘Adan governorate		12.7794	45.0367	POINT (45.036667 12.779444)	148051	Yemen (North Yemen)	678	Middle East	1	1	1994	1994-07-03	1994-07-03	0	0	4	13	17	17	17
63	1	1	402	Yemen (North Yemen):South Yemen	853	Government of Yemen (North Yemen) - Democratic Republic of Yemen	123	678	Government of Yemen (North Yemen)	353	NA	Democratic Republic of Yemen	1	‘Adan town	1	‘Adan	0	0	0		‘Adan governorate		12.7794	45.0367	POINT (45.036667 12.779444)	148051	Yemen (North Yemen)	678	Middle East	1	1	1994	1994-06-21	1994-06-21	0	0	1	1	2	2	2
67	1	1	402	Yemen (North Yemen):South Yemen	853	Government of Yemen (North Yemen) - Democratic Republic of Yemen	123	678	Government of Yemen (North Yemen)	353	NA	Democratic Republic of Yemen	1	‘Adan town	1	‘Adan	0	0	0		‘Adan governorate		12.7794	45.0367	POINT (45.036667 12.779444)	148051	Yemen (North Yemen)	678	Middle East	1	1	1994	1994-07-01	1994-07-01	0	0	5	12	17	17	17
68	1	1	402	Yemen (North Yemen):South Yemen	853	Government of Yemen (North Yemen) - Democratic Republic of Yemen	123	678	Government of Yemen (North Yemen)	353	NA	Democratic Republic of Yemen	1	Ash Shaykh ‘Uthm?n town	0		0	0	0		‘Adan governorate	Ash Shaykh ‘Uthm?n district	12.8768	44.9931	POINT (44.993094 12.876777)	148050	Yemen (North Yemen)	678	Middle East	1	1	1994	1994-06-27	1994-06-27	0	0	3	0	3	3	3
70	1	1	402	Yemen (North Yemen):South Yemen	853	Government of Yemen (North Yemen) - Democratic Republic of Yemen	123	678	Government of Yemen (North Yemen)	353	NA	Democratic Republic of Yemen	1	Al Man??rah town	0		0	0	0		‘Adan governorate	Al Man??rah district	12.8602	44.9817	POINT (44.981665 12.860191)	148050	Yemen (North Yemen)	678	Middle East	1	1	1994	1994-06-27	1994-06-27	0	0	3	0	3	3	3
71	1	1	230	Yemen (North Yemen):Government	459	Government of Yemen (North Yemen) - AQAP	123	678	Government of Yemen (North Yemen)	881	NA	AQAP	1	Zinjib?r town	0		0	0	0		Abyan governorate	Zinjib?r district	13.1287	45.3807	POINT (45.380728 13.128712)	148771	Yemen (North Yemen)	678	Middle East	1	1	2011	2011-10-20	2011-10-20	1	0	0	0	1	1	1
72	1	1	230	Yemen (North Yemen):Government	459	Government of Yemen (North Yemen) - AQAP	123	678	Government of Yemen (North Yemen)	881	NA	AQAP	2	Zinjib?r town	0		0	0	0		Abyan governorate	Zinjib?r district	13.1287	45.3807	POINT (45.380728 13.128712)	148771	Yemen (North Yemen)	678	Middle East	1	1	2011	2011-09-15	2011-09-15	0	2	0	0	2	2	2
73	1	1	230	Yemen (North Yemen):Government	459	Government of Yemen (North Yemen) - AQAP	123	678	Government of Yemen (North Yemen)	881	NA	AQAP	1	‘Adan town	1	‘Adan	0	0	0		‘Adan governorate		12.7794	45.0367	POINT (45.036667 12.779444)	148051	Yemen (North Yemen)	678	Middle East	1	1	2010	2010-06-19	2010-06-19	7	0	0	4	11	11	11
74	1	1	230	Yemen (North Yemen):Government	459	Government of Yemen (North Yemen) - AQAP	123	678	Government of Yemen (North Yemen)	881	NA	AQAP	2	Zinjib?r town	0		0	0	0		Abyan governorate	Zinjib?r district	13.1287	45.3807	POINT (45.380728 13.128712)	148771	Yemen (North Yemen)	678	Middle East	2	2	2012	2012-05-13	2012-05-14	6	0	0	0	6	6	6
75	1	1	230	Yemen (North Yemen):Government	459	Government of Yemen (North Yemen) - AQAP	123	678	Government of Yemen (North Yemen)	881	NA	AQAP	1	‘Adan town	1	‘Adan	0	0	0		‘Adan governorate		12.7794	45.0367	POINT (45.036667 12.779444)	148051	Yemen (North Yemen)	678	Middle East	1	1	2011	2011-04-29	2011-04-29	0	1	0	0	1	1	1
76	1	1	230	Yemen (North Yemen):Government	459	Government of Yemen (North Yemen) - AQAP	123	678	Government of Yemen (North Yemen)	881	NA	AQAP	1	‘Adan town	1	‘Adan	0	0	0		‘Adan governorate		12.7794	45.0367	POINT (45.036667 12.779444)	148051	Yemen (North Yemen)	678	Middle East	1	1	2011	2011-06-24	2011-06-24	4	1	1	0	6	6	6
77	1	1	230	Yemen (North Yemen):Government	459	Government of Yemen (North Yemen) - AQAP	123	678	Government of Yemen (North Yemen)	881	NA	AQAP	1	‘Adan town	1	‘Adan	0	0	0		‘Adan governorate		12.7794	45.0367	POINT (45.036667 12.779444)	148051	Yemen (North Yemen)	678	Middle East	1	1	2011	2011-06-23	2011-06-23	1	0	0	0	1	1	1
78	1	1	230	Yemen (North Yemen):Government	459	Government of Yemen (North Yemen) - AQAP	123	678	Government of Yemen (North Yemen)	881	NA	AQAP	1	‘Adan town	1	‘Adan	0	0	0		‘Adan governorate		12.7794	45.0367	POINT (45.036667 12.779444)	148051	Yemen (North Yemen)	678	Middle East	1	1	2011	2011-07-24	2011-07-24	9	1	0	0	10	10	10
79	1	1	230	Yemen (North Yemen):Government	459	Government of Yemen (North Yemen) - AQAP	123	678	Government of Yemen (North Yemen)	881	NA	AQAP	1	‘Adan town	1	‘Adan	0	0	0		‘Adan governorate		12.7794	45.0367	POINT (45.036667 12.779444)	148051	Yemen (North Yemen)	678	Middle East	1	1	2011	2011-09-03	2011-09-03	3	1	0	0	4	4	4
80	1	1	230	Yemen (North Yemen):Government	459	Government of Yemen (North Yemen) - AQAP	123	678	Government of Yemen (North Yemen)	881	NA	AQAP	1	‘Adan town	1	‘Adan	0	0	0		‘Adan governorate		12.7794	45.0367	POINT (45.036667 12.779444)	148051	Yemen (North Yemen)	678	Middle East	1	1	2011	2011-10-28	2011-10-28	1	0	0	0	1	1	1
81	1	1	230	Yemen (North Yemen):Government	459	Government of Yemen (North Yemen) - AQAP	123	678	Government of Yemen (North Yemen)	881	NA	AQAP	1	‘Adan town	1	‘Adan	0	0	0		‘Adan governorate		12.7794	45.0367	POINT (45.036667 12.779444)	148051	Yemen (North Yemen)	678	Middle East	1	1	2011	2011-09-27	2011-09-27	0	1	0	0	1	1	1
82	1	1	230	Yemen (North Yemen):Government	459	Government of Yemen (North Yemen) - AQAP	123	678	Government of Yemen (North Yemen)	881	NA	AQAP	1	‘Adan town	1	‘Adan	0	0	0		‘Adan governorate		12.7794	45.0367	POINT (45.036667 12.779444)	148051	Yemen (North Yemen)	678	Middle East	1	1	2011	2011-10-11	2011-10-11	1	1	0	0	2	2	2
83	1	1	230	Yemen (North Yemen):Government	459	Government of Yemen (North Yemen) - AQAP	123	678	Government of Yemen (North Yemen)	881	NA	AQAP	1	‘Adan town	1	‘Adan	0	0	0		‘Adan governorate		12.7794	45.0367	POINT (45.036667 12.779444)	148051	Yemen (North Yemen)	678	Middle East	1	1	2011	2011-10-24	2011-10-24	2	0	0	0	2	2	2
84	1	1	230	Yemen (North Yemen):Government	459	Government of Yemen (North Yemen) - AQAP	123	678	Government of Yemen (North Yemen)	881	NA	AQAP	1	‘Adan town	1	‘Adan	0	0	0		‘Adan governorate		12.7794	45.0367	POINT (45.036667 12.779444)	148051	Yemen (North Yemen)	678	Middle East	1	1	2012	2012-03-30	2012-03-30	1	0	0	1	2	2	2
86	1	1	230	Yemen (North Yemen):Government	459	Government of Yemen (North Yemen) - AQAP	123	678	Government of Yemen (North Yemen)	881	NA	AQAP	1	‘Adan town	1	‘Adan	0	0	0		‘Adan governorate		12.7794	45.0367	POINT (45.036667 12.779444)	148051	Yemen (North Yemen)	678	Middle East	1	1	2012	2012-03-30	2012-03-30	2	0	0	0	2	2	2
87	1	1	230	Yemen (North Yemen):Government	459	Government of Yemen (North Yemen) - AQAP	123	678	Government of Yemen (North Yemen)	881	NA	AQAP	1	‘Adan town	1	‘Adan	0	0	0		‘Adan governorate		12.7794	45.0367	POINT (45.036667 12.779444)	148051	Yemen (North Yemen)	678	Middle East	1	1	2012	2012-04-06	2012-04-06	0	2	0	0	2	2	2
88	1	1	230	Yemen (North Yemen):Government	459	Government of Yemen (North Yemen) - AQAP	123	678	Government of Yemen (North Yemen)	881	NA	AQAP	1	‘Adan town	1	‘Adan	0	0	0		‘Adan governorate		12.7794	45.0367	POINT (45.036667 12.779444)	148051	Yemen (North Yemen)	678	Middle East	1	1	2012	2012-04-14	2012-04-14	4	8	0	0	12	12	12
89	1	1	230	Yemen (North Yemen):Government	459	Government of Yemen (North Yemen) - AQAP	123	678	Government of Yemen (North Yemen)	881	NA	AQAP	1	‘Adan town	1	‘Adan	0	0	0		‘Adan governorate		12.7794	45.0367	POINT (45.036667 12.779444)	148051	Yemen (North Yemen)	678	Middle East	1	1	2012	2012-06-18	2012-06-18	1	1	0	0	2	2	2
90	1	1	230	Yemen (North Yemen):Government	459	Government of Yemen (North Yemen) - AQAP	123	678	Government of Yemen (North Yemen)	881	NA	AQAP	1	‘Adan town	1	‘Adan	0	0	0		‘Adan governorate		12.7794	45.0367	POINT (45.036667 12.779444)	148051	Yemen (North Yemen)	678	Middle East	1	1	2012	2012-09-22	2012-09-22	0	1	0	0	1	1	1
91	1	1	230	Yemen (North Yemen):Government	459	Government of Yemen (North Yemen) - AQAP	123	678	Government of Yemen (North Yemen)	881	NA	AQAP	1	‘Adan town	1	‘Adan	0	0	0		‘Adan governorate		12.7794	45.0367	POINT (45.036667 12.779444)	148051	Yemen (North Yemen)	678	Middle East	1	1	2012	2012-07-19	2012-07-19	1	0	0	0	1	1	1
92	1	1	230	Yemen (North Yemen):Government	459	Government of Yemen (North Yemen) - AQAP	123	678	Government of Yemen (North Yemen)	881	NA	AQAP	1	‘Adan town	1	‘Adan	0	0	0		‘Adan governorate		12.7794	45.0367	POINT (45.036667 12.779444)	148051	Yemen (North Yemen)	678	Middle East	1	1	2012	2012-08-18	2012-08-18	19	0	1	0	20	20	20
93	1	1	230	Yemen (North Yemen):Government	459	Government of Yemen (North Yemen) - AQAP	123	678	Government of Yemen (North Yemen)	881	NA	AQAP	1	‘Adan town	1	‘Adan	0	0	0		‘Adan governorate		12.7794	45.0367	POINT (45.036667 12.779444)	148051	Yemen (North Yemen)	678	Middle East	1	1	2012	2012-10-02	2012-10-02	0	3	0	0	3	3	3
100	1	3	715	Government of Yemen (North Yemen) - Civilians	1182	Government of Yemen (North Yemen) - Civilians	123	678	Government of Yemen (North Yemen)	1	NA	Civilians	1	‘Adan town	1	‘Adan	0	0	0		‘Adan governorate		12.7794	45.0367	POINT (45.036667 12.779444)	148051	Yemen (North Yemen)	678	Middle East	1	1	2011	2011-02-25	2011-02-25	0	0	4	0	4	4	4
101	1	3	715	Government of Yemen (North Yemen) - Civilians	1182	Government of Yemen (North Yemen) - Civilians	123	678	Government of Yemen (North Yemen)	1	NA	Civilians	1	‘Adan town	1	‘Adan	0	0	0		‘Adan governorate		12.7794	45.0367	POINT (45.036667 12.779444)	148051	Yemen (North Yemen)	678	Middle East	1	1	2011	2011-02-16	2011-02-16	0	0	1	0	1	1	1
102	1	3	715	Government of Yemen (North Yemen) - Civilians	1182	Government of Yemen (North Yemen) - Civilians	123	678	Government of Yemen (North Yemen)	1	NA	Civilians	1	‘Adan town	1	‘Adan	0	0	0		‘Adan governorate		12.7794	45.0367	POINT (45.036667 12.779444)	148051	Yemen (North Yemen)	678	Middle East	1	1	2011	2011-02-18	2011-02-18	0	0	4	0	4	4	4
103	1	3	715	Government of Yemen (North Yemen) - Civilians	1182	Government of Yemen (North Yemen) - Civilians	123	678	Government of Yemen (North Yemen)	1	NA	Civilians	1	‘Adan town	1	‘Adan	0	0	0		‘Adan governorate		12.7794	45.0367	POINT (45.036667 12.779444)	148051	Yemen (North Yemen)	678	Middle East	1	1	2011	2011-02-20	2011-02-20	0	0	1	0	1	1	1
104	1	3	715	Government of Yemen (North Yemen) - Civilians	1182	Government of Yemen (North Yemen) - Civilians	123	678	Government of Yemen (North Yemen)	1	NA	Civilians	1	‘Adan town	1	‘Adan	0	0	0		‘Adan governorate		12.7794	45.0367	POINT (45.036667 12.779444)	148051	Yemen (North Yemen)	678	Middle East	1	1	2011	2011-03-12	2011-03-12	0	0	0	0	0	0	1
105	1	3	715	Government of Yemen (North Yemen) - Civilians	1182	Government of Yemen (North Yemen) - Civilians	123	678	Government of Yemen (North Yemen)	1	NA	Civilians	1	‘Adan town	1	‘Adan	0	0	0		‘Adan governorate		12.7794	45.0367	POINT (45.036667 12.779444)	148051	Yemen (North Yemen)	678	Middle East	1	1	2011	2011-03-12	2011-03-12	0	0	1	0	1	1	1
106	1	3	715	Government of Yemen (North Yemen) - Civilians	1182	Government of Yemen (North Yemen) - Civilians	123	678	Government of Yemen (North Yemen)	1	NA	Civilians	1	‘Adan town	1	‘Adan	0	0	0		‘Adan governorate		12.7794	45.0367	POINT (45.036667 12.779444)	148051	Yemen (North Yemen)	678	Middle East	1	1	2011	2011-03-12	2011-03-12	0	0	1	0	1	1	1
107	1	3	715	Government of Yemen (North Yemen) - Civilians	1182	Government of Yemen (North Yemen) - Civilians	123	678	Government of Yemen (North Yemen)	1	NA	Civilians	1	‘Adan town	1	‘Adan	0	0	0		‘Adan governorate		12.7794	45.0367	POINT (45.036667 12.779444)	148051	Yemen (North Yemen)	678	Middle East	1	1	2011	2011-02-19	2011-02-19	0	0	0	0	0	0	1
109	1	1	402	Yemen (North Yemen):South Yemen	853	Government of Yemen (North Yemen) - Democratic Republic of Yemen	123	678	Government of Yemen (North Yemen)	353	NA	Democratic Republic of Yemen	1	Ash Shaykh ‘Uthm?n town	0		0	0	0		‘Adan governorate	Ash Shaykh ‘Uthm?n district	12.8768	44.9931	POINT (44.993094 12.876777)	148050	Yemen (North Yemen)	678	Middle East	1	1	1994	1994-06-16	1994-06-16	0	0	18	0	18	18	47
110	1	1	402	Yemen (North Yemen):South Yemen	853	Government of Yemen (North Yemen) - Democratic Republic of Yemen	123	678	Government of Yemen (North Yemen)	353	NA	Democratic Republic of Yemen	2	‘Adan town	1	‘Adan	0	0	0		‘Adan governorate		12.7794	45.0367	POINT (45.036667 12.779444)	148051	Yemen (North Yemen)	678	Middle East	1	1	1994	1994-06-28	1994-06-28	0	0	6	0	6	6	8
112	1	1	402	Yemen (North Yemen):South Yemen	853	Government of Yemen (North Yemen) - Democratic Republic of Yemen	123	678	Government of Yemen (North Yemen)	353	NA	Democratic Republic of Yemen	2	‘Adan town	1	‘Adan	0	0	0		‘Adan governorate		12.7794	45.0367	POINT (45.036667 12.779444)	148051	Yemen (North Yemen)	678	Middle East	2	2	1994	1994-06-05	1994-06-09	0	0	0	85	85	85	218
113	1	1	402	Yemen (North Yemen):South Yemen	853	Government of Yemen (North Yemen) - Democratic Republic of Yemen	123	678	Government of Yemen (North Yemen)	353	NA	Democratic Republic of Yemen	1	‘Adan a? ?ughrá town	0		0	0	0		‘Adan governorate	Al Burayqah district	12.7489	44.8839	POINT (44.883889 12.748889)	148050	Yemen (North Yemen)	678	Middle East	1	1	1994	1994-06-05	1994-06-05	0	0	0	2	2	2	2
114	1	1	230	Yemen (North Yemen):Government	459	Government of Yemen (North Yemen) - AQAP	123	678	Government of Yemen (North Yemen)	881	NA	AQAP	2	W?d? ?l Ab? Jub?rah	0		0	0	0		?a‘dah governorate	Kit?f district	17.1672	44.2515	POINT (44.251545 17.167168)	154529	Yemen (North Yemen)	678	Middle East	1	1	2012	2012-11-28	2012-11-28	0	3	0	0	3	3	3
116	1	1	402	Yemen (North Yemen):South Yemen	853	Government of Yemen (North Yemen) - Democratic Republic of Yemen	123	678	Government of Yemen (North Yemen)	353	NA	Democratic Republic of Yemen	2	Al-Anad village	0		0	0	0		La?ij governorate	Al ?aw?ah district	13.2106	44.785	POINT (44.785000 13.210556)	148770	Yemen (North Yemen)	678	Middle East	1	1	1994	1994-05-19	1994-05-19	24	24	0	0	48	48	48
117	1	1	230	Yemen (North Yemen):Government	459	Government of Yemen (North Yemen) - AQAP	123	678	Government of Yemen (North Yemen)	881	NA	AQAP	1	Al ‘Ayn village	0		0	0	0		?a?ramawt governorate	Al ‘Abr district	16	47.7167	POINT (47.716667 16.000000)	153096	Yemen (North Yemen)	678	Middle East	1	1	2012	2012-09-05	2012-09-05	0	5	0	0	5	5	5
118	1	1	230	Yemen (North Yemen):Government	459	Government of Yemen (North Yemen) - AQAP	123	678	Government of Yemen (North Yemen)	881	NA	AQAP	1	Ajashir Knolls area	0		0	0	0		?a‘dah governorate	Kit?f district	17.1833	44.8	POINT (44.800000 17.183333)	154530	Yemen (North Yemen)	678	Middle East	1	1	2010	2010-01-15	2010-01-15	0	6	0	0	6	6	6
123	1	1	230	Yemen (North Yemen):Government	459	Government of Yemen (North Yemen) - AQAP	123	678	Government of Yemen (North Yemen)	881	NA	AQAP	4	al-Bay??’ governorate	0		0	0	0		al-Bay??’ governorate		14.3417	45.3944	POINT (45.394420 14.341660)	150211	Yemen (North Yemen)	678	Middle East	1	1	2012	2012-03-13	2012-03-13	0	5	0	0	5	5	5
125	1	1	230	Yemen (North Yemen):Government	459	Government of Yemen (North Yemen) - AQAP	123	678	Government of Yemen (North Yemen)	881	NA	AQAP	4	al-Bay??’ governorate	0		0	0	0		al-Bay??’ governorate		14.3417	45.3944	POINT (45.394420 14.341660)	150211	Yemen (North Yemen)	678	Middle East	1	1	2012	2012-05-19	2012-05-19	0	2	0	0	2	2	2
126	1	3	715	Government of Yemen (North Yemen) - Civilians	1182	Government of Yemen (North Yemen) - Civilians	123	678	Government of Yemen (North Yemen)	1	NA	Civilians	4	al-Bay??’ governorate	0		0	0	0		al-Bay??’ governorate		14.3417	45.3944	POINT (45.394420 14.341660)	150211	Yemen (North Yemen)	678	Middle East	1	1	2011	2011-04-25	2011-04-25	0	0	1	0	1	1	1
127	1	1	230	Yemen (North Yemen):Government	459	Government of Yemen (North Yemen) - AQAP	123	678	Government of Yemen (North Yemen)	881	NA	AQAP	4	al-Bay??’ governorate	0		0	0	0		al-Bay??’ governorate		14.3417	45.3944	POINT (45.394420 14.341660)	150211	Yemen (North Yemen)	678	Middle East	1	1	2012	2012-04-14	2012-04-14	0	3	0	0	3	3	3
128	1	1	230	Yemen (North Yemen):Government	459	Government of Yemen (North Yemen) - AQAP	123	678	Government of Yemen (North Yemen)	881	NA	AQAP	4	al-Bay??’ governorate	0		0	0	0		al-Bay??’ governorate		14.3417	45.3944	POINT (45.394420 14.341660)	150211	Yemen (North Yemen)	678	Middle East	1	1	2012	2012-07-19	2012-07-19	1	0	0	0	1	1	1
135	1	2	11942	Al-Maraziq - Al-Saida	12703	Al-Maraziq - Al-Saida	4478		Al-Maraziq	4477	NA	Al-Saida	4	al-Jawf governorate	0		0	0	0		al-Jawf governorate		16.6897	45.6116	POINT (45.611557 16.689733)	153812	Yemen (North Yemen)	678	Middle East	2	4	2004	2004-11-23	2004-12-03	6	22	0	0	28	28	30
136	1	2	4935	Ansarallah - AQAP	5545	Ansarallah - AQAP	1091		Ansarallah	881	NA	AQAP	4	al-Jawf governorate	0		0	0	0		al-Jawf governorate		16.6897	45.6116	POINT (45.611557 16.689733)	153812	Yemen (North Yemen)	678	Middle East	1	1	2010	2010-11-24	2010-11-24	12	1	0	11	24	15	24
137	1	1	230	Yemen (North Yemen):Government	459	Government of Yemen (North Yemen) - AQAP	123	678	Government of Yemen (North Yemen)	881	NA	AQAP	1	La?ij town	0		0	0	0		La?ij governorate	Al ?aw?ah district	13.0567	44.8819	POINT (44.881944 13.056667)	148770	Yemen (North Yemen)	678	Middle East	1	1	2010	2010-08-13	2010-08-13	1	0	0	0	1	1	1
141	1	1	230	Yemen (North Yemen):Government	459	Government of Yemen (North Yemen) - AQAP	123	678	Government of Yemen (North Yemen)	881	NA	AQAP	2	Al ?aw?ah town	0		0	0	0		Shabwah governorate	Mayf‘ah district	14.3833	47.4	POINT (47.400000 14.383333)	150215	Yemen (North Yemen)	678	Middle East	1	1	2010	2010-09-16	2010-09-16	3	0	0	0	3	3	3
143	1	1	230	Yemen (North Yemen):Government	459	Government of Yemen (North Yemen) - AQAP	123	678	Government of Yemen (North Yemen)	881	NA	AQAP	2	Al ?u??n village	0		0	0	0		Ma'rib governorate	Ma’rib district	15.4739	45.3669	POINT (45.366911 15.473900)	151651	Yemen (North Yemen)	678	Middle East	1	1	2012	2012-05-12	2012-05-12	0	5	0	0	5	5	5
149	1	1	230	Yemen (North Yemen):Government	459	Government of Yemen (North Yemen) - AQAP	123	678	Government of Yemen (North Yemen)	881	NA	AQAP	4	al-Jawf governorate	0		0	0	0		al-Jawf governorate		16.6897	45.6116	POINT (45.611557 16.689733)	153812	Yemen (North Yemen)	678	Middle East	1	1	2012	2012-04-29	2012-04-29	0	3	0	0	3	3	3
153	1	1	230	Yemen (North Yemen):Government	459	Government of Yemen (North Yemen) - AQAP	123	678	Government of Yemen (North Yemen)	881	NA	AQAP	1	Al-Kawd village	0		0	0	0		Abyan governorate	Khanfir district	13.0886	45.3647	POINT (45.364722 13.088611)	148771	Yemen (North Yemen)	678	Middle East	1	1	2012	2012-06-06	2012-06-06	2	0	0	0	2	2	2
159	1	1	230	Yemen (North Yemen):Government	459	Government of Yemen (North Yemen) - AQAP	123	678	Government of Yemen (North Yemen)	881	NA	AQAP	1	Al Kh?milah town	0		0	0	0		Abyan governorate	Khanfir district	13.1244	45.3139	POINT (45.313889 13.124444)	148771	Yemen (North Yemen)	678	Middle East	1	1	2011	2011-08-11	2011-08-11	0	10	0	0	10	10	10
160	1	1	230	Yemen (North Yemen):Government	459	Government of Yemen (North Yemen) - AQAP	123	678	Government of Yemen (North Yemen)	881	NA	AQAP	1	Al Kh?milah town	0		0	0	0		Abyan governorate	Khanfir district	13.1244	45.3139	POINT (45.313889 13.124444)	148771	Yemen (North Yemen)	678	Middle East	3	2	2011	2011-07-25	2011-07-26	0	7	0	0	7	7	7
161	1	1	230	Yemen (North Yemen):Government	459	Government of Yemen (North Yemen) - AQAP	123	678	Government of Yemen (North Yemen)	881	NA	AQAP	2	Zinjib?r town	0		0	0	0		Abyan governorate	Zinjib?r district	13.1287	45.3807	POINT (45.380728 13.128712)	148771	Yemen (North Yemen)	678	Middle East	1	1	2011	2011-08-10	2011-08-10	0	2	0	0	2	2	2
163	1	1	402	Yemen (North Yemen):South Yemen	853	Government of Yemen (North Yemen) - Democratic Republic of Yemen	123	678	Government of Yemen (North Yemen)	353	NA	Democratic Republic of Yemen	2	Al-Kawd village	0		0	0	0		Abyan governorate	Khanfir district	13.0886	45.3647	POINT (45.364722 13.088611)	148771	Yemen (North Yemen)	678	Middle East	1	1	1994	1994-05-04	1994-05-04	0	0	200	0	200	101	549
164	1	1	230	Yemen (North Yemen):Government	459	Government of Yemen (North Yemen) - AQAP	123	678	Government of Yemen (North Yemen)	881	NA	AQAP	1	Al-Kawd village	0		0	0	0		Abyan governorate	Khanfir district	13.0886	45.3647	POINT (45.364722 13.088611)	148771	Yemen (North Yemen)	678	Middle East	1	1	2011	2011-11-13	2011-11-13	0	5	0	0	5	5	5
165	1	3	715	Government of Yemen (North Yemen) - Civilians	1182	Government of Yemen (North Yemen) - Civilians	123	678	Government of Yemen (North Yemen)	1	NA	Civilians	4	Ta'izz governorate	0		0	0	0		Ta'izz governorate		13.5	44	POINT (44.000000 13.500000)	149489	Yemen (North Yemen)	678	Middle East	1	1	2011	2011-05-07	2011-05-07	0	0	0	2	2	2	2
166	1	1	230	Yemen (North Yemen):Government	459	Government of Yemen (North Yemen) - AQAP	123	678	Government of Yemen (North Yemen)	881	NA	AQAP	1	Al Ma?fid town	0		0	0	0		Abyan governorate	Al Ma?fid district	14.0585	46.9133	POINT (46.913285 14.058469)	150214	Yemen (North Yemen)	678	Middle East	1	1	2011	2011-09-21	2011-09-21	0	4	0	0	4	4	4
167	1	1	230	Yemen (North Yemen):Government	459	Government of Yemen (North Yemen) - AQAP	123	678	Government of Yemen (North Yemen)	881	NA	AQAP	3	Al Ma?fid district	0		0	0	0		Abyan governorate	Al Ma?fid district	14.0185	46.756	POINT (46.755958 14.018470)	150214	Yemen (North Yemen)	678	Middle East	2	2	2012	2012-07-23	2012-07-24	0	5	0	0	5	5	5
168	1	1	230	Yemen (North Yemen):Government	459	Government of Yemen (North Yemen) - AQAP	123	678	Government of Yemen (North Yemen)	881	NA	AQAP	2	Ja‘?r town	0		0	0	0		Abyan governorate	Khanfir district	13.223	45.3056	POINT (45.305585 13.223003)	148771	Yemen (North Yemen)	678	Middle East	1	1	2011	2011-07-03	2011-07-03	0	0	2	0	2	2	2
171	0	2	4935	Ansarallah - AQAP	5545	Ansarallah - AQAP	1091		Ansarallah	881	NA	AQAP	1	Al Ma?amah town	0		0	0	0		al-Jawf governorate	Al Ma?ammah district	16.273	44.4782	POINT (44.478208 16.272954)	153089	Yemen (North Yemen)	678	Middle East	1	1	2011	2011-08-15	2011-08-15	1	2	0	0	3	3	3
172	1	1	230	Yemen (North Yemen):Government	459	Government of Yemen (North Yemen) - AQAP	123	678	Government of Yemen (North Yemen)	881	NA	AQAP	3	Ash Shi?r district	0		0	0	0		?a?ramawt governorate	Ash Shi?r district	14.9702	49.5526	POINT (49.552621 14.970208)	150940	Yemen (North Yemen)	678	Middle East	1	1	2011	2011-01-26	2011-01-26	0	0	0	0	0	0	5
176	1	1	230	Yemen (North Yemen):Government	459	Government of Yemen (North Yemen) - AQAP	123	678	Government of Yemen (North Yemen)	881	NA	AQAP	1	Al Qa?n town	0		0	0	0		?a?ramawt governorate	Al Qa?n district	15.8406	48.4556	POINT (48.455556 15.840556)	152377	Yemen (North Yemen)	678	Middle East	1	1	2012	2012-08-04	2012-08-04	0	5	0	0	5	5	5
177	1	1	230	Yemen (North Yemen):Government	459	Government of Yemen (North Yemen) - AQAP	123	678	Government of Yemen (North Yemen)	881	NA	AQAP	1	Al Qa?n town	0		0	0	0		?a?ramawt governorate	Al Qa?n district	15.8406	48.4556	POINT (48.455556 15.840556)	152377	Yemen (North Yemen)	678	Middle East	1	1	2012	2012-08-07	2012-08-07	0	3	0	0	3	3	3
178	1	1	230	Yemen (North Yemen):Government	459	Government of Yemen (North Yemen) - AQAP	123	678	Government of Yemen (North Yemen)	881	NA	AQAP	2	Zinjib?r town	0		0	0	0		Abyan governorate	Zinjib?r district	13.1287	45.3807	POINT (45.380728 13.128712)	148771	Yemen (North Yemen)	678	Middle East	1	1	2012	2012-03-20	2012-03-20	0	5	0	0	5	5	5
179	1	1	230	Yemen (North Yemen):Government	459	Government of Yemen (North Yemen) - AQAP	123	678	Government of Yemen (North Yemen)	881	NA	AQAP	2	Am Sal?m?yah town	0		0	0	0		Abyan governorate	Lawdar district	13.7974	45.9394	POINT (45.939386 13.797426)	149492	Yemen (North Yemen)	678	Middle East	1	1	2010	2010-10-16	2010-10-16	1	0	0	0	1	1	1
188	1	1	230	Yemen (North Yemen):Government	459	Government of Yemen (North Yemen) - AQAP	123	678	Government of Yemen (North Yemen)	881	NA	AQAP	1	A? ?ar?yah village	0		0	0	0		Abyan governorate	Lawdar district	13.8564	45.8462	POINT (45.846246 13.856362)	149492	Yemen (North Yemen)	678	Middle East	1	1	2011	2011-11-13	2011-11-13	0	3	0	0	3	3	3
190	1	1	230	Yemen (North Yemen):Government	459	Government of Yemen (North Yemen) - AQAP	123	678	Government of Yemen (North Yemen)	881	NA	AQAP	3	Al Wa??‘ district	0		0	0	0		Abyan governorate	Al Wa??‘ district	13.7199	46.0122	POINT (46.012205 13.719918)	149493	Yemen (North Yemen)	678	Middle East	3	2	2012	2012-01-30	2012-01-31	0	3	0	0	3	3	3
191	1	1	230	Yemen (North Yemen):Government	459	Government of Yemen (North Yemen) - AQAP	123	678	Government of Yemen (North Yemen)	881	NA	AQAP	3	Az Z?hir district	0		0	0	0		al-Jawf governorate	Az Z?hir district	16.3276	44.5244	POINT (44.524438 16.327560)	153090	Yemen (North Yemen)	678	Middle East	1	1	2011	2011-04-25	2011-04-25	2	0	0	0	2	2	2
192	1	1	230	Yemen (North Yemen):Government	459	Government of Yemen (North Yemen) - AQAP	123	678	Government of Yemen (North Yemen)	881	NA	AQAP	3	Y?f‘a district	0		0	0	0		La?ij governorate	Y?f‘a district	13.8567	45.2014	POINT (45.201373 13.856656)	149491	Yemen (North Yemen)	678	Middle East	1	1	2012	2012-06-19	2012-06-19	0	1	0	0	1	1	1
197	1	1	402	Yemen (North Yemen):South Yemen	853	Government of Yemen (North Yemen) - Democratic Republic of Yemen	123	678	Government of Yemen (North Yemen)	353	NA	Democratic Republic of Yemen	2	‘Amr?n town	0		0	0	0		?an‘?’ governorate		15.6594	43.9439	POINT (43.943852 15.659398)	152368	Yemen (North Yemen)	678	Middle East	2	2	1994	1994-04-27	1994-04-28	0	0	18	162	180	79	400
200	1	1	230	Yemen (North Yemen):Government	459	Government of Yemen (North Yemen) - AQAP	123	678	Government of Yemen (North Yemen)	881	NA	AQAP	2	Jabal Y?suf	0		0	0	0		Abyan governorate	Lawdar district	13.8954	45.8865	POINT (45.886521 13.895373)	149492	Yemen (North Yemen)	678	Middle East	1	1	2012	2012-05-16	2012-05-16	2	11	0	0	13	13	13
201	1	1	402	Yemen (North Yemen):South Yemen	853	Government of Yemen (North Yemen) - Democratic Republic of Yemen	123	678	Government of Yemen (North Yemen)	353	NA	Democratic Republic of Yemen	2	Al-Anad village	0		0	0	0		La?ij governorate	Al ?aw?ah district	13.2106	44.785	POINT (44.785000 13.210556)	148770	Yemen (North Yemen)	678	Middle East	1	1	1994	1994-06-14	1994-06-14	2	0	0	0	2	2	2
202	1	1	230	Yemen (North Yemen):Government	459	Government of Yemen (North Yemen) - AQAP	123	678	Government of Yemen (North Yemen)	881	NA	AQAP	3	Ar?ab district	0		0	0	0		?an‘?’ governorate	Ar?ab district	15.7909	44.2466	POINT (44.246602 15.790939)	152369	Yemen (North Yemen)	678	Middle East	1	1	2009	2009-12-17	2009-12-17	0	4	0	0	4	4	4
203	1	1	230	Yemen (North Yemen):Government	459	Government of Yemen (North Yemen) - AQAP	123	678	Government of Yemen (North Yemen)	881	NA	AQAP	2	Ar?ab town	0		0	0	0		?an‘?’ governorate	Ar?ab district	15.9167	44.25	POINT (44.250000 15.916667)	152369	Yemen (North Yemen)	678	Middle East	1	1	2010	2010-01-04	2010-01-04	0	0	0	0	0	0	2
207	1	1	230	Yemen (North Yemen):Government	459	Government of Yemen (North Yemen) - AQAP	123	678	Government of Yemen (North Yemen)	881	NA	AQAP	2	Shuqrah town	0		0	0	0		Abyan governorate	Khanfir district	13.3568	45.6971	POINT (45.697085 13.356770)	148772	Yemen (North Yemen)	678	Middle East	1	1	2011	2011-08-22	2011-08-22	0	6	0	0	6	6	6
208	1	1	230	Yemen (North Yemen):Government	459	Government of Yemen (North Yemen) - AQAP	123	678	Government of Yemen (North Yemen)	881	NA	AQAP	2	Shuqrah town	0		0	0	0		Abyan governorate	Khanfir district	13.3568	45.6971	POINT (45.697085 13.356770)	148772	Yemen (North Yemen)	678	Middle East	1	1	2011	2011-08-24	2011-08-24	0	6	0	0	6	6	6
209	1	1	230	Yemen (North Yemen):Government	459	Government of Yemen (North Yemen) - AQAP	123	678	Government of Yemen (North Yemen)	881	NA	AQAP	2	Shuqrah town	0		0	0	0		Abyan governorate	Khanfir district	13.3568	45.6971	POINT (45.697085 13.356770)	148772	Yemen (North Yemen)	678	Middle East	1	1	2011	2011-08-30	2011-08-30	2	0	0	0	2	2	2
210	1	1	230	Yemen (North Yemen):Government	459	Government of Yemen (North Yemen) - AQAP	123	678	Government of Yemen (North Yemen)	881	NA	AQAP	3	Al ‘Abr district	0		0	0	0		?a?ramawt governorate	Al ‘Abr district	15.9384	47.2288	POINT (47.228796 15.938422)	152375	Yemen (North Yemen)	678	Middle East	1	1	2009	2009-11-03	2009-11-03	5	0	0	0	5	5	5
211	1	1	230	Yemen (North Yemen):Government	459	Government of Yemen (North Yemen) - AQAP	123	678	Government of Yemen (North Yemen)	881	NA	AQAP	2	?urm al Man?si? village	0		0	0	0		al-Bay??’ governorate	Wald Rab?‘a district	14.5798	44.7502	POINT (44.750219 14.579762)	150930	Yemen (North Yemen)	678	Middle East	1	1	2012	2012-05-28	2012-05-28	0	5	0	0	5	5	5
215	1	1	402	Yemen (North Yemen):South Yemen	853	Government of Yemen (North Yemen) - Democratic Republic of Yemen	123	678	Government of Yemen (North Yemen)	353	NA	Democratic Republic of Yemen	2	‘Adan town	1	‘Adan	0	0	0		‘Adan governorate		12.7794	45.0367	POINT (45.036667 12.779444)	148051	Yemen (North Yemen)	678	Middle East	2	2	1994	1994-06-08	1994-06-11	0	0	0	0	0	0	200
216	1	1	402	Yemen (North Yemen):South Yemen	853	Government of Yemen (North Yemen) - Democratic Republic of Yemen	123	678	Government of Yemen (North Yemen)	353	NA	Democratic Republic of Yemen	2	‘Adan town	1	‘Adan	0	0	0		‘Adan governorate		12.7794	45.0367	POINT (45.036667 12.779444)	148051	Yemen (North Yemen)	678	Middle East	1	1	1994	1994-07-04	1994-07-04	0	0	7	23	30	30	30
218	1	1	402	Yemen (North Yemen):South Yemen	853	Government of Yemen (North Yemen) - Democratic Republic of Yemen	123	678	Government of Yemen (North Yemen)	353	NA	Democratic Republic of Yemen	4	?a?ramawt governorate	0		0	0	0		?a?ramawt governorate		16	49	POINT (49.000000 16.000000)	153099	Yemen (North Yemen)	678	Middle East	1	1	1994	1994-06-12	1994-06-12	0	0	0	0	0	0	200
220	1	1	230	Yemen (North Yemen):Government	459	Government of Yemen (North Yemen) - AQAP	123	678	Government of Yemen (North Yemen)	881	NA	AQAP	3	‘Ataq district	0		0	0	0		Shabwah governorate	‘Ataq district	14.5729	46.8319	POINT (46.831872 14.572856)	150934	Yemen (North Yemen)	678	Middle East	1	2	2010	2010-02-11	2010-02-16	1	0	0	0	1	1	1
221	1	1	230	Yemen (North Yemen):Government	459	Government of Yemen (North Yemen) - AQAP	123	678	Government of Yemen (North Yemen)	881	NA	AQAP	1	Ash Shi?r town	0		0	0	0		?a?ramawt governorate	Ash Shi?r district	14.7586	49.6064	POINT (49.606394 14.758634)	150940	Yemen (North Yemen)	678	Middle East	1	1	2011	2011-02-16	2011-02-16	1	0	0	0	1	1	1
222	1	1	230	Yemen (North Yemen):Government	459	Government of Yemen (North Yemen) - AQAP	123	678	Government of Yemen (North Yemen)	881	NA	AQAP	1	‘Ataq town	0		0	0	0		Shabwah governorate	‘Ataq district	14.5377	46.8319	POINT (46.831868 14.537665)	150934	Yemen (North Yemen)	678	Middle East	1	1	2010	2010-11-09	2010-11-09	1	0	0	0	1	1	1
223	1	1	230	Yemen (North Yemen):Government	459	Government of Yemen (North Yemen) - AQAP	123	678	Government of Yemen (North Yemen)	881	NA	AQAP	1	‘Ataq town	0		0	0	0		Shabwah governorate	‘Ataq district	14.5377	46.8319	POINT (46.831868 14.537665)	150934	Yemen (North Yemen)	678	Middle East	1	1	2010	2010-01-24	2010-01-24	3	0	0	0	3	3	3
224	1	1	402	Yemen (North Yemen):South Yemen	853	Government of Yemen (North Yemen) - Democratic Republic of Yemen	123	678	Government of Yemen (North Yemen)	353	NA	Democratic Republic of Yemen	1	‘Ataq town	0		0	0	0		Shabwah governorate	‘Ataq district	14.5377	46.8319	POINT (46.831868 14.537665)	150934	Yemen (North Yemen)	678	Middle East	1	1	1994	1994-05-22	1994-05-22	0	1	0	0	1	1	1
225	1	1	230	Yemen (North Yemen):Government	459	Government of Yemen (North Yemen) - AQAP	123	678	Government of Yemen (North Yemen)	881	NA	AQAP	1	‘Azz?n town	0		0	0	0		Shabwah governorate	Mayf‘ah district	14.3167	47.45	POINT (47.450000 14.316667)	150215	Yemen (North Yemen)	678	Middle East	1	1	2012	2012-06-13	2012-06-13	0	9	0	0	9	9	9
227	1	1	230	Yemen (North Yemen):Government	459	Government of Yemen (North Yemen) - AQAP	123	678	Government of Yemen (North Yemen)	881	NA	AQAP	1	‘Azz?n town	0		0	0	0		Shabwah governorate	Mayf‘ah district	14.3167	47.45	POINT (47.450000 14.316667)	150215	Yemen (North Yemen)	678	Middle East	1	1	2011	2011-10-15	2011-10-15	0	9	0	0	9	9	9
228	1	1	230	Yemen (North Yemen):Government	459	Government of Yemen (North Yemen) - AQAP	123	678	Government of Yemen (North Yemen)	881	NA	AQAP	1	Bal??f town	0		0	0	0		Shabwah governorate	Ru??m district	13.9667	48.1833	POINT (48.183333 13.966667)	149497	Yemen (North Yemen)	678	Middle East	1	1	2010	2010-09-19	2010-09-19	1	0	0	0	1	1	1
229	1	1	230	Yemen (North Yemen):Government	459	Government of Yemen (North Yemen) - AQAP	123	678	Government of Yemen (North Yemen)	881	NA	AQAP	1	‘Azz?n town	0		0	0	0		Shabwah governorate	Mayf‘ah district	14.3167	47.45	POINT (47.450000 14.316667)	150215	Yemen (North Yemen)	678	Middle East	1	1	2012	2012-03-30	2012-03-30	0	5	0	1	6	6	6
230	1	1	230	Yemen (North Yemen):Government	459	Government of Yemen (North Yemen) - AQAP	123	678	Government of Yemen (North Yemen)	881	NA	AQAP	1	‘Azz?n town	0		0	0	0		Shabwah governorate	Mayf‘ah district	14.3167	47.45	POINT (47.450000 14.316667)	150215	Yemen (North Yemen)	678	Middle East	2	2	2012	2012-06-15	2012-06-16	0	17	0	0	17	17	17
231	1	1	230	Yemen (North Yemen):Government	459	Government of Yemen (North Yemen) - AQAP	123	678	Government of Yemen (North Yemen)	881	NA	AQAP	1	‘Azz?n town	0		0	0	0		Shabwah governorate	Mayf‘ah district	14.3167	47.45	POINT (47.450000 14.316667)	150215	Yemen (North Yemen)	678	Middle East	1	1	2012	2012-06-13	2012-06-13	0	21	0	0	21	21	21
232	1	1	230	Yemen (North Yemen):Government	459	Government of Yemen (North Yemen) - AQAP	123	678	Government of Yemen (North Yemen)	881	NA	AQAP	2	Zinjib?r town	0		0	0	0		Abyan governorate	Zinjib?r district	13.1287	45.3807	POINT (45.380728 13.128712)	148771	Yemen (North Yemen)	678	Middle East	1	1	2011	2011-08-10	2011-08-10	0	2	0	0	2	2	2
234	1	1	230	Yemen (North Yemen):Government	459	Government of Yemen (North Yemen) - AQAP	123	678	Government of Yemen (North Yemen)	881	NA	AQAP	1	B? Tays village	0		0	0	0		Abyan governorate	Khanfir district	13.3395	45.2955	POINT (45.295538 13.339478)	148771	Yemen (North Yemen)	678	Middle East	1	1	2012	2012-06-07	2012-06-07	0	2	0	0	2	2	2
240	1	1	230	Yemen (North Yemen):Government	459	Government of Yemen (North Yemen) - AQAP	123	678	Government of Yemen (North Yemen)	881	NA	AQAP	1	B? Tays village	0		0	0	0		Abyan governorate	Khanfir district	13.3395	45.2955	POINT (45.295538 13.339478)	148771	Yemen (North Yemen)	678	Middle East	1	1	2012	2012-06-07	2012-06-07	4	13	0	1	18	18	18
241	1	1	230	Yemen (North Yemen):Government	459	Government of Yemen (North Yemen) - AQAP	123	678	Government of Yemen (North Yemen)	881	NA	AQAP	2	B? Tays village	0		0	0	0		Abyan governorate	Khanfir district	13.3395	45.2955	POINT (45.295538 13.339478)	148771	Yemen (North Yemen)	678	Middle East	1	1	2012	2012-06-07	2012-06-07	0	5	0	0	5	5	5
242	1	1	230	Yemen (North Yemen):Government	459	Government of Yemen (North Yemen) - AQAP	123	678	Government of Yemen (North Yemen)	881	NA	AQAP	1	Al-Bay??’ town	0		0	0	0		al-Bay??’ governorate	Al Bay??’ district	13.9852	45.5727	POINT (45.572719 13.985226)	149492	Yemen (North Yemen)	678	Middle East	1	1	2012	2012-02-15	2012-02-15	2	0	0	3	5	5	5
243	1	1	230	Yemen (North Yemen):Government	459	Government of Yemen (North Yemen) - AQAP	123	678	Government of Yemen (North Yemen)	881	NA	AQAP	1	Al-Bay??’ town	0		0	0	0		al-Bay??’ governorate	Al Bay??’ district	13.9852	45.5727	POINT (45.572719 13.985226)	149492	Yemen (North Yemen)	678	Middle East	1	1	2012	2012-03-06	2012-03-06	1	0	0	0	1	1	3
244	1	1	230	Yemen (North Yemen):Government	459	Government of Yemen (North Yemen) - AQAP	123	678	Government of Yemen (North Yemen)	881	NA	AQAP	1	Al-Bay??’ town	0		0	0	0		al-Bay??’ governorate	Al Bay??’ district	13.9852	45.5727	POINT (45.572719 13.985226)	149492	Yemen (North Yemen)	678	Middle East	1	1	2012	2012-03-09	2012-03-09	0	34	0	0	34	34	34
246	1	1	230	Yemen (North Yemen):Government	459	Government of Yemen (North Yemen) - AQAP	123	678	Government of Yemen (North Yemen)	881	NA	AQAP	2	Şan‘ā’ city	1	Şan‘ā’	1	1	1		Am?nat al ‘??imah governorate		15.3547	44.2067	POINT (44.206667 15.354722)	151649	Yemen (North Yemen)	678	Middle East	1	1	2012	2012-11-07	2012-11-07	0	2	0	0	2	2	3
248	1	1	402	Yemen (North Yemen):South Yemen	853	Government of Yemen (North Yemen) - Democratic Republic of Yemen	123	678	Government of Yemen (North Yemen)	353	NA	Democratic Republic of Yemen	1	Bur?m town	0		0	0	0		?a?ramawt governorate	Br?m Mayf‘a district	14.3636	48.9797	POINT (48.979722 14.363611)	150218	Yemen (North Yemen)	678	Middle East	1	1	1994	1994-07-04	1994-07-04	0	0	0	0	0	0	1
249	1	1	230	Yemen (North Yemen):Government	459	Government of Yemen (North Yemen) - AQAP	123	678	Government of Yemen (North Yemen)	881	NA	AQAP	5	Abyan-Shabwah border	0		0	0	0				14.1833	46.65	POINT (46.650000 14.183333)	150214	Yemen (North Yemen)	678	Middle East	1	1	2012	2012-06-20	2012-06-20	0	0	1	0	1	1	1
250	1	1	230	Yemen (North Yemen):Government	459	Government of Yemen (North Yemen) - AQAP	123	678	Government of Yemen (North Yemen)	881	NA	AQAP	5	Abyan-Shabwah border	0		0	0	0				14.1833	46.65	POINT (46.650000 14.183333)	150214	Yemen (North Yemen)	678	Middle East	1	1	2012	2012-06-20	2012-06-20	0	27	0	0	27	27	27
258	1	1	230	Yemen (North Yemen):Government	459	Government of Yemen (North Yemen) - AQAP	123	678	Government of Yemen (North Yemen)	881	NA	AQAP	3	Lawdar district	0		0	0	0		Abyan governorate	Lawdar district	13.7096	45.8008	POINT (45.800769 13.709611)	149492	Yemen (North Yemen)	678	Middle East	1	1	2010	2010-11-23	2010-11-23	1	0	0	0	1	1	1
259	1	1	230	Yemen (North Yemen):Government	459	Government of Yemen (North Yemen) - AQAP	123	678	Government of Yemen (North Yemen)	881	NA	AQAP	3	Khanfir district	0		0	0	0		Abyan governorate	Khanfir district	13.4478	45.7336	POINT (45.733642 13.447814)	148772	Yemen (North Yemen)	678	Middle East	1	1	2011	2011-07-29	2011-07-29	0	2	0	29	31	31	31
267	1	1	230	Yemen (North Yemen):Government	459	Government of Yemen (North Yemen) - AQAP	123	678	Government of Yemen (North Yemen)	881	NA	AQAP	1	Dhamār town	1	Dhamār	0	0	0		Dham?r governorate	Mad?nat Dham?r district	14.5427	44.4051	POINT (44.405145 14.542742)	150929	Yemen (North Yemen)	678	Middle East	1	1	2012	2012-10-24	2012-10-24	2	0	0	0	2	2	2
275	1	1	402	Yemen (North Yemen):South Yemen	853	Government of Yemen (North Yemen) - Democratic Republic of Yemen	123	678	Government of Yemen (North Yemen)	353	NA	Democratic Republic of Yemen	2	‘Adan town	1	‘Adan	0	0	0		‘Adan governorate		12.7794	45.0367	POINT (45.036667 12.779444)	148051	Yemen (North Yemen)	678	Middle East	1	1	1994	1994-06-07	1994-06-07	0	0	0	18	18	18	18
276	1	1	230	Yemen (North Yemen):Government	459	Government of Yemen (North Yemen) - AQAP	123	678	Government of Yemen (North Yemen)	881	NA	AQAP	4	Dham?r governorate	0		0	0	0		Dham?r governorate		14.683	44.2729	POINT (44.272937 14.682965)	150929	Yemen (North Yemen)	678	Middle East	1	1	2012	2012-01-23	2012-01-23	1	0	0	0	1	1	1
277	1	1	230	Yemen (North Yemen):Government	459	Government of Yemen (North Yemen) - AQAP	123	678	Government of Yemen (North Yemen)	881	NA	AQAP	2	Al-Bay??’ town	0		0	0	0		al-Bay??’ governorate	Al Bay??’ district	13.9852	45.5727	POINT (45.572719 13.985226)	149492	Yemen (North Yemen)	678	Middle East	1	1	2012	2012-03-03	2012-03-03	1	2	0	0	3	3	3
278	1	1	402	Yemen (North Yemen):South Yemen	853	Government of Yemen (North Yemen) - Democratic Republic of Yemen	123	678	Government of Yemen (North Yemen)	353	NA	Democratic Republic of Yemen	1	a?-??li‘ town	0		0	0	0		La?ij governorate		13.6957	44.7314	POINT (44.731370 13.695723)	149490	Yemen (North Yemen)	678	Middle East	3	2	1994	1994-05-06	1994-05-09	0	0	0	38	38	38	38
279	1	1	402	Yemen (North Yemen):South Yemen	853	Government of Yemen (North Yemen) - Democratic Republic of Yemen	123	678	Government of Yemen (North Yemen)	353	NA	Democratic Republic of Yemen	1	a?-??li‘ town	0		0	0	0		La?ij governorate		13.6957	44.7314	POINT (44.731370 13.695723)	149490	Yemen (North Yemen)	678	Middle East	1	1	1994	1994-05-12	1994-05-12	0	0	0	2	2	2	2
282	1	1	230	Yemen (North Yemen):Government	459	Government of Yemen (North Yemen) - AQAP	123	678	Government of Yemen (North Yemen)	881	NA	AQAP	2	Zinjib?r town	0		0	0	0		Abyan governorate	Zinjib?r district	13.1287	45.3807	POINT (45.380728 13.128712)	148771	Yemen (North Yemen)	678	Middle East	1	1	2011	2011-08-27	2011-08-27	7	1	0	0	8	8	8
283	1	1	230	Yemen (North Yemen):Government	459	Government of Yemen (North Yemen) - AQAP	123	678	Government of Yemen (North Yemen)	881	NA	AQAP	2	Zinjib?r town	0		0	0	0		Abyan governorate	Zinjib?r district	13.1287	45.3807	POINT (45.380728 13.128712)	148771	Yemen (North Yemen)	678	Middle East	1	1	2011	2011-07-29	2011-07-29	6	5	0	0	11	11	11
284	1	1	230	Yemen (North Yemen):Government	459	Government of Yemen (North Yemen) - AQAP	123	678	Government of Yemen (North Yemen)	881	NA	AQAP	2	Zinjib?r town	0		0	0	0		Abyan governorate	Zinjib?r district	13.1287	45.3807	POINT (45.380728 13.128712)	148771	Yemen (North Yemen)	678	Middle East	1	1	2011	2011-08-01	2011-08-01	0	15	0	0	15	15	15
285	1	1	230	Yemen (North Yemen):Government	459	Government of Yemen (North Yemen) - AQAP	123	678	Government of Yemen (North Yemen)	881	NA	AQAP	2	Zinjib?r town	0		0	0	0		Abyan governorate	Zinjib?r district	13.1287	45.3807	POINT (45.380728 13.128712)	148771	Yemen (North Yemen)	678	Middle East	1	1	2011	2011-08-13	2011-08-13	0	2	0	0	2	2	2
286	1	1	230	Yemen (North Yemen):Government	459	Government of Yemen (North Yemen) - AQAP	123	678	Government of Yemen (North Yemen)	881	NA	AQAP	2	Zinjib?r town	0		0	0	0		Abyan governorate	Zinjib?r district	13.1287	45.3807	POINT (45.380728 13.128712)	148771	Yemen (North Yemen)	678	Middle East	1	1	2011	2011-08-23	2011-08-23	7	0	0	0	7	7	7
287	1	1	230	Yemen (North Yemen):Government	459	Government of Yemen (North Yemen) - AQAP	123	678	Government of Yemen (North Yemen)	881	NA	AQAP	2	Zinjib?r town	0		0	0	0		Abyan governorate	Zinjib?r district	13.1287	45.3807	POINT (45.380728 13.128712)	148771	Yemen (North Yemen)	678	Middle East	1	1	2011	2011-08-28	2011-08-28	4	3	0	0	7	7	7
290	1	1	230	Yemen (North Yemen):Government	459	Government of Yemen (North Yemen) - AQAP	123	678	Government of Yemen (North Yemen)	881	NA	AQAP	4	Abyan governorate	0		0	0	0		Abyan governorate		13.7862	46.1418	POINT (46.141765 13.786202)	149493	Yemen (North Yemen)	678	Middle East	1	1	2010	2010-10-16	2010-10-16	3	0	0	0	3	3	3
291	1	1	230	Yemen (North Yemen):Government	459	Government of Yemen (North Yemen) - AQAP	123	678	Government of Yemen (North Yemen)	881	NA	AQAP	1	?urm al Man?si? village	0		0	0	0		al-Bay??’ governorate	Wald Rab?‘a district	14.5798	44.7502	POINT (44.750219 14.579762)	150930	Yemen (North Yemen)	678	Middle East	1	1	2012	2012-12-29	2012-12-29	0	3	0	0	3	3	3
292	1	1	402	Yemen (North Yemen):South Yemen	853	Government of Yemen (North Yemen) - Democratic Republic of Yemen	123	678	Government of Yemen (North Yemen)	353	NA	Democratic Republic of Yemen	2	‘Adan town	1	‘Adan	0	0	0		‘Adan governorate		12.7794	45.0367	POINT (45.036667 12.779444)	148051	Yemen (North Yemen)	678	Middle East	1	1	1994	1994-06-21	1994-06-21	0	16	0	0	16	16	16
296	1	1	230	Yemen (North Yemen):Government	459	Government of Yemen (North Yemen) - AQAP	123	678	Government of Yemen (North Yemen)	881	NA	AQAP	1	Ghayl B? Waz?r town	0		0	0	0		?a?ramawt governorate	Ghayl B? Waz?r district	14.7761	49.3661	POINT (49.366111 14.776111)	150939	Yemen (North Yemen)	678	Middle East	1	1	2012	2012-01-27	2012-01-27	1	0	0	0	1	0	1
297	1	1	230	Yemen (North Yemen):Government	459	Government of Yemen (North Yemen) - AQAP	123	678	Government of Yemen (North Yemen)	881	NA	AQAP	1	Ghayl B? Waz?r town	0		0	0	0		?a?ramawt governorate	Ghayl B? Waz?r district	14.7761	49.3661	POINT (49.366111 14.776111)	150939	Yemen (North Yemen)	678	Middle East	1	1	2012	2012-12-17	2012-12-17	1	0	0	0	1	1	1
300	1	1	230	Yemen (North Yemen):Government	459	Government of Yemen (North Yemen) - AQAP	123	678	Government of Yemen (North Yemen)	881	NA	AQAP	3	?irw?? district	0		0	0	0		Ma'rib governorate	?irw?? district	15.451	45.0115	POINT (45.011549 15.451035)	151651	Yemen (North Yemen)	678	Middle East	1	1	2012	2012-12-25	2012-12-25	7	10	0	0	17	17	17
301	1	1	230	Yemen (North Yemen):Government	459	Government of Yemen (North Yemen) - AQAP	123	678	Government of Yemen (North Yemen)	881	NA	AQAP	3	?abb?n district	0		0	0	0		Shabwah governorate	?abb?n district	14.2903	47.1361	POINT (47.136125 14.290268)	150215	Yemen (North Yemen)	678	Middle East	1	1	2010	2010-01-12	2010-01-12	0	0	0	0	0	0	1
302	1	1	230	Yemen (North Yemen):Government	459	Government of Yemen (North Yemen) - AQAP	123	678	Government of Yemen (North Yemen)	881	NA	AQAP	2	Al Ma?fid town	0		0	0	0		Abyan governorate	Al Ma?fid district	14.0585	46.9133	POINT (46.913285 14.058469)	150214	Yemen (North Yemen)	678	Middle East	1	1	2012	2012-12-14	2012-12-14	0	0	0	0	0	0	2
305	1	1	230	Yemen (North Yemen):Government	459	Government of Yemen (North Yemen) - AQAP	123	678	Government of Yemen (North Yemen)	881	NA	AQAP	4	?a?ramawt governorate	0		0	0	0		?a?ramawt governorate		16	49	POINT (49.000000 16.000000)	153099	Yemen (North Yemen)	678	Middle East	1	1	2012	2012-03-22	2012-03-22	0	5	0	0	5	5	5
306	1	1	230	Yemen (North Yemen):Government	459	Government of Yemen (North Yemen) - AQAP	123	678	Government of Yemen (North Yemen)	881	NA	AQAP	1	Khash?mir village	0		0	0	0		?a?ramawt governorate	Al Qa?n district	15.9078	48.5856	POINT (48.585556 15.907778)	152378	Yemen (North Yemen)	678	Middle East	1	1	2012	2012-08-29	2012-08-29	1	3	1	0	5	5	5
308	1	1	230	Yemen (North Yemen):Government	459	Government of Yemen (North Yemen) - AQAP	123	678	Government of Yemen (North Yemen)	881	NA	AQAP	4	?a?ramawt governorate	0		0	0	0		?a?ramawt governorate		16	49	POINT (49.000000 16.000000)	153099	Yemen (North Yemen)	678	Middle East	1	1	2012	2012-09-09	2012-09-09	0	7	0	0	7	7	7
313	1	1	230	Yemen (North Yemen):Government	459	Government of Yemen (North Yemen) - AQAP	123	678	Government of Yemen (North Yemen)	881	NA	AQAP	3	Khanfir district	0		0	0	0		Abyan governorate	Khanfir district	13.4478	45.7336	POINT (45.733642 13.447814)	148772	Yemen (North Yemen)	678	Middle East	1	1	2012	2012-09-02	2012-09-02	0	2	0	0	2	2	2
314	1	1	230	Yemen (North Yemen):Government	459	Government of Yemen (North Yemen) - AQAP	123	678	Government of Yemen (North Yemen)	881	NA	AQAP	2	Ma’rib town	0		0	0	0		Ma'rib governorate	Ma’rib district	15.461	45.3253	POINT (45.325301 15.460977)	151651	Yemen (North Yemen)	678	Middle East	1	1	2012	2012-10-21	2012-10-21	0	4	0	0	4	4	4
330	1	1	230	Yemen (North Yemen):Government	459	Government of Yemen (North Yemen) - AQAP	123	678	Government of Yemen (North Yemen)	881	NA	AQAP	2	Zinjib?r town	0		0	0	0		Abyan governorate	Zinjib?r district	13.1287	45.3807	POINT (45.380728 13.128712)	148771	Yemen (North Yemen)	678	Middle East	1	1	2012	2012-06-16	2012-06-16	1	4	0	0	5	5	5
332	1	1	230	Yemen (North Yemen):Government	459	Government of Yemen (North Yemen) - AQAP	123	678	Government of Yemen (North Yemen)	881	NA	AQAP	1	Al ?aw?ah town	0		0	0	0		Shabwah governorate	Mayf‘ah district	14.3833	47.4	POINT (47.400000 14.383333)	150215	Yemen (North Yemen)	678	Middle East	1	1	2010	2010-09-23	2010-09-23	0	4	1	0	5	5	5
336	0	2	4935	Ansarallah - AQAP	5545	Ansarallah - AQAP	1091		Ansarallah	881	NA	AQAP	1	Al ?azm town	0		0	0	0		al-Jawf governorate	Al ?azm district	16.1641	44.7769	POINT (44.776919 16.164056)	153090	Yemen (North Yemen)	678	Middle East	1	1	2012	2012-05-25	2012-05-25	10	1	3	0	14	12	23
338	1	3	715	Government of Yemen (North Yemen) - Civilians	1182	Government of Yemen (North Yemen) - Civilians	123	678	Government of Yemen (North Yemen)	1	NA	Civilians	1	Al-Ḩudaydah town	1	Al-Ḩudaydah	0	0	1		al-?udaydah governorate		14.7978	42.9545	POINT (42.954516 14.797812)	150926	Yemen (North Yemen)	678	Middle East	1	1	2011	2011-03-16	2011-03-16	0	0	1	0	1	1	1
340	1	1	230	Yemen (North Yemen):Government	459	Government of Yemen (North Yemen) - AQAP	123	678	Government of Yemen (North Yemen)	881	NA	AQAP	1	Al ?ar?r town	0		0	0	0		Abyan governorate	Khanfir district	13.2333	45.1833	POINT (45.183333 13.233333)	148771	Yemen (North Yemen)	678	Middle East	2	2	2012	2012-04-02	2012-04-03	0	38	0	0	38	38	38
341	1	1	230	Yemen (North Yemen):Government	459	Government of Yemen (North Yemen) - AQAP	123	678	Government of Yemen (North Yemen)	881	NA	AQAP	1	La?ij town	0		0	0	0		La?ij governorate	Al ?aw?ah district	13.0567	44.8819	POINT (44.881944 13.056667)	148770	Yemen (North Yemen)	678	Middle East	1	1	2011	2011-06-15	2011-06-15	2	0	0	0	2	2	2
342	1	1	230	Yemen (North Yemen):Government	459	Government of Yemen (North Yemen) - AQAP	123	678	Government of Yemen (North Yemen)	881	NA	AQAP	1	La?ij town	0		0	0	0		La?ij governorate	Al ?aw?ah district	13.0567	44.8819	POINT (44.881944 13.056667)	148770	Yemen (North Yemen)	678	Middle East	1	1	2012	2012-03-25	2012-03-25	1	0	0	0	1	1	1
345	1	1	230	Yemen (North Yemen):Government	459	Government of Yemen (North Yemen) - AQAP	123	678	Government of Yemen (North Yemen)	881	NA	AQAP	1	Al Mukallā town	1	Al Mukallā	0	0	0		?a?ramawt governorate	Al Mukall? district	14.5425	49.1242	POINT (49.124244 14.542481)	150939	Yemen (North Yemen)	678	Middle East	1	1	2010	2010-10-08	2010-10-08	0	0	0	0	0	0	1
347	1	3	715	Government of Yemen (North Yemen) - Civilians	1182	Government of Yemen (North Yemen) - Civilians	123	678	Government of Yemen (North Yemen)	1	NA	Civilians	1	Ibb town	1	Ibb	0	0	0		Ibb governorate	Ibb district	13.9408	44.1773	POINT (44.177343 13.940771)	149489	Yemen (North Yemen)	678	Middle East	1	1	2011	2011-04-25	2011-04-25	0	0	0	0	0	0	1
348	1	1	230	Yemen (North Yemen):Government	459	Government of Yemen (North Yemen) - AQAP	123	678	Government of Yemen (North Yemen)	881	NA	AQAP	4	?a?ramawt governorate	0		0	0	0		?a?ramawt governorate		16	49	POINT (49.000000 16.000000)	153099	Yemen (North Yemen)	678	Middle East	1	1	2012	2012-05-28	2012-05-28	0	7	0	0	7	7	7
349	1	1	230	Yemen (North Yemen):Government	459	Government of Yemen (North Yemen) - AQAP	123	678	Government of Yemen (North Yemen)	881	NA	AQAP	5	Abyan-Shabwah border	0		0	0	0				14.1833	46.65	POINT (46.650000 14.183333)	150214	Yemen (North Yemen)	678	Middle East	1	1	2012	2012-06-20	2012-06-20	0	3	0	0	3	3	3
350	1	1	230	Yemen (North Yemen):Government	459	Government of Yemen (North Yemen) - AQAP	123	678	Government of Yemen (North Yemen)	881	NA	AQAP	4	?a?ramawt governorate	0		0	0	0		?a?ramawt governorate		16	49	POINT (49.000000 16.000000)	153099	Yemen (North Yemen)	678	Middle East	1	1	2012	2012-08-11	2012-08-11	2	0	0	0	2	2	2
351	1	1	230	Yemen (North Yemen):Government	459	Government of Yemen (North Yemen) - AQAP	123	678	Government of Yemen (North Yemen)	881	NA	AQAP	5	Abyan-Shabwah border	0		0	0	0				14.1833	46.65	POINT (46.650000 14.183333)	150214	Yemen (North Yemen)	678	Middle East	1	1	2012	2012-07-04	2012-07-04	0	3	0	0	3	3	3
357	1	1	230	Yemen (North Yemen):Government	459	Government of Yemen (North Yemen) - AQAP	123	678	Government of Yemen (North Yemen)	881	NA	AQAP	1	W?d? Rafad	0		0	0	0		Shabwah governorate	Ru??m district	14.0936	48.1383	POINT (48.138333 14.093611)	150217	Yemen (North Yemen)	678	Middle East	1	1	2009	2009-12-24	2009-12-24	0	30	0	0	30	30	34
358	1	1	230	Yemen (North Yemen):Government	459	Government of Yemen (North Yemen) - AQAP	123	678	Government of Yemen (North Yemen)	881	NA	AQAP	1	Ja‘?r town	0		0	0	0		Abyan governorate	Khanfir district	13.223	45.3056	POINT (45.305585 13.223003)	148771	Yemen (North Yemen)	678	Middle East	1	1	2011	2011-03-27	2011-03-27	1	0	0	0	1	1	1
360	1	1	230	Yemen (North Yemen):Government	459	Government of Yemen (North Yemen) - AQAP	123	678	Government of Yemen (North Yemen)	881	NA	AQAP	1	Ja‘?r town	0		0	0	0		Abyan governorate	Khanfir district	13.223	45.3056	POINT (45.305585 13.223003)	148771	Yemen (North Yemen)	678	Middle East	1	1	2011	2011-01-09	2011-01-09	0	0	0	0	0	0	3
361	1	1	230	Yemen (North Yemen):Government	459	Government of Yemen (North Yemen) - AQAP	123	678	Government of Yemen (North Yemen)	881	NA	AQAP	1	Ja‘?r town	0		0	0	0		Abyan governorate	Khanfir district	13.223	45.3056	POINT (45.305585 13.223003)	148771	Yemen (North Yemen)	678	Middle East	1	1	2011	2011-10-04	2011-10-04	0	10	0	0	10	10	10
362	1	1	230	Yemen (North Yemen):Government	459	Government of Yemen (North Yemen) - AQAP	123	678	Government of Yemen (North Yemen)	881	NA	AQAP	2	Ja‘?r town	0		0	0	0		Abyan governorate	Khanfir district	13.223	45.3056	POINT (45.305585 13.223003)	148771	Yemen (North Yemen)	678	Middle East	1	1	2011	2011-06-10	2011-06-10	0	0	3	0	3	3	3
363	1	1	230	Yemen (North Yemen):Government	459	Government of Yemen (North Yemen) - AQAP	123	678	Government of Yemen (North Yemen)	881	NA	AQAP	1	Ja‘?r town	0		0	0	0		Abyan governorate	Khanfir district	13.223	45.3056	POINT (45.305585 13.223003)	148771	Yemen (North Yemen)	678	Middle East	1	1	2011	2011-04-09	2011-04-09	1	1	0	0	2	2	2
364	1	1	230	Yemen (North Yemen):Government	459	Government of Yemen (North Yemen) - AQAP	123	678	Government of Yemen (North Yemen)	881	NA	AQAP	1	Ja‘?r town	0		0	0	0		Abyan governorate	Khanfir district	13.223	45.3056	POINT (45.305585 13.223003)	148771	Yemen (North Yemen)	678	Middle East	1	1	2012	2012-03-10	2012-03-10	0	25	0	0	25	25	25
365	1	1	230	Yemen (North Yemen):Government	459	Government of Yemen (North Yemen) - AQAP	123	678	Government of Yemen (North Yemen)	881	NA	AQAP	1	Ja‘?r town	0		0	0	0		Abyan governorate	Khanfir district	13.223	45.3056	POINT (45.305585 13.223003)	148771	Yemen (North Yemen)	678	Middle East	1	1	2011	2011-06-21	2011-06-21	0	0	2	0	2	2	2
366	1	1	230	Yemen (North Yemen):Government	459	Government of Yemen (North Yemen) - AQAP	123	678	Government of Yemen (North Yemen)	881	NA	AQAP	1	Ja‘?r town	0		0	0	0		Abyan governorate	Khanfir district	13.223	45.3056	POINT (45.305585 13.223003)	148771	Yemen (North Yemen)	678	Middle East	1	1	2011	2011-07-05	2011-07-05	0	4	0	0	4	4	4
367	1	1	230	Yemen (North Yemen):Government	459	Government of Yemen (North Yemen) - AQAP	123	678	Government of Yemen (North Yemen)	881	NA	AQAP	1	Ja‘?r town	0		0	0	0		Abyan governorate	Khanfir district	13.223	45.3056	POINT (45.305585 13.223003)	148771	Yemen (North Yemen)	678	Middle East	3	2	2011	2011-08-23	2011-08-24	11	39	0	0	50	50	50
368	1	1	230	Yemen (North Yemen):Government	459	Government of Yemen (North Yemen) - AQAP	123	678	Government of Yemen (North Yemen)	881	NA	AQAP	1	Ja‘?r town	0		0	0	0		Abyan governorate	Khanfir district	13.223	45.3056	POINT (45.305585 13.223003)	148771	Yemen (North Yemen)	678	Middle East	1	1	2011	2011-09-05	2011-09-05	0	12	7	0	19	19	19
369	1	1	230	Yemen (North Yemen):Government	459	Government of Yemen (North Yemen) - AQAP	123	678	Government of Yemen (North Yemen)	881	NA	AQAP	1	Ja‘?r town	0		0	0	0		Abyan governorate	Khanfir district	13.223	45.3056	POINT (45.305585 13.223003)	148771	Yemen (North Yemen)	678	Middle East	1	1	2011	2011-12-22	2011-12-22	0	4	0	0	4	4	4
370	1	1	230	Yemen (North Yemen):Government	459	Government of Yemen (North Yemen) - AQAP	123	678	Government of Yemen (North Yemen)	881	NA	AQAP	1	Ja‘?r town	0		0	0	0		Abyan governorate	Khanfir district	13.223	45.3056	POINT (45.305585 13.223003)	148771	Yemen (North Yemen)	678	Middle East	1	1	2012	2012-03-18	2012-03-18	0	8	0	0	8	8	8
371	1	1	230	Yemen (North Yemen):Government	459	Government of Yemen (North Yemen) - AQAP	123	678	Government of Yemen (North Yemen)	881	NA	AQAP	1	Ja‘?r town	0		0	0	0		Abyan governorate	Khanfir district	13.223	45.3056	POINT (45.305585 13.223003)	148771	Yemen (North Yemen)	678	Middle East	1	1	2012	2012-05-10	2012-05-10	0	8	0	0	8	8	8
372	1	1	230	Yemen (North Yemen):Government	459	Government of Yemen (North Yemen) - AQAP	123	678	Government of Yemen (North Yemen)	881	NA	AQAP	1	Ja‘?r town	0		0	0	0		Abyan governorate	Khanfir district	13.223	45.3056	POINT (45.305585 13.223003)	148771	Yemen (North Yemen)	678	Middle East	1	1	2012	2012-05-12	2012-05-12	0	3	1	0	4	4	4
373	1	1	230	Yemen (North Yemen):Government	459	Government of Yemen (North Yemen) - AQAP	123	678	Government of Yemen (North Yemen)	881	NA	AQAP	1	Ja‘?r town	0		0	0	0		Abyan governorate	Khanfir district	13.223	45.3056	POINT (45.305585 13.223003)	148771	Yemen (North Yemen)	678	Middle East	1	1	2012	2012-05-15	2012-05-15	0	2	12	0	14	14	14
374	1	1	230	Yemen (North Yemen):Government	459	Government of Yemen (North Yemen) - AQAP	123	678	Government of Yemen (North Yemen)	881	NA	AQAP	1	Ja‘?r town	0		0	0	0		Abyan governorate	Khanfir district	13.223	45.3056	POINT (45.305585 13.223003)	148771	Yemen (North Yemen)	678	Middle East	1	1	2012	2012-05-15	2012-05-15	0	11	0	0	11	11	11
375	1	1	230	Yemen (North Yemen):Government	459	Government of Yemen (North Yemen) - AQAP	123	678	Government of Yemen (North Yemen)	881	NA	AQAP	1	Ja‘?r town	0		0	0	0		Abyan governorate	Khanfir district	13.223	45.3056	POINT (45.305585 13.223003)	148771	Yemen (North Yemen)	678	Middle East	1	1	2012	2012-05-23	2012-05-23	0	14	0	0	14	14	14
376	1	1	230	Yemen (North Yemen):Government	459	Government of Yemen (North Yemen) - AQAP	123	678	Government of Yemen (North Yemen)	881	NA	AQAP	1	Ja‘?r town	0		0	0	0		Abyan governorate	Khanfir district	13.223	45.3056	POINT (45.305585 13.223003)	148771	Yemen (North Yemen)	678	Middle East	3	2	2012	2012-05-26	2012-05-27	0	8	0	0	8	8	8
377	1	1	230	Yemen (North Yemen):Government	459	Government of Yemen (North Yemen) - AQAP	123	678	Government of Yemen (North Yemen)	881	NA	AQAP	1	Ja‘?r town	0		0	0	0		Abyan governorate	Khanfir district	13.223	45.3056	POINT (45.305585 13.223003)	148771	Yemen (North Yemen)	678	Middle East	3	2	2012	2012-05-27	2012-05-28	0	5	1	0	6	6	6
378	1	1	230	Yemen (North Yemen):Government	459	Government of Yemen (North Yemen) - AQAP	123	678	Government of Yemen (North Yemen)	881	NA	AQAP	1	Ja‘?r town	0		0	0	0		Abyan governorate	Khanfir district	13.223	45.3056	POINT (45.305585 13.223003)	148771	Yemen (North Yemen)	678	Middle East	1	1	2012	2012-05-30	2012-05-30	0	7	0	0	7	7	7
379	1	1	230	Yemen (North Yemen):Government	459	Government of Yemen (North Yemen) - AQAP	123	678	Government of Yemen (North Yemen)	881	NA	AQAP	1	Ja‘?r town	0		0	0	0		Abyan governorate	Khanfir district	13.223	45.3056	POINT (45.305585 13.223003)	148771	Yemen (North Yemen)	678	Middle East	1	1	2012	2012-06-11	2012-06-11	0	12	0	0	12	12	12
380	1	1	230	Yemen (North Yemen):Government	459	Government of Yemen (North Yemen) - AQAP	123	678	Government of Yemen (North Yemen)	881	NA	AQAP	1	Ja‘?r town	0		0	0	0		Abyan governorate	Khanfir district	13.223	45.3056	POINT (45.305585 13.223003)	148771	Yemen (North Yemen)	678	Middle East	1	1	2012	2012-06-11	2012-06-11	0	6	0	0	6	6	6
381	1	1	230	Yemen (North Yemen):Government	459	Government of Yemen (North Yemen) - AQAP	123	678	Government of Yemen (North Yemen)	881	NA	AQAP	1	Ja‘?r town	0		0	0	0		Abyan governorate	Khanfir district	13.223	45.3056	POINT (45.305585 13.223003)	148771	Yemen (North Yemen)	678	Middle East	1	1	2012	2012-08-01	2012-08-01	4	0	1	0	5	5	5
382	1	1	230	Yemen (North Yemen):Government	459	Government of Yemen (North Yemen) - AQAP	123	678	Government of Yemen (North Yemen)	881	NA	AQAP	1	Ja‘?r town	0		0	0	0		Abyan governorate	Khanfir district	13.223	45.3056	POINT (45.305585 13.223003)	148771	Yemen (North Yemen)	678	Middle East	1	1	2012	2012-08-05	2012-08-05	0	1	0	45	46	46	46
383	1	1	230	Yemen (North Yemen):Government	459	Government of Yemen (North Yemen) - AQAP	123	678	Government of Yemen (North Yemen)	881	NA	AQAP	1	Ja‘?r town	0		0	0	0		Abyan governorate	Khanfir district	13.223	45.3056	POINT (45.305585 13.223003)	148771	Yemen (North Yemen)	678	Middle East	1	1	2012	2012-08-07	2012-08-07	0	3	0	0	3	3	3
384	1	1	230	Yemen (North Yemen):Government	459	Government of Yemen (North Yemen) - AQAP	123	678	Government of Yemen (North Yemen)	881	NA	AQAP	1	Ja‘?r town	0		0	0	0		Abyan governorate	Khanfir district	13.223	45.3056	POINT (45.305585 13.223003)	148771	Yemen (North Yemen)	678	Middle East	1	1	2012	2012-08-08	2012-08-08	0	1	0	0	1	1	1
385	1	1	230	Yemen (North Yemen):Government	459	Government of Yemen (North Yemen) - AQAP	123	678	Government of Yemen (North Yemen)	881	NA	AQAP	2	Ja‘?r town	0		0	0	0		Abyan governorate	Khanfir district	13.223	45.3056	POINT (45.305585 13.223003)	148771	Yemen (North Yemen)	678	Middle East	1	1	2012	2012-05-26	2012-05-26	4	7	0	0	11	11	11
386	1	1	230	Yemen (North Yemen):Government	459	Government of Yemen (North Yemen) - AQAP	123	678	Government of Yemen (North Yemen)	881	NA	AQAP	1	Ja‘?r town	0		0	0	0		Abyan governorate	Khanfir district	13.223	45.3056	POINT (45.305585 13.223003)	148771	Yemen (North Yemen)	678	Middle East	1	1	2010	2010-11-03	2010-11-03	1	1	0	0	2	2	2
387	1	1	230	Yemen (North Yemen):Government	459	Government of Yemen (North Yemen) - AQAP	123	678	Government of Yemen (North Yemen)	881	NA	AQAP	2	Ja‘?r town	0		0	0	0		Abyan governorate	Khanfir district	13.223	45.3056	POINT (45.305585 13.223003)	148771	Yemen (North Yemen)	678	Middle East	1	1	2012	2012-05-18	2012-05-18	0	5	0	0	5	5	5
388	1	1	230	Yemen (North Yemen):Government	459	Government of Yemen (North Yemen) - AQAP	123	678	Government of Yemen (North Yemen)	881	NA	AQAP	2	Ja‘?r town	0		0	0	0		Abyan governorate	Khanfir district	13.223	45.3056	POINT (45.305585 13.223003)	148771	Yemen (North Yemen)	678	Middle East	3	2	2012	2012-05-20	2012-05-21	12	22	0	0	34	34	34
389	1	1	230	Yemen (North Yemen):Government	459	Government of Yemen (North Yemen) - AQAP	123	678	Government of Yemen (North Yemen)	881	NA	AQAP	2	Ja‘?r town	0		0	0	0		Abyan governorate	Khanfir district	13.223	45.3056	POINT (45.305585 13.223003)	148771	Yemen (North Yemen)	678	Middle East	3	2	2012	2012-05-23	2012-05-24	0	21	0	0	21	21	21
390	1	1	230	Yemen (North Yemen):Government	459	Government of Yemen (North Yemen) - AQAP	123	678	Government of Yemen (North Yemen)	881	NA	AQAP	2	Ja‘?r town	0		0	0	0		Abyan governorate	Khanfir district	13.223	45.3056	POINT (45.305585 13.223003)	148771	Yemen (North Yemen)	678	Middle East	1	1	2010	2010-08-28	2010-08-28	11	0	1	0	12	12	12
391	1	1	230	Yemen (North Yemen):Government	459	Government of Yemen (North Yemen) - AQAP	123	678	Government of Yemen (North Yemen)	881	NA	AQAP	2	Ja‘?r town	0		0	0	0		Abyan governorate	Khanfir district	13.223	45.3056	POINT (45.305585 13.223003)	148771	Yemen (North Yemen)	678	Middle East	1	1	2012	2012-05-26	2012-05-26	0	7	0	0	7	7	7
392	1	1	230	Yemen (North Yemen):Government	459	Government of Yemen (North Yemen) - AQAP	123	678	Government of Yemen (North Yemen)	881	NA	AQAP	2	Ja‘?r town	0		0	0	0		Abyan governorate	Khanfir district	13.223	45.3056	POINT (45.305585 13.223003)	148771	Yemen (North Yemen)	678	Middle East	1	1	2012	2012-05-30	2012-05-30	6	12	0	0	18	18	18
393	1	1	230	Yemen (North Yemen):Government	459	Government of Yemen (North Yemen) - AQAP	123	678	Government of Yemen (North Yemen)	881	NA	AQAP	2	Ja‘?r town	0		0	0	0		Abyan governorate	Khanfir district	13.223	45.3056	POINT (45.305585 13.223003)	148771	Yemen (North Yemen)	678	Middle East	1	1	2012	2012-06-02	2012-06-02	0	4	0	0	4	4	4
394	1	1	230	Yemen (North Yemen):Government	459	Government of Yemen (North Yemen) - AQAP	123	678	Government of Yemen (North Yemen)	881	NA	AQAP	2	Ja‘?r town	0		0	0	0		Abyan governorate	Khanfir district	13.223	45.3056	POINT (45.305585 13.223003)	148771	Yemen (North Yemen)	678	Middle East	1	1	2012	2012-06-07	2012-06-07	0	5	0	0	5	5	5
395	1	1	230	Yemen (North Yemen):Government	459	Government of Yemen (North Yemen) - AQAP	123	678	Government of Yemen (North Yemen)	881	NA	AQAP	2	Ja‘?r town	0		0	0	0		Abyan governorate	Khanfir district	13.223	45.3056	POINT (45.305585 13.223003)	148771	Yemen (North Yemen)	678	Middle East	1	1	2012	2012-06-11	2012-06-11	2	0	0	0	2	2	2
396	1	1	230	Yemen (North Yemen):Government	459	Government of Yemen (North Yemen) - AQAP	123	678	Government of Yemen (North Yemen)	881	NA	AQAP	2	Ja‘?r town	0		0	0	0		Abyan governorate	Khanfir district	13.223	45.3056	POINT (45.305585 13.223003)	148771	Yemen (North Yemen)	678	Middle East	1	1	2012	2012-06-09	2012-06-09	2	9	0	0	11	11	11
397	1	1	230	Yemen (North Yemen):Government	459	Government of Yemen (North Yemen) - AQAP	123	678	Government of Yemen (North Yemen)	881	NA	AQAP	2	Ja‘?r town	0		0	0	0		Abyan governorate	Khanfir district	13.223	45.3056	POINT (45.305585 13.223003)	148771	Yemen (North Yemen)	678	Middle East	1	1	2012	2012-10-18	2012-10-18	0	7	0	0	7	7	7
400	1	1	230	Yemen (North Yemen):Government	459	Government of Yemen (North Yemen) - AQAP	123	678	Government of Yemen (North Yemen)	881	NA	AQAP	1	Jabal Khanfar	0		0	0	0		Abyan governorate	Khanfir district	13.2178	45.3103	POINT (45.310278 13.217778)	148771	Yemen (North Yemen)	678	Middle East	1	1	2012	2012-03-12	2012-03-12	0	3	0	0	3	3	3
410	1	1	402	Yemen (North Yemen):South Yemen	853	Government of Yemen (North Yemen) - Democratic Republic of Yemen	123	678	Government of Yemen (North Yemen)	353	NA	Democratic Republic of Yemen	2	Jabal Kahb?b	0		0	0	0		al-Bay??’ governorate	Al Ma??ribah wa Al ‘?rah district	12.9384	43.6507	POINT (43.650689 12.938415)	148048	Yemen (North Yemen)	678	Middle East	1	1	1994	1994-05-26	1994-05-26	0	0	0	0	0	0	4
411	1	1	402	Yemen (North Yemen):South Yemen	853	Government of Yemen (North Yemen) - Democratic Republic of Yemen	123	678	Government of Yemen (North Yemen)	353	NA	Democratic Republic of Yemen	2	Kar?sh town	0		0	0	0		al-Bay??’ governorate	Mukayr?s district	13.9808	45.763	POINT (45.763010 13.980831)	149492	Yemen (North Yemen)	678	Middle East	1	1	1994	1994-06-08	1994-06-08	0	0	0	0	0	0	50
413	1	1	230	Yemen (North Yemen):Government	459	Government of Yemen (North Yemen) - AQAP	123	678	Government of Yemen (North Yemen)	881	NA	AQAP	3	Khab wa Ash Sha‘af district	0		0	0	0		al-Jawf governorate	Khab wa Ash Sha‘af district	16.6432	45.7853	POINT (45.785317 16.643164)	153812	Yemen (North Yemen)	678	Middle East	1	1	2011	2011-09-30	2011-09-30	0	4	0	0	4	4	4
415	1	1	402	Yemen (North Yemen):South Yemen	853	Government of Yemen (North Yemen) - Democratic Republic of Yemen	123	678	Government of Yemen (North Yemen)	353	NA	Democratic Republic of Yemen	2	Al Kharaz village	0		0	0	0		al-Bay??’ governorate	Mukayr?s district	14.134	45.8265	POINT (45.826475 14.134016)	150212	Yemen (North Yemen)	678	Middle East	1	1	1994	1994-06-08	1994-06-08	0	0	0	0	0	0	50
416	1	1	230	Yemen (North Yemen):Government	459	Government of Yemen (North Yemen) - AQAP	123	678	Government of Yemen (North Yemen)	881	NA	AQAP	2	Al ?aw?ah town	0		0	0	0		Shabwah governorate	Mayf‘ah district	14.3833	47.4	POINT (47.400000 14.383333)	150215	Yemen (North Yemen)	678	Middle East	1	1	2012	2012-04-17	2012-04-17	0	5	0	0	5	5	5
417	1	1	230	Yemen (North Yemen):Government	459	Government of Yemen (North Yemen) - AQAP	123	678	Government of Yemen (North Yemen)	881	NA	AQAP	2	Al-Kawd village	0		0	0	0		Abyan governorate	Khanfir district	13.0886	45.3647	POINT (45.364722 13.088611)	148771	Yemen (North Yemen)	678	Middle East	1	1	2012	2012-03-04	2012-03-04	185	32	0	0	217	217	217
418	1	1	230	Yemen (North Yemen):Government	459	Government of Yemen (North Yemen) - AQAP	123	678	Government of Yemen (North Yemen)	881	NA	AQAP	2	Al-Kawd village	0		0	0	0		Abyan governorate	Khanfir district	13.0886	45.3647	POINT (45.364722 13.088611)	148771	Yemen (North Yemen)	678	Middle East	1	1	2011	2011-09-30	2011-09-30	0	1	0	0	1	1	1
419	1	1	230	Yemen (North Yemen):Government	459	Government of Yemen (North Yemen) - AQAP	123	678	Government of Yemen (North Yemen)	881	NA	AQAP	1	Al-Kawd village	0		0	0	0		Abyan governorate	Khanfir district	13.0886	45.3647	POINT (45.364722 13.088611)	148771	Yemen (North Yemen)	678	Middle East	1	1	2012	2012-04-07	2012-04-07	0	16	0	0	16	16	16
420	1	1	230	Yemen (North Yemen):Government	459	Government of Yemen (North Yemen) - AQAP	123	678	Government of Yemen (North Yemen)	881	NA	AQAP	1	Lawdar town	0		0	0	0		Abyan governorate	Lawdar district	13.8828	45.8686	POINT (45.868586 13.882824)	149492	Yemen (North Yemen)	678	Middle East	1	1	2010	2010-11-24	2010-11-24	1	0	0	0	1	1	1
421	1	1	230	Yemen (North Yemen):Government	459	Government of Yemen (North Yemen) - AQAP	123	678	Government of Yemen (North Yemen)	881	NA	AQAP	1	Lawdar town	0		0	0	0		Abyan governorate	Lawdar district	13.8828	45.8686	POINT (45.868586 13.882824)	149492	Yemen (North Yemen)	678	Middle East	1	1	2010	2010-10-14	2010-10-14	0	0	0	2	2	2	2
423	1	1	230	Yemen (North Yemen):Government	459	Government of Yemen (North Yemen) - AQAP	123	678	Government of Yemen (North Yemen)	881	NA	AQAP	1	Lawdar town	0		0	0	0		Abyan governorate	Lawdar district	13.8828	45.8686	POINT (45.868586 13.882824)	149492	Yemen (North Yemen)	678	Middle East	1	1	2011	2011-01-07	2011-01-07	12	0	0	0	12	12	13
424	1	1	230	Yemen (North Yemen):Government	459	Government of Yemen (North Yemen) - AQAP	123	678	Government of Yemen (North Yemen)	881	NA	AQAP	1	Lawdar town	0		0	0	0		Abyan governorate	Lawdar district	13.8828	45.8686	POINT (45.868586 13.882824)	149492	Yemen (North Yemen)	678	Middle East	1	1	2010	2010-08-22	2010-08-22	0	7	0	0	7	7	7
425	1	1	230	Yemen (North Yemen):Government	459	Government of Yemen (North Yemen) - AQAP	123	678	Government of Yemen (North Yemen)	881	NA	AQAP	1	Lawdar town	0		0	0	0		Abyan governorate	Lawdar district	13.8828	45.8686	POINT (45.868586 13.882824)	149492	Yemen (North Yemen)	678	Middle East	1	1	2010	2010-08-23	2010-08-23	0	4	0	0	4	4	4
426	1	1	230	Yemen (North Yemen):Government	459	Government of Yemen (North Yemen) - AQAP	123	678	Government of Yemen (North Yemen)	881	NA	AQAP	1	Lawdar town	0		0	0	0		Abyan governorate	Lawdar district	13.8828	45.8686	POINT (45.868586 13.882824)	149492	Yemen (North Yemen)	678	Middle East	1	1	2011	2011-01-07	2011-01-07	4	0	0	0	4	4	4
427	1	1	230	Yemen (North Yemen):Government	459	Government of Yemen (North Yemen) - AQAP	123	678	Government of Yemen (North Yemen)	881	NA	AQAP	1	Lawdar town	0		0	0	0		Abyan governorate	Lawdar district	13.8828	45.8686	POINT (45.868586 13.882824)	149492	Yemen (North Yemen)	678	Middle East	1	1	2011	2011-01-23	2011-01-23	1	0	0	0	1	1	1
428	1	1	230	Yemen (North Yemen):Government	459	Government of Yemen (North Yemen) - AQAP	123	678	Government of Yemen (North Yemen)	881	NA	AQAP	1	Lawdar town	0		0	0	0		Abyan governorate	Lawdar district	13.8828	45.8686	POINT (45.868586 13.882824)	149492	Yemen (North Yemen)	678	Middle East	1	1	2011	2011-02-24	2011-02-24	0	0	0	1	1	1	1
429	1	1	230	Yemen (North Yemen):Government	459	Government of Yemen (North Yemen) - AQAP	123	678	Government of Yemen (North Yemen)	881	NA	AQAP	1	Lawdar town	0		0	0	0		Abyan governorate	Lawdar district	13.8828	45.8686	POINT (45.868586 13.882824)	149492	Yemen (North Yemen)	678	Middle East	1	1	2011	2011-03-21	2011-03-21	0	2	0	0	2	2	12
430	1	1	230	Yemen (North Yemen):Government	459	Government of Yemen (North Yemen) - AQAP	123	678	Government of Yemen (North Yemen)	881	NA	AQAP	1	Lawdar town	0		0	0	0		Abyan governorate	Lawdar district	13.8828	45.8686	POINT (45.868586 13.882824)	149492	Yemen (North Yemen)	678	Middle East	1	1	2011	2011-03-25	2011-03-25	0	6	0	0	6	6	6
431	1	1	230	Yemen (North Yemen):Government	459	Government of Yemen (North Yemen) - AQAP	123	678	Government of Yemen (North Yemen)	881	NA	AQAP	1	Lawdar town	0		0	0	0		Abyan governorate	Lawdar district	13.8828	45.8686	POINT (45.868586 13.882824)	149492	Yemen (North Yemen)	678	Middle East	1	1	2011	2011-04-09	2011-04-09	1	0	0	0	1	1	1
432	1	1	230	Yemen (North Yemen):Government	459	Government of Yemen (North Yemen) - AQAP	123	678	Government of Yemen (North Yemen)	881	NA	AQAP	1	Lawdar town	0		0	0	0		Abyan governorate	Lawdar district	13.8828	45.8686	POINT (45.868586 13.882824)	149492	Yemen (North Yemen)	678	Middle East	1	1	2011	2011-05-27	2011-05-27	2	0	0	0	2	2	2
433	1	1	230	Yemen (North Yemen):Government	459	Government of Yemen (North Yemen) - AQAP	123	678	Government of Yemen (North Yemen)	881	NA	AQAP	1	Lawdar town	0		0	0	0		Abyan governorate	Lawdar district	13.8828	45.8686	POINT (45.868586 13.882824)	149492	Yemen (North Yemen)	678	Middle East	1	1	2011	2011-10-05	2011-10-05	0	0	0	2	2	2	2
434	1	1	230	Yemen (North Yemen):Government	459	Government of Yemen (North Yemen) - AQAP	123	678	Government of Yemen (North Yemen)	881	NA	AQAP	2	Lawdar town	0		0	0	0		Abyan governorate	Lawdar district	13.8828	45.8686	POINT (45.868586 13.882824)	149492	Yemen (North Yemen)	678	Middle East	1	1	2011	2011-06-11	2011-06-11	6	3	0	0	9	4	9
435	1	1	230	Yemen (North Yemen):Government	459	Government of Yemen (North Yemen) - AQAP	123	678	Government of Yemen (North Yemen)	881	NA	AQAP	2	Lawdar town	0		0	0	0		Abyan governorate	Lawdar district	13.8828	45.8686	POINT (45.868586 13.882824)	149492	Yemen (North Yemen)	678	Middle East	1	2	2011	2011-03-31	2011-04-05	2	0	0	0	2	2	2
436	1	1	230	Yemen (North Yemen):Government	459	Government of Yemen (North Yemen) - AQAP	123	678	Government of Yemen (North Yemen)	881	NA	AQAP	1	Lawdar town	0		0	0	0		Abyan governorate	Lawdar district	13.8828	45.8686	POINT (45.868586 13.882824)	149492	Yemen (North Yemen)	678	Middle East	1	1	2010	2010-08-20	2010-08-20	0	0	0	0	0	0	14
437	1	1	230	Yemen (North Yemen):Government	459	Government of Yemen (North Yemen) - AQAP	123	678	Government of Yemen (North Yemen)	881	NA	AQAP	1	Lawdar town	0		0	0	0		Abyan governorate	Lawdar district	13.8828	45.8686	POINT (45.868586 13.882824)	149492	Yemen (North Yemen)	678	Middle East	1	1	2010	2010-09-19	2010-09-19	0	2	0	0	2	2	2
438	1	1	230	Yemen (North Yemen):Government	459	Government of Yemen (North Yemen) - AQAP	123	678	Government of Yemen (North Yemen)	881	NA	AQAP	1	Lawdar town	0		0	0	0		Abyan governorate	Lawdar district	13.8828	45.8686	POINT (45.868586 13.882824)	149492	Yemen (North Yemen)	678	Middle East	1	1	2012	2012-05-15	2012-05-15	4	6	0	0	10	10	10
439	1	1	230	Yemen (North Yemen):Government	459	Government of Yemen (North Yemen) - AQAP	123	678	Government of Yemen (North Yemen)	881	NA	AQAP	1	Lawdar town	0		0	0	0		Abyan governorate	Lawdar district	13.8828	45.8686	POINT (45.868586 13.882824)	149492	Yemen (North Yemen)	678	Middle East	1	1	2012	2012-04-09	2012-04-09	14	74	0	6	94	94	94
440	1	1	230	Yemen (North Yemen):Government	459	Government of Yemen (North Yemen) - AQAP	123	678	Government of Yemen (North Yemen)	881	NA	AQAP	1	Lawdar town	0		0	0	0		Abyan governorate	Lawdar district	13.8828	45.8686	POINT (45.868586 13.882824)	149492	Yemen (North Yemen)	678	Middle East	1	1	2012	2012-04-24	2012-04-24	0	10	0	0	10	10	10
441	1	1	230	Yemen (North Yemen):Government	459	Government of Yemen (North Yemen) - AQAP	123	678	Government of Yemen (North Yemen)	881	NA	AQAP	1	Lawdar town	0		0	0	0		Abyan governorate	Lawdar district	13.8828	45.8686	POINT (45.868586 13.882824)	149492	Yemen (North Yemen)	678	Middle East	1	1	2012	2012-04-10	2012-04-10	8	28	0	0	36	36	36
442	1	1	230	Yemen (North Yemen):Government	459	Government of Yemen (North Yemen) - AQAP	123	678	Government of Yemen (North Yemen)	881	NA	AQAP	1	Lawdar town	0		0	0	0		Abyan governorate	Lawdar district	13.8828	45.8686	POINT (45.868586 13.882824)	149492	Yemen (North Yemen)	678	Middle East	1	1	2012	2012-04-15	2012-04-15	1	0	0	0	1	1	1
443	1	1	230	Yemen (North Yemen):Government	459	Government of Yemen (North Yemen) - AQAP	123	678	Government of Yemen (North Yemen)	881	NA	AQAP	1	Lawdar town	0		0	0	0		Abyan governorate	Lawdar district	13.8828	45.8686	POINT (45.868586 13.882824)	149492	Yemen (North Yemen)	678	Middle East	1	1	2012	2012-04-15	2012-04-15	3	1	0	0	4	4	4
444	1	1	230	Yemen (North Yemen):Government	459	Government of Yemen (North Yemen) - AQAP	123	678	Government of Yemen (North Yemen)	881	NA	AQAP	1	Lawdar town	0		0	0	0		Abyan governorate	Lawdar district	13.8828	45.8686	POINT (45.868586 13.882824)	149492	Yemen (North Yemen)	678	Middle East	1	1	2012	2012-04-22	2012-04-22	0	17	0	0	17	17	17
445	1	1	230	Yemen (North Yemen):Government	459	Government of Yemen (North Yemen) - AQAP	123	678	Government of Yemen (North Yemen)	881	NA	AQAP	1	Lawdar town	0		0	0	0		Abyan governorate	Lawdar district	13.8828	45.8686	POINT (45.868586 13.882824)	149492	Yemen (North Yemen)	678	Middle East	1	1	2012	2012-05-04	2012-05-04	0	12	0	0	12	12	12
446	1	1	230	Yemen (North Yemen):Government	459	Government of Yemen (North Yemen) - AQAP	123	678	Government of Yemen (North Yemen)	881	NA	AQAP	1	Lawdar town	0		0	0	0		Abyan governorate	Lawdar district	13.8828	45.8686	POINT (45.868586 13.882824)	149492	Yemen (North Yemen)	678	Middle East	1	1	2012	2012-05-14	2012-05-14	0	6	0	0	6	6	6
447	1	1	230	Yemen (North Yemen):Government	459	Government of Yemen (North Yemen) - AQAP	123	678	Government of Yemen (North Yemen)	881	NA	AQAP	1	Lawdar town	0		0	0	0		Abyan governorate	Lawdar district	13.8828	45.8686	POINT (45.868586 13.882824)	149492	Yemen (North Yemen)	678	Middle East	1	1	2012	2012-05-15	2012-05-15	12	6	0	0	18	18	18
448	1	1	230	Yemen (North Yemen):Government	459	Government of Yemen (North Yemen) - AQAP	123	678	Government of Yemen (North Yemen)	881	NA	AQAP	1	Lawdar town	0		0	0	0		Abyan governorate	Lawdar district	13.8828	45.8686	POINT (45.868586 13.882824)	149492	Yemen (North Yemen)	678	Middle East	1	1	2012	2012-05-09	2012-05-09	2	0	0	0	2	2	2
449	1	1	230	Yemen (North Yemen):Government	459	Government of Yemen (North Yemen) - AQAP	123	678	Government of Yemen (North Yemen)	881	NA	AQAP	1	Lawdar town	0		0	0	0		Abyan governorate	Lawdar district	13.8828	45.8686	POINT (45.868586 13.882824)	149492	Yemen (North Yemen)	678	Middle East	1	1	2012	2012-09-29	2012-09-29	0	1	1	0	2	2	2
450	1	1	230	Yemen (North Yemen):Government	459	Government of Yemen (North Yemen) - AQAP	123	678	Government of Yemen (North Yemen)	881	NA	AQAP	1	Lawdar town	0		0	0	0		Abyan governorate	Lawdar district	13.8828	45.8686	POINT (45.868586 13.882824)	149492	Yemen (North Yemen)	678	Middle East	1	1	2012	2012-02-03	2012-02-03	0	1	0	0	1	1	1
451	1	1	230	Yemen (North Yemen):Government	459	Government of Yemen (North Yemen) - AQAP	123	678	Government of Yemen (North Yemen)	881	NA	AQAP	2	Lawdar town	0		0	0	0		Abyan governorate	Lawdar district	13.8828	45.8686	POINT (45.868586 13.882824)	149492	Yemen (North Yemen)	678	Middle East	1	1	2012	2012-04-11	2012-04-11	0	12	0	0	12	12	12
452	1	1	230	Yemen (North Yemen):Government	459	Government of Yemen (North Yemen) - AQAP	123	678	Government of Yemen (North Yemen)	881	NA	AQAP	2	Lawdar town	0		0	0	0		Abyan governorate	Lawdar district	13.8828	45.8686	POINT (45.868586 13.882824)	149492	Yemen (North Yemen)	678	Middle East	1	1	2012	2012-04-11	2012-04-11	0	38	0	0	38	38	38
453	1	1	230	Yemen (North Yemen):Government	459	Government of Yemen (North Yemen) - AQAP	123	678	Government of Yemen (North Yemen)	881	NA	AQAP	2	Lawdar town	0		0	0	0		Abyan governorate	Lawdar district	13.8828	45.8686	POINT (45.868586 13.882824)	149492	Yemen (North Yemen)	678	Middle East	1	1	2012	2012-04-12	2012-04-12	0	8	0	0	8	8	8
454	1	1	230	Yemen (North Yemen):Government	459	Government of Yemen (North Yemen) - AQAP	123	678	Government of Yemen (North Yemen)	881	NA	AQAP	2	Lawdar town	0		0	0	0		Abyan governorate	Lawdar district	13.8828	45.8686	POINT (45.868586 13.882824)	149492	Yemen (North Yemen)	678	Middle East	1	1	2012	2012-04-30	2012-04-30	3	18	0	0	21	21	21
455	1	1	230	Yemen (North Yemen):Government	459	Government of Yemen (North Yemen) - AQAP	123	678	Government of Yemen (North Yemen)	881	NA	AQAP	2	Lawdar town	0		0	0	0		Abyan governorate	Lawdar district	13.8828	45.8686	POINT (45.868586 13.882824)	149492	Yemen (North Yemen)	678	Middle East	1	1	2012	2012-04-13	2012-04-13	5	31	1	0	37	37	37
456	1	1	230	Yemen (North Yemen):Government	459	Government of Yemen (North Yemen) - AQAP	123	678	Government of Yemen (North Yemen)	881	NA	AQAP	2	Lawdar town	0		0	0	0		Abyan governorate	Lawdar district	13.8828	45.8686	POINT (45.868586 13.882824)	149492	Yemen (North Yemen)	678	Middle East	1	1	2012	2012-04-18	2012-04-18	0	6	0	0	6	6	6
457	1	1	230	Yemen (North Yemen):Government	459	Government of Yemen (North Yemen) - AQAP	123	678	Government of Yemen (North Yemen)	881	NA	AQAP	2	Lawdar town	0		0	0	0		Abyan governorate	Lawdar district	13.8828	45.8686	POINT (45.868586 13.882824)	149492	Yemen (North Yemen)	678	Middle East	1	1	2012	2012-04-19	2012-04-19	0	7	0	0	7	7	7
458	1	1	230	Yemen (North Yemen):Government	459	Government of Yemen (North Yemen) - AQAP	123	678	Government of Yemen (North Yemen)	881	NA	AQAP	2	Lawdar town	0		0	0	0		Abyan governorate	Lawdar district	13.8828	45.8686	POINT (45.868586 13.882824)	149492	Yemen (North Yemen)	678	Middle East	1	1	2012	2012-04-20	2012-04-20	0	14	0	0	14	14	14
459	1	1	230	Yemen (North Yemen):Government	459	Government of Yemen (North Yemen) - AQAP	123	678	Government of Yemen (North Yemen)	881	NA	AQAP	2	Lawdar town	0		0	0	0		Abyan governorate	Lawdar district	13.8828	45.8686	POINT (45.868586 13.882824)	149492	Yemen (North Yemen)	678	Middle East	1	1	2012	2012-04-21	2012-04-21	0	13	0	0	13	13	13
460	1	1	230	Yemen (North Yemen):Government	459	Government of Yemen (North Yemen) - AQAP	123	678	Government of Yemen (North Yemen)	881	NA	AQAP	2	Lawdar town	0		0	0	0		Abyan governorate	Lawdar district	13.8828	45.8686	POINT (45.868586 13.882824)	149492	Yemen (North Yemen)	678	Middle East	1	1	2012	2012-04-20	2012-04-20	0	9	0	0	9	9	9
461	1	1	230	Yemen (North Yemen):Government	459	Government of Yemen (North Yemen) - AQAP	123	678	Government of Yemen (North Yemen)	881	NA	AQAP	2	Lawdar town	0		0	0	0		Abyan governorate	Lawdar district	13.8828	45.8686	POINT (45.868586 13.882824)	149492	Yemen (North Yemen)	678	Middle East	1	1	2012	2012-04-22	2012-04-22	0	13	0	0	13	13	13
462	1	1	230	Yemen (North Yemen):Government	459	Government of Yemen (North Yemen) - AQAP	123	678	Government of Yemen (North Yemen)	881	NA	AQAP	2	Lawdar town	0		0	0	0		Abyan governorate	Lawdar district	13.8828	45.8686	POINT (45.868586 13.882824)	149492	Yemen (North Yemen)	678	Middle East	1	1	2012	2012-04-23	2012-04-23	0	4	0	0	4	4	4
463	1	1	230	Yemen (North Yemen):Government	459	Government of Yemen (North Yemen) - AQAP	123	678	Government of Yemen (North Yemen)	881	NA	AQAP	2	Lawdar town	0		0	0	0		Abyan governorate	Lawdar district	13.8828	45.8686	POINT (45.868586 13.882824)	149492	Yemen (North Yemen)	678	Middle East	1	1	2012	2012-05-05	2012-05-05	0	5	0	0	5	5	5
464	1	1	230	Yemen (North Yemen):Government	459	Government of Yemen (North Yemen) - AQAP	123	678	Government of Yemen (North Yemen)	881	NA	AQAP	2	Lawdar town	0		0	0	0		Abyan governorate	Lawdar district	13.8828	45.8686	POINT (45.868586 13.882824)	149492	Yemen (North Yemen)	678	Middle East	1	1	2012	2012-05-16	2012-05-16	0	16	0	0	16	16	16
465	1	1	230	Yemen (North Yemen):Government	459	Government of Yemen (North Yemen) - AQAP	123	678	Government of Yemen (North Yemen)	881	NA	AQAP	2	Lawdar town	0		0	0	0		Abyan governorate	Lawdar district	13.8828	45.8686	POINT (45.868586 13.882824)	149492	Yemen (North Yemen)	678	Middle East	3	2	2012	2012-01-30	2012-01-31	0	12	0	0	12	12	12
466	1	1	230	Yemen (North Yemen):Government	459	Government of Yemen (North Yemen) - AQAP	123	678	Government of Yemen (North Yemen)	881	NA	AQAP	1	Lawdar town	0		0	0	0		Abyan governorate	Lawdar district	13.8828	45.8686	POINT (45.868586 13.882824)	149492	Yemen (North Yemen)	678	Middle East	1	1	2010	2010-08-19	2010-08-19	0	0	0	0	0	0	2
470	1	1	230	Yemen (North Yemen):Government	459	Government of Yemen (North Yemen) - AQAP	123	678	Government of Yemen (North Yemen)	881	NA	AQAP	1	Al Makhzan al Q?‘? town	0		0	0	0		Abyan governorate	Khanfir district	13.1875	45.32	POINT (45.320000 13.187500)	148771	Yemen (North Yemen)	678	Middle East	1	1	2012	2012-03-12	2012-03-12	0	6	0	0	6	6	6
471	1	1	230	Yemen (North Yemen):Government	459	Government of Yemen (North Yemen) - AQAP	123	678	Government of Yemen (North Yemen)	881	NA	AQAP	1	Al Mil?? town	0		0	0	0		La?ij governorate	Al Mil?? district	13.4261	44.8256	POINT (44.825556 13.426111)	148770	Yemen (North Yemen)	678	Middle East	1	1	2012	2012-03-31	2012-03-31	28	12	0	0	40	40	40
472	1	1	230	Yemen (North Yemen):Government	459	Government of Yemen (North Yemen) - AQAP	123	678	Government of Yemen (North Yemen)	881	NA	AQAP	1	Al Mil?? town	0		0	0	0		La?ij governorate	Al Mil?? district	13.4261	44.8256	POINT (44.825556 13.426111)	148770	Yemen (North Yemen)	678	Middle East	1	1	2012	2012-04-03	2012-04-03	0	0	0	0	0	0	23
474	1	1	230	Yemen (North Yemen):Government	459	Government of Yemen (North Yemen) - AQAP	123	678	Government of Yemen (North Yemen)	881	NA	AQAP	2	?urm al Man?si? village	0		0	0	0		al-Bay??’ governorate	Wald Rab?‘a district	14.5798	44.7502	POINT (44.750219 14.579762)	150930	Yemen (North Yemen)	678	Middle East	1	1	2012	2012-12-24	2012-12-24	0	2	0	0	2	2	2
479	1	1	230	Yemen (North Yemen):Government	459	Government of Yemen (North Yemen) - AQAP	123	678	Government of Yemen (North Yemen)	881	NA	AQAP	1	Ma’rib town	0		0	0	0		Ma'rib governorate	Ma’rib district	15.461	45.3253	POINT (45.325301 15.460977)	151651	Yemen (North Yemen)	678	Middle East	1	1	2011	2011-01-29	2011-01-29	0	0	0	0	0	0	1
480	1	1	230	Yemen (North Yemen):Government	459	Government of Yemen (North Yemen) - AQAP	123	678	Government of Yemen (North Yemen)	881	NA	AQAP	4	Ma'rib governorate	0		0	0	0		Ma'rib governorate		15.4167	45.35	POINT (45.350000 15.416667)	151651	Yemen (North Yemen)	678	Middle East	1	1	2011	2011-03-06	2011-03-06	0	0	0	0	0	0	4
483	1	1	230	Yemen (North Yemen):Government	459	Government of Yemen (North Yemen) - AQAP	123	678	Government of Yemen (North Yemen)	881	NA	AQAP	4	Ma'rib governorate	0		0	0	0		Ma'rib governorate		15.4167	45.35	POINT (45.350000 15.416667)	151651	Yemen (North Yemen)	678	Middle East	1	1	2009	2009-11-30	2009-11-30	0	0	0	0	0	0	1
484	1	1	230	Yemen (North Yemen):Government	459	Government of Yemen (North Yemen) - AQAP	123	678	Government of Yemen (North Yemen)	881	NA	AQAP	4	Ma'rib governorate	0		0	0	0		Ma'rib governorate		15.4167	45.35	POINT (45.350000 15.416667)	151651	Yemen (North Yemen)	678	Middle East	1	1	2010	2010-05-24	2010-05-24	5	0	0	0	5	5	5
485	1	1	230	Yemen (North Yemen):Government	459	Government of Yemen (North Yemen) - AQAP	123	678	Government of Yemen (North Yemen)	881	NA	AQAP	4	Ma'rib governorate	0		0	0	0		Ma'rib governorate		15.4167	45.35	POINT (45.350000 15.416667)	151651	Yemen (North Yemen)	678	Middle East	1	1	2010	2010-06-12	2010-06-12	1	0	0	1	2	2	2
487	1	1	230	Yemen (North Yemen):Government	459	Government of Yemen (North Yemen) - AQAP	123	678	Government of Yemen (North Yemen)	881	NA	AQAP	4	Ma'rib governorate	0		0	0	0		Ma'rib governorate		15.4167	45.35	POINT (45.350000 15.416667)	151651	Yemen (North Yemen)	678	Middle East	1	1	2010	2010-06-11	2010-06-11	0	0	0	1	1	1	1
488	1	1	230	Yemen (North Yemen):Government	459	Government of Yemen (North Yemen) - AQAP	123	678	Government of Yemen (North Yemen)	881	NA	AQAP	4	Ma'rib governorate	0		0	0	0		Ma'rib governorate		15.4167	45.35	POINT (45.350000 15.416667)	151651	Yemen (North Yemen)	678	Middle East	1	1	2011	2011-03-27	2011-03-27	6	0	0	0	6	6	6
489	1	1	230	Yemen (North Yemen):Government	459	Government of Yemen (North Yemen) - AQAP	123	678	Government of Yemen (North Yemen)	881	NA	AQAP	4	Ma'rib governorate	0		0	0	0		Ma'rib governorate		15.4167	45.35	POINT (45.350000 15.416667)	151651	Yemen (North Yemen)	678	Middle East	1	1	2012	2012-02-01	2012-02-01	2	0	0	0	2	2	3
490	1	1	230	Yemen (North Yemen):Government	459	Government of Yemen (North Yemen) - AQAP	123	678	Government of Yemen (North Yemen)	881	NA	AQAP	4	Ma'rib governorate	0		0	0	0		Ma'rib governorate		15.4167	45.35	POINT (45.350000 15.416667)	151651	Yemen (North Yemen)	678	Middle East	1	1	2012	2012-02-15	2012-02-15	1	0	0	0	1	0	1
491	1	1	230	Yemen (North Yemen):Government	459	Government of Yemen (North Yemen) - AQAP	123	678	Government of Yemen (North Yemen)	881	NA	AQAP	4	Ma'rib governorate	0		0	0	0		Ma'rib governorate		15.4167	45.35	POINT (45.350000 15.416667)	151651	Yemen (North Yemen)	678	Middle East	1	1	2012	2012-02-15	2012-02-15	0	1	0	0	1	1	1
492	1	1	230	Yemen (North Yemen):Government	459	Government of Yemen (North Yemen) - AQAP	123	678	Government of Yemen (North Yemen)	881	NA	AQAP	4	Ma'rib governorate	0		0	0	0		Ma'rib governorate		15.4167	45.35	POINT (45.350000 15.416667)	151651	Yemen (North Yemen)	678	Middle East	1	1	2012	2012-10-09	2012-10-09	0	0	0	0	0	0	3
493	1	1	230	Yemen (North Yemen):Government	459	Government of Yemen (North Yemen) - AQAP	123	678	Government of Yemen (North Yemen)	881	NA	AQAP	4	Ma'rib governorate	0		0	0	0		Ma'rib governorate		15.4167	45.35	POINT (45.350000 15.416667)	151651	Yemen (North Yemen)	678	Middle East	1	1	2012	2012-12-12	2012-12-12	1	3	0	0	4	4	4
495	1	1	230	Yemen (North Yemen):Government	459	Government of Yemen (North Yemen) - AQAP	123	678	Government of Yemen (North Yemen)	881	NA	AQAP	4	Ma'rib governorate	0		0	0	0		Ma'rib governorate		15.4167	45.35	POINT (45.350000 15.416667)	151651	Yemen (North Yemen)	678	Middle East	1	1	2011	2011-02-21	2011-02-21	3	0	2	0	5	5	5
497	1	1	230	Yemen (North Yemen):Government	459	Government of Yemen (North Yemen) - AQAP	123	678	Government of Yemen (North Yemen)	881	NA	AQAP	2	Ma’rib town	0		0	0	0		Ma'rib governorate	Ma’rib district	15.461	45.3253	POINT (45.325301 15.460977)	151651	Yemen (North Yemen)	678	Middle East	1	1	2010	2010-06-05	2010-06-05	2	0	0	0	2	2	2
498	1	1	230	Yemen (North Yemen):Government	459	Government of Yemen (North Yemen) - AQAP	123	678	Government of Yemen (North Yemen)	881	NA	AQAP	2	Ma’rib town	0		0	0	0		Ma'rib governorate	Ma’rib district	15.461	45.3253	POINT (45.325301 15.460977)	151651	Yemen (North Yemen)	678	Middle East	1	1	2011	2011-05-13	2011-05-13	0	0	0	0	0	0	5
499	1	1	230	Yemen (North Yemen):Government	459	Government of Yemen (North Yemen) - AQAP	123	678	Government of Yemen (North Yemen)	881	NA	AQAP	2	Ma’rib town	0		0	0	0		Ma'rib governorate	Ma’rib district	15.461	45.3253	POINT (45.325301 15.460977)	151651	Yemen (North Yemen)	678	Middle East	2	2	2012	2012-12-08	2012-12-11	17	7	0	0	24	24	24
501	1	1	230	Yemen (North Yemen):Government	459	Government of Yemen (North Yemen) - AQAP	123	678	Government of Yemen (North Yemen)	881	NA	AQAP	2	Zinjib?r town	0		0	0	0		Abyan governorate	Zinjib?r district	13.1287	45.3807	POINT (45.380728 13.128712)	148771	Yemen (North Yemen)	678	Middle East	1	1	2012	2012-05-29	2012-05-29	3	2	0	0	5	5	5
502	1	1	230	Yemen (North Yemen):Government	459	Government of Yemen (North Yemen) - AQAP	123	678	Government of Yemen (North Yemen)	881	NA	AQAP	1	Al Ma?fid town	0		0	0	0		Abyan governorate	Al Ma?fid district	14.0585	46.9133	POINT (46.913285 14.058469)	150214	Yemen (North Yemen)	678	Middle East	1	1	2011	2011-09-06	2011-09-06	0	3	0	0	3	3	3
503	1	1	230	Yemen (North Yemen):Government	459	Government of Yemen (North Yemen) - AQAP	123	678	Government of Yemen (North Yemen)	881	NA	AQAP	3	M?d?yah district	0		0	0	0		Abyan governorate	M?d?yah district	13.8854	46.2196	POINT (46.219647 13.885422)	149493	Yemen (North Yemen)	678	Middle East	1	1	2010	2010-03-14	2010-03-14	0	3	0	0	3	3	20
510	1	1	230	Yemen (North Yemen):Government	459	Government of Yemen (North Yemen) - AQAP	123	678	Government of Yemen (North Yemen)	881	NA	AQAP	1	M?d?yah town	0		0	0	0		Abyan governorate	M?d?yah district	13.9284	46.0825	POINT (46.082542 13.928405)	149493	Yemen (North Yemen)	678	Middle East	1	1	2012	2012-04-12	2012-04-12	1	1	0	0	2	2	2
512	1	1	230	Yemen (North Yemen):Government	459	Government of Yemen (North Yemen) - AQAP	123	678	Government of Yemen (North Yemen)	881	NA	AQAP	1	M?d?yah town	0		0	0	0		Abyan governorate	M?d?yah district	13.9284	46.0825	POINT (46.082542 13.928405)	149493	Yemen (North Yemen)	678	Middle East	1	1	2011	2011-11-21	2011-11-21	0	3	0	0	3	3	3
513	1	1	230	Yemen (North Yemen):Government	459	Government of Yemen (North Yemen) - AQAP	123	678	Government of Yemen (North Yemen)	881	NA	AQAP	1	M?d?yah town	0		0	0	0		Abyan governorate	M?d?yah district	13.9284	46.0825	POINT (46.082542 13.928405)	149493	Yemen (North Yemen)	678	Middle East	1	1	2011	2011-11-21	2011-11-21	0	6	0	0	6	6	6
514	1	1	230	Yemen (North Yemen):Government	459	Government of Yemen (North Yemen) - AQAP	123	678	Government of Yemen (North Yemen)	881	NA	AQAP	1	M?d?yah town	0		0	0	0		Abyan governorate	M?d?yah district	13.9284	46.0825	POINT (46.082542 13.928405)	149493	Yemen (North Yemen)	678	Middle East	1	1	2012	2012-08-19	2012-08-19	1	1	0	0	2	2	2
515	1	1	230	Yemen (North Yemen):Government	459	Government of Yemen (North Yemen) - AQAP	123	678	Government of Yemen (North Yemen)	881	NA	AQAP	1	M?d?yah town	0		0	0	0		Abyan governorate	M?d?yah district	13.9284	46.0825	POINT (46.082542 13.928405)	149493	Yemen (North Yemen)	678	Middle East	1	1	2012	2012-10-16	2012-10-16	6	1	0	0	7	7	7
516	1	1	230	Yemen (North Yemen):Government	459	Government of Yemen (North Yemen) - AQAP	123	678	Government of Yemen (North Yemen)	881	NA	AQAP	3	M?d?yah district	0		0	0	0		Abyan governorate	M?d?yah district	13.8854	46.2196	POINT (46.219647 13.885422)	149493	Yemen (North Yemen)	678	Middle East	1	1	2010	2010-10-17	2010-10-17	0	3	1	0	4	4	8
518	1	1	402	Yemen (North Yemen):South Yemen	853	Government of Yemen (North Yemen) - Democratic Republic of Yemen	123	678	Government of Yemen (North Yemen)	353	NA	Democratic Republic of Yemen	1	Al Mukallā town	1	Al Mukallā	0	0	0		?a?ramawt governorate	Al Mukall? district	14.5425	49.1242	POINT (49.124244 14.542481)	150939	Yemen (North Yemen)	678	Middle East	2	2	1994	1994-06-05	1994-06-06	3	0	0	0	3	3	3
519	1	1	230	Yemen (North Yemen):Government	459	Government of Yemen (North Yemen) - AQAP	123	678	Government of Yemen (North Yemen)	881	NA	AQAP	1	M?d?yah town	0		0	0	0		Abyan governorate	M?d?yah district	13.9284	46.0825	POINT (46.082542 13.928405)	149493	Yemen (North Yemen)	678	Middle East	1	1	2012	2012-04-26	2012-04-26	0	3	0	0	3	3	3
521	1	1	230	Yemen (North Yemen):Government	459	Government of Yemen (North Yemen) - AQAP	123	678	Government of Yemen (North Yemen)	881	NA	AQAP	1	M?d?yah town	0		0	0	0		Abyan governorate	M?d?yah district	13.9284	46.0825	POINT (46.082542 13.928405)	149493	Yemen (North Yemen)	678	Middle East	1	1	2010	2010-10-14	2010-10-14	5	0	0	0	5	5	5
522	1	1	230	Yemen (North Yemen):Government	459	Government of Yemen (North Yemen) - AQAP	123	678	Government of Yemen (North Yemen)	881	NA	AQAP	1	M?d?yah town	0		0	0	0		Abyan governorate	M?d?yah district	13.9284	46.0825	POINT (46.082542 13.928405)	149493	Yemen (North Yemen)	678	Middle East	1	1	2010	2010-10-14	2010-10-14	0	0	0	2	2	2	2
523	1	1	230	Yemen (North Yemen):Government	459	Government of Yemen (North Yemen) - AQAP	123	678	Government of Yemen (North Yemen)	881	NA	AQAP	1	M?d?yah town	0		0	0	0		Abyan governorate	M?d?yah district	13.9284	46.0825	POINT (46.082542 13.928405)	149493	Yemen (North Yemen)	678	Middle East	1	1	2010	2010-10-16	2010-10-16	0	2	0	0	2	2	2
525	1	1	230	Yemen (North Yemen):Government	459	Government of Yemen (North Yemen) - AQAP	123	678	Government of Yemen (North Yemen)	881	NA	AQAP	1	Al Mukallā town	1	Al Mukallā	0	0	0		?a?ramawt governorate	Al Mukall? district	14.5425	49.1242	POINT (49.124244 14.542481)	150939	Yemen (North Yemen)	678	Middle East	1	1	2010	2010-07-05	2010-07-05	2	0	0	0	2	2	2
526	1	1	230	Yemen (North Yemen):Government	459	Government of Yemen (North Yemen) - AQAP	123	678	Government of Yemen (North Yemen)	881	NA	AQAP	1	Al Mukallā town	1	Al Mukallā	0	0	0		?a?ramawt governorate	Al Mukall? district	14.5425	49.1242	POINT (49.124244 14.542481)	150939	Yemen (North Yemen)	678	Middle East	1	1	2010	2010-10-22	2010-10-22	1	0	0	0	1	1	1
527	1	1	230	Yemen (North Yemen):Government	459	Government of Yemen (North Yemen) - AQAP	123	678	Government of Yemen (North Yemen)	881	NA	AQAP	1	Al Mukallā town	1	Al Mukallā	0	0	0		?a?ramawt governorate	Al Mukall? district	14.5425	49.1242	POINT (49.124244 14.542481)	150939	Yemen (North Yemen)	678	Middle East	1	1	2012	2012-02-25	2012-02-25	20	1	0	6	27	27	27
529	1	1	230	Yemen (North Yemen):Government	459	Government of Yemen (North Yemen) - AQAP	123	678	Government of Yemen (North Yemen)	881	NA	AQAP	1	Al Mukallā town	1	Al Mukallā	0	0	0		?a?ramawt governorate	Al Mukall? district	14.5425	49.1242	POINT (49.124244 14.542481)	150939	Yemen (North Yemen)	678	Middle East	1	1	2012	2012-03-03	2012-03-03	1	0	0	0	1	1	1
530	1	1	230	Yemen (North Yemen):Government	459	Government of Yemen (North Yemen) - AQAP	123	678	Government of Yemen (North Yemen)	881	NA	AQAP	1	Al Mukallā town	1	Al Mukallā	0	0	0		?a?ramawt governorate	Al Mukall? district	14.5425	49.1242	POINT (49.124244 14.542481)	150939	Yemen (North Yemen)	678	Middle East	1	1	2012	2012-08-10	2012-08-10	2	0	0	0	2	2	2
531	1	1	230	Yemen (North Yemen):Government	459	Government of Yemen (North Yemen) - AQAP	123	678	Government of Yemen (North Yemen)	881	NA	AQAP	1	Al Mukallā town	1	Al Mukallā	0	0	0		?a?ramawt governorate	Al Mukall? district	14.5425	49.1242	POINT (49.124244 14.542481)	150939	Yemen (North Yemen)	678	Middle East	1	1	2012	2012-09-16	2012-09-16	3	0	0	0	3	3	3
532	1	1	230	Yemen (North Yemen):Government	459	Government of Yemen (North Yemen) - AQAP	123	678	Government of Yemen (North Yemen)	881	NA	AQAP	1	Al Mukallā town	1	Al Mukallā	0	0	0		?a?ramawt governorate	Al Mukall? district	14.5425	49.1242	POINT (49.124244 14.542481)	150939	Yemen (North Yemen)	678	Middle East	1	1	2012	2012-12-11	2012-12-11	1	0	0	0	1	1	1
533	1	1	230	Yemen (North Yemen):Government	459	Government of Yemen (North Yemen) - AQAP	123	678	Government of Yemen (North Yemen)	881	NA	AQAP	1	Al Mukallā town	1	Al Mukallā	0	0	0		?a?ramawt governorate	Al Mukall? district	14.5425	49.1242	POINT (49.124244 14.542481)	150939	Yemen (North Yemen)	678	Middle East	1	1	2012	2012-12-29	2012-12-29	1	0	0	0	1	1	1
539	1	3	715	Government of Yemen (North Yemen) - Civilians	1182	Government of Yemen (North Yemen) - Civilians	123	678	Government of Yemen (North Yemen)	1	NA	Civilians	1	Al Mukallā town	1	Al Mukallā	0	0	0		?a?ramawt governorate	Al Mukall? district	14.5425	49.1242	POINT (49.124244 14.542481)	150939	Yemen (North Yemen)	678	Middle East	1	1	2011	2011-03-12	2011-03-12	0	0	0	0	0	0	1
540	1	1	402	Yemen (North Yemen):South Yemen	853	Government of Yemen (North Yemen) - Democratic Republic of Yemen	123	678	Government of Yemen (North Yemen)	353	NA	Democratic Republic of Yemen	1	Al Mukh?’ town	0		0	0	0		Ta'izz governorate	Al Mukh?’ district	13.3195	43.2448	POINT (43.244799 13.319453)	148767	Yemen (North Yemen)	678	Middle East	1	1	1994	1994-06-19	1994-06-19	0	0	0	0	0	0	19
541	1	1	230	Yemen (North Yemen):Government	459	Government of Yemen (North Yemen) - AQAP	123	678	Government of Yemen (North Yemen)	881	NA	AQAP	1	Al Mukallā town	1	Al Mukallā	0	0	0		?a?ramawt governorate	Al Mukall? district	14.5425	49.1242	POINT (49.124244 14.542481)	150939	Yemen (North Yemen)	678	Middle East	1	1	2011	2011-06-22	2011-06-22	1	0	0	0	1	1	1
542	1	1	230	Yemen (North Yemen):Government	459	Government of Yemen (North Yemen) - AQAP	123	678	Government of Yemen (North Yemen)	881	NA	AQAP	2	Al Mukallā town	1	Al Mukallā	0	0	0		?a?ramawt governorate	Al Mukall? district	14.5425	49.1242	POINT (49.124244 14.542481)	150939	Yemen (North Yemen)	678	Middle East	1	1	2011	2011-03-11	2011-03-11	4	0	0	0	4	4	4
543	1	1	230	Yemen (North Yemen):Government	459	Government of Yemen (North Yemen) - AQAP	123	678	Government of Yemen (North Yemen)	881	NA	AQAP	2	Al Mukallā town	1	Al Mukallā	0	0	0		?a?ramawt governorate	Al Mukall? district	14.5425	49.1242	POINT (49.124244 14.542481)	150939	Yemen (North Yemen)	678	Middle East	1	1	2012	2012-03-21	2012-03-21	1	0	0	0	1	1	1
545	1	1	230	Yemen (North Yemen):Government	459	Government of Yemen (North Yemen) - AQAP	123	678	Government of Yemen (North Yemen)	881	NA	AQAP	2	‘Ataq town	0		0	0	0		Shabwah governorate	‘Ataq district	14.5377	46.8319	POINT (46.831868 14.537665)	150934	Yemen (North Yemen)	678	Middle East	1	1	2010	2010-01-13	2010-01-13	0	0	0	0	0	0	2
546	1	1	402	Yemen (North Yemen):South Yemen	853	Government of Yemen (North Yemen) - Democratic Republic of Yemen	123	678	Government of Yemen (North Yemen)	353	NA	Democratic Republic of Yemen	2	‘Adan town	1	‘Adan	0	0	0		‘Adan governorate		12.7794	45.0367	POINT (45.036667 12.779444)	148051	Yemen (North Yemen)	678	Middle East	1	1	1994	1994-06-23	1994-06-23	0	3	0	5	8	8	8
547	1	1	402	Yemen (North Yemen):South Yemen	853	Government of Yemen (North Yemen) - Democratic Republic of Yemen	123	678	Government of Yemen (North Yemen)	353	NA	Democratic Republic of Yemen	2	‘Adan town	1	‘Adan	0	0	0		‘Adan governorate		12.7794	45.0367	POINT (45.036667 12.779444)	148051	Yemen (North Yemen)	678	Middle East	1	1	1994	1994-06-26	1994-06-26	0	0	0	0	0	0	51
548	1	1	402	Yemen (North Yemen):South Yemen	853	Government of Yemen (North Yemen) - Democratic Republic of Yemen	123	678	Government of Yemen (North Yemen)	353	NA	Democratic Republic of Yemen	2	‘Adan town	1	‘Adan	0	0	0		‘Adan governorate		12.7794	45.0367	POINT (45.036667 12.779444)	148051	Yemen (North Yemen)	678	Middle East	1	1	1994	1994-06-27	1994-06-27	0	8	0	5	13	13	13
549	1	1	402	Yemen (North Yemen):South Yemen	853	Government of Yemen (North Yemen) - Democratic Republic of Yemen	123	678	Government of Yemen (North Yemen)	353	NA	Democratic Republic of Yemen	2	‘Adan town	1	‘Adan	0	0	0		‘Adan governorate		12.7794	45.0367	POINT (45.036667 12.779444)	148051	Yemen (North Yemen)	678	Middle East	3	2	1994	1994-05-04	1994-05-05	0	0	2	0	2	2	16
551	1	1	230	Yemen (North Yemen):Government	459	Government of Yemen (North Yemen) - AQAP	123	678	Government of Yemen (North Yemen)	881	NA	AQAP	2	??fir village	0		0	0	0		Ma'rib governorate	Ma’rib district	15.65	46.1	POINT (46.100000 15.650000)	152373	Yemen (North Yemen)	678	Middle East	1	1	2011	2011-03-17	2011-03-17	3	3	0	0	6	6	6
552	1	1	402	Yemen (North Yemen):South Yemen	853	Government of Yemen (North Yemen) - Democratic Republic of Yemen	123	678	Government of Yemen (North Yemen)	353	NA	Democratic Republic of Yemen	2	Bay??n town	0		0	0	0		Shabwah governorate	Bay??n district	14.8007	45.7189	POINT (45.718891 14.800669)	150932	Yemen (North Yemen)	678	Middle East	1	1	1994	1994-03-23	1994-03-23	0	0	0	0	0	0	22
554	1	1	402	Yemen (North Yemen):South Yemen	853	Government of Yemen (North Yemen) - Democratic Republic of Yemen	123	678	Government of Yemen (North Yemen)	353	NA	Democratic Republic of Yemen	3	Al Mukall? district	0		0	0	0		?a?ramawt governorate	Al Mukall? district	14.6711	48.9199	POINT (48.919890 14.671118)	150938	Yemen (North Yemen)	678	Middle East	1	1	1994	1994-06-05	1994-06-05	0	18	0	0	18	18	18
558	1	1	230	Yemen (North Yemen):Government	459	Government of Yemen (North Yemen) - AQAP	123	678	Government of Yemen (North Yemen)	881	NA	AQAP	1	Ni??b town	0		0	0	0		Shabwah governorate	Ni??b district	14.5167	46.5	POINT (46.500000 14.516667)	150934	Yemen (North Yemen)	678	Middle East	1	1	2011	2011-05-05	2011-05-05	0	2	0	0	2	2	2
563	1	1	402	Yemen (North Yemen):South Yemen	853	Government of Yemen (North Yemen) - Democratic Republic of Yemen	123	678	Government of Yemen (North Yemen)	353	NA	Democratic Republic of Yemen	2	‘Adan town	1	‘Adan	0	0	0		‘Adan governorate		12.7794	45.0367	POINT (45.036667 12.779444)	148051	Yemen (North Yemen)	678	Middle East	1	1	1994	1994-05-26	1994-05-26	12	0	0	0	12	12	12
564	1	1	230	Yemen (North Yemen):Government	459	Government of Yemen (North Yemen) - AQAP	123	678	Government of Yemen (North Yemen)	881	NA	AQAP	2	Lawdar town	0		0	0	0		Abyan governorate	Lawdar district	13.8828	45.8686	POINT (45.868586 13.882824)	149492	Yemen (North Yemen)	678	Middle East	1	1	2011	2011-07-07	2011-07-07	10	0	0	0	10	10	10
577	1	1	402	Yemen (North Yemen):South Yemen	853	Government of Yemen (North Yemen) - Democratic Republic of Yemen	123	678	Government of Yemen (North Yemen)	353	NA	Democratic Republic of Yemen	5	Southern Yemen	0		0	0	0				12.8333	44.9167	POINT (44.916667 12.833333)	148050	Yemen (North Yemen)	678	Middle East	1	1	1994	1994-05-15	1994-05-15	0	1	0	0	1	1	1
584	1	1	230	Yemen (North Yemen):Government	459	Government of Yemen (North Yemen) - AQAP	123	678	Government of Yemen (North Yemen)	881	NA	AQAP	5	Abyan-al-Bay??’ border	0		0	0	0				13.9313	45.7088	POINT (45.708778 13.931321)	149492	Yemen (North Yemen)	678	Middle East	1	1	2012	2012-04-17	2012-04-17	3	1	0	0	4	4	4
585	1	1	230	Yemen (North Yemen):Government	459	Government of Yemen (North Yemen) - AQAP	123	678	Government of Yemen (North Yemen)	881	NA	AQAP	5	?a?ramawt-Ma'rib border	0		0	0	0				16.0351	46.6972	POINT (46.697169 16.035086)	153094	Yemen (North Yemen)	678	Middle East	1	1	2012	2012-08-28	2012-08-28	0	2	0	0	2	2	2
586	1	1	230	Yemen (North Yemen):Government	459	Government of Yemen (North Yemen) - AQAP	123	678	Government of Yemen (North Yemen)	881	NA	AQAP	1	Rad?‘ town	0		0	0	0		al-Bay??’ governorate	Rad?‘ district	14.4151	44.8371	POINT (44.837089 14.415097)	150210	Yemen (North Yemen)	678	Middle East	1	1	2012	2012-01-16	2012-01-16	2	0	0	0	2	2	2
587	1	1	230	Yemen (North Yemen):Government	459	Government of Yemen (North Yemen) - AQAP	123	678	Government of Yemen (North Yemen)	881	NA	AQAP	5	?a?ramawt-Ma'rib border	0		0	0	0				16.0351	46.6972	POINT (46.697169 16.035086)	153094	Yemen (North Yemen)	678	Middle East	1	1	2012	2012-04-10	2012-04-10	9	0	0	0	9	9	9
588	1	1	230	Yemen (North Yemen):Government	459	Government of Yemen (North Yemen) - AQAP	123	678	Government of Yemen (North Yemen)	881	NA	AQAP	4	?a?ramawt governorate	0		0	0	0		?a?ramawt governorate		16	49	POINT (49.000000 16.000000)	153099	Yemen (North Yemen)	678	Middle East	1	1	2012	2012-08-31	2012-08-31	0	8	0	0	8	8	8
590	1	1	230	Yemen (North Yemen):Government	459	Government of Yemen (North Yemen) - AQAP	123	678	Government of Yemen (North Yemen)	881	NA	AQAP	2	Zinjib?r town	0		0	0	0		Abyan governorate	Zinjib?r district	13.1287	45.3807	POINT (45.380728 13.128712)	148771	Yemen (North Yemen)	678	Middle East	1	1	2011	2011-07-05	2011-07-05	0	2	0	0	2	2	2
592	1	1	230	Yemen (North Yemen):Government	459	Government of Yemen (North Yemen) - AQAP	123	678	Government of Yemen (North Yemen)	881	NA	AQAP	5	Ma'rib-Shabwah border	0		0	0	0				14.9316	45.5036	POINT (45.503556 14.931563)	150932	Yemen (North Yemen)	678	Middle East	1	1	2012	2012-05-12	2012-05-12	0	6	0	0	6	6	6
593	1	2	4935	Ansarallah - AQAP	5545	Ansarallah - AQAP	1091		Ansarallah	881	NA	AQAP	4	?a‘dah governorate	0		0	0	0		?a‘dah governorate		17.0634	43.9149	POINT (43.914882 17.063404)	154528	Yemen (North Yemen)	678	Middle East	1	1	2010	2010-11-26	2010-11-26	1	1	0	0	2	2	2
598	1	1	230	Yemen (North Yemen):Government	459	Government of Yemen (North Yemen) - AQAP	123	678	Government of Yemen (North Yemen)	881	NA	AQAP	1	Rad?‘ town	0		0	0	0		al-Bay??’ governorate	Rad?‘ district	14.4151	44.8371	POINT (44.837089 14.415097)	150210	Yemen (North Yemen)	678	Middle East	1	1	2012	2012-07-29	2012-07-29	0	0	0	0	0	0	1
599	1	1	230	Yemen (North Yemen):Government	459	Government of Yemen (North Yemen) - AQAP	123	678	Government of Yemen (North Yemen)	881	NA	AQAP	1	Rad?‘ town	0		0	0	0		al-Bay??’ governorate	Rad?‘ district	14.4151	44.8371	POINT (44.837089 14.415097)	150210	Yemen (North Yemen)	678	Middle East	1	1	2012	2012-01-31	2012-01-31	2	0	0	0	2	2	2
602	1	1	230	Yemen (North Yemen):Government	459	Government of Yemen (North Yemen) - AQAP	123	678	Government of Yemen (North Yemen)	881	NA	AQAP	2	Rad?‘ town	0		0	0	0		al-Bay??’ governorate	Rad?‘ district	14.4151	44.8371	POINT (44.837089 14.415097)	150210	Yemen (North Yemen)	678	Middle East	1	1	2012	2012-09-02	2012-09-02	0	0	12	0	12	12	12
603	1	1	230	Yemen (North Yemen):Government	459	Government of Yemen (North Yemen) - AQAP	123	678	Government of Yemen (North Yemen)	881	NA	AQAP	1	Rad?‘ town	0		0	0	0		al-Bay??’ governorate	Rad?‘ district	14.4151	44.8371	POINT (44.837089 14.415097)	150210	Yemen (North Yemen)	678	Middle East	1	1	2012	2012-05-30	2012-05-30	1	0	1	1	3	3	3
604	1	1	230	Yemen (North Yemen):Government	459	Government of Yemen (North Yemen) - AQAP	123	678	Government of Yemen (North Yemen)	881	NA	AQAP	1	Rad?‘ town	0		0	0	0		al-Bay??’ governorate	Rad?‘ district	14.4151	44.8371	POINT (44.837089 14.415097)	150210	Yemen (North Yemen)	678	Middle East	1	1	2012	2012-08-06	2012-08-06	0	7	0	0	7	7	7
611	1	1	402	Yemen (North Yemen):South Yemen	853	Government of Yemen (North Yemen) - Democratic Republic of Yemen	123	678	Government of Yemen (North Yemen)	353	NA	Democratic Republic of Yemen	2	‘Adan town	1	‘Adan	0	0	0		‘Adan governorate		12.7794	45.0367	POINT (45.036667 12.779444)	148051	Yemen (North Yemen)	678	Middle East	1	1	1994	1994-06-28	1994-06-28	0	0	2	0	2	2	2
614	1	1	402	Yemen (North Yemen):South Yemen	853	Government of Yemen (North Yemen) - Democratic Republic of Yemen	123	678	Government of Yemen (North Yemen)	353	NA	Democratic Republic of Yemen	4	Abyan governorate	0		0	0	0		Abyan governorate		13.7862	46.1418	POINT (46.141765 13.786202)	149493	Yemen (North Yemen)	678	Middle East	1	1	1994	1994-06-20	1994-06-20	0	0	0	0	0	0	2
637	1	1	402	Yemen (North Yemen):South Yemen	853	Government of Yemen (North Yemen) - Democratic Republic of Yemen	123	678	Government of Yemen (North Yemen)	353	NA	Democratic Republic of Yemen	4	?a‘dah governorate	0		0	0	0		?a‘dah governorate		17.0634	43.9149	POINT (43.914882 17.063404)	154528	Yemen (North Yemen)	678	Middle East	3	2	1994	1994-02-26	1994-02-27	0	0	0	0	0	0	12
640	1	1	402	Yemen (North Yemen):South Yemen	853	Government of Yemen (North Yemen) - Democratic Republic of Yemen	123	678	Government of Yemen (North Yemen)	353	NA	Democratic Republic of Yemen	2	‘Adan town	1	‘Adan	0	0	0		‘Adan governorate		12.7794	45.0367	POINT (45.036667 12.779444)	148051	Yemen (North Yemen)	678	Middle East	1	1	1994	1994-06-07	1994-06-07	0	0	0	4	4	4	4
641	1	1	402	Yemen (North Yemen):South Yemen	853	Government of Yemen (North Yemen) - Democratic Republic of Yemen	123	678	Government of Yemen (North Yemen)	353	NA	Democratic Republic of Yemen	2	‘Adan town	1	‘Adan	0	0	0		‘Adan governorate		12.7794	45.0367	POINT (45.036667 12.779444)	148051	Yemen (North Yemen)	678	Middle East	1	1	1994	1994-06-04	1994-06-04	2	0	0	0	2	2	2
699	0	2	4935	Ansarallah - AQAP	5545	Ansarallah - AQAP	1091		Ansarallah	881	NA	AQAP	4	?a‘dah governorate	0		0	0	0		?a‘dah governorate		17.0634	43.9149	POINT (43.914882 17.063404)	154528	Yemen (North Yemen)	678	Middle East	1	1	2012	2012-05-25	2012-05-25	1	0	0	0	1	1	1
700	1	1	230	Yemen (North Yemen):Government	459	Government of Yemen (North Yemen) - AQAP	123	678	Government of Yemen (North Yemen)	881	NA	AQAP	1	A? ?a‘?d town	0		0	0	0		Shabwah governorate	A? ?‘a?d district	14.3301	46.8729	POINT (46.872920 14.330111)	150214	Yemen (North Yemen)	678	Middle East	1	1	2012	2012-10-04	2012-10-04	0	5	0	0	5	5	5
702	1	1	230	Yemen (North Yemen):Government	459	Government of Yemen (North Yemen) - AQAP	123	678	Government of Yemen (North Yemen)	881	NA	AQAP	2	??fir village	0		0	0	0		Ma'rib governorate	Ma’rib district	15.65	46.1	POINT (46.100000 15.650000)	152373	Yemen (North Yemen)	678	Middle East	1	1	2011	2011-04-22	2011-04-22	11	0	0	0	11	11	11
704	1	1	230	Yemen (North Yemen):Government	459	Government of Yemen (North Yemen) - AQAP	123	678	Government of Yemen (North Yemen)	881	NA	AQAP	3	A? ?‘a?d district	0		0	0	0		Shabwah governorate	A? ?‘a?d district	14.2804	46.8693	POINT (46.869330 14.280411)	150214	Yemen (North Yemen)	678	Middle East	1	1	2010	2010-09-29	2010-09-29	3	0	0	0	3	3	3
706	1	1	230	Yemen (North Yemen):Government	459	Government of Yemen (North Yemen) - AQAP	123	678	Government of Yemen (North Yemen)	881	NA	AQAP	1	A? ?amdah area	0		0	0	0		al-Jawf governorate	Khab wa Ash Sha‘af district	15.8244	45.3403	POINT (45.340251 15.824381)	152371	Yemen (North Yemen)	678	Middle East	1	1	2012	2012-04-22	2012-04-22	0	3	0	0	3	3	3
709	1	1	402	Yemen (North Yemen):South Yemen	853	Government of Yemen (North Yemen) - Democratic Republic of Yemen	123	678	Government of Yemen (North Yemen)	353	NA	Democratic Republic of Yemen	1	Şan‘ā’ city	1	Şan‘ā’	1	1	1		Am?nat al ‘??imah governorate		15.3547	44.2067	POINT (44.206667 15.354722)	151649	Yemen (North Yemen)	678	Middle East	1	1	1994	1994-05-11	1994-05-11	0	0	0	23	23	23	43
710	1	1	402	Yemen (North Yemen):South Yemen	853	Government of Yemen (North Yemen) - Democratic Republic of Yemen	123	678	Government of Yemen (North Yemen)	353	NA	Democratic Republic of Yemen	1	Şan‘ā’ city	1	Şan‘ā’	1	1	1		Am?nat al ‘??imah governorate		15.3547	44.2067	POINT (44.206667 15.354722)	151649	Yemen (North Yemen)	678	Middle East	1	1	1994	1994-05-23	1994-05-23	0	0	1	12	13	13	35
717	1	1	402	Yemen (North Yemen):South Yemen	853	Government of Yemen (North Yemen) - Democratic Republic of Yemen	123	678	Government of Yemen (North Yemen)	353	NA	Democratic Republic of Yemen	2	Şan‘ā’ city	1	Şan‘ā’	1	1	1		Am?nat al ‘??imah governorate		15.3547	44.2067	POINT (44.206667 15.354722)	151649	Yemen (North Yemen)	678	Middle East	1	1	1994	1994-05-09	1994-05-09	0	0	0	28	28	28	28
718	1	1	230	Yemen (North Yemen):Government	459	Government of Yemen (North Yemen) - AQAP	123	678	Government of Yemen (North Yemen)	881	NA	AQAP	1	Şan‘ā’ city	1	Şan‘ā’	1	1	1		Am?nat al ‘??imah governorate		15.3547	44.2067	POINT (44.206667 15.354722)	151649	Yemen (North Yemen)	678	Middle East	1	1	2010	2010-03-07	2010-03-07	1	0	0	0	1	1	1
719	1	1	230	Yemen (North Yemen):Government	459	Government of Yemen (North Yemen) - AQAP	123	678	Government of Yemen (North Yemen)	881	NA	AQAP	1	Şan‘ā’ city	1	Şan‘ā’	1	1	1		Am?nat al ‘??imah governorate		15.3547	44.2067	POINT (44.206667 15.354722)	151649	Yemen (North Yemen)	678	Middle East	1	1	2010	2010-03-03	2010-03-03	0	0	0	1	1	1	1
722	1	1	230	Yemen (North Yemen):Government	459	Government of Yemen (North Yemen) - AQAP	123	678	Government of Yemen (North Yemen)	881	NA	AQAP	1	Şan‘ā’ city	1	Şan‘ā’	1	1	1		Am?nat al ‘??imah governorate		15.3547	44.2067	POINT (44.206667 15.354722)	151649	Yemen (North Yemen)	678	Middle East	1	1	2010	2010-04-26	2010-04-26	0	1	0	0	1	1	1
723	1	1	230	Yemen (North Yemen):Government	459	Government of Yemen (North Yemen) - AQAP	123	678	Government of Yemen (North Yemen)	881	NA	AQAP	1	Şan‘ā’ city	1	Şan‘ā’	1	1	1		Am?nat al ‘??imah governorate		15.3547	44.2067	POINT (44.206667 15.354722)	151649	Yemen (North Yemen)	678	Middle East	1	1	2010	2010-09-27	2010-09-27	1	2	0	0	3	3	3
724	1	1	230	Yemen (North Yemen):Government	459	Government of Yemen (North Yemen) - AQAP	123	678	Government of Yemen (North Yemen)	881	NA	AQAP	1	Şan‘ā’ city	1	Şan‘ā’	1	1	1		Am?nat al ‘??imah governorate		15.3547	44.2067	POINT (44.206667 15.354722)	151649	Yemen (North Yemen)	678	Middle East	1	1	2010	2010-09-25	2010-09-25	0	0	0	1	1	1	1
746	1	1	230	Yemen (North Yemen):Government	459	Government of Yemen (North Yemen) - AQAP	123	678	Government of Yemen (North Yemen)	881	NA	AQAP	1	Şan‘ā’ city	1	Şan‘ā’	1	1	1		Am?nat al ‘??imah governorate		15.3547	44.2067	POINT (44.206667 15.354722)	151649	Yemen (North Yemen)	678	Middle East	1	1	2012	2012-07-11	2012-07-11	0	0	0	10	10	10	10
747	1	1	230	Yemen (North Yemen):Government	459	Government of Yemen (North Yemen) - AQAP	123	678	Government of Yemen (North Yemen)	881	NA	AQAP	1	Şan‘ā’ city	1	Şan‘ā’	1	1	1		Am?nat al ‘??imah governorate		15.3547	44.2067	POINT (44.206667 15.354722)	151649	Yemen (North Yemen)	678	Middle East	1	1	2012	2012-05-21	2012-05-21	96	1	0	0	97	97	97
748	1	1	230	Yemen (North Yemen):Government	459	Government of Yemen (North Yemen) - AQAP	123	678	Government of Yemen (North Yemen)	881	NA	AQAP	1	Şan‘ā’ city	1	Şan‘ā’	1	1	1		Am?nat al ‘??imah governorate		15.3547	44.2067	POINT (44.206667 15.354722)	151649	Yemen (North Yemen)	678	Middle East	1	1	2012	2012-07-02	2012-07-02	1	0	0	0	1	1	1
749	1	1	230	Yemen (North Yemen):Government	459	Government of Yemen (North Yemen) - AQAP	123	678	Government of Yemen (North Yemen)	881	NA	AQAP	1	Şan‘ā’ city	1	Şan‘ā’	1	1	1		Am?nat al ‘??imah governorate		15.3547	44.2067	POINT (44.206667 15.354722)	151649	Yemen (North Yemen)	678	Middle East	1	1	2012	2012-08-03	2012-08-03	1	0	0	0	1	1	1
750	1	1	230	Yemen (North Yemen):Government	459	Government of Yemen (North Yemen) - AQAP	123	678	Government of Yemen (North Yemen)	881	NA	AQAP	1	Şan‘ā’ city	1	Şan‘ā’	1	1	1		Am?nat al ‘??imah governorate		15.3547	44.2067	POINT (44.206667 15.354722)	151649	Yemen (North Yemen)	678	Middle East	1	1	2012	2012-09-05	2012-09-05	1	0	0	0	1	1	1
751	1	1	230	Yemen (North Yemen):Government	459	Government of Yemen (North Yemen) - AQAP	123	678	Government of Yemen (North Yemen)	881	NA	AQAP	1	Şan‘ā’ city	1	Şan‘ā’	1	1	1		Am?nat al ‘??imah governorate		15.3547	44.2067	POINT (44.206667 15.354722)	151649	Yemen (North Yemen)	678	Middle East	1	1	2012	2012-09-11	2012-09-11	7	0	0	5	12	12	12
753	1	1	230	Yemen (North Yemen):Government	459	Government of Yemen (North Yemen) - AQAP	123	678	Government of Yemen (North Yemen)	881	NA	AQAP	1	Şan‘ā’ city	1	Şan‘ā’	1	1	1		Am?nat al ‘??imah governorate		15.3547	44.2067	POINT (44.206667 15.354722)	151649	Yemen (North Yemen)	678	Middle East	1	1	2012	2012-09-24	2012-09-24	1	0	0	0	1	1	1
754	1	1	230	Yemen (North Yemen):Government	459	Government of Yemen (North Yemen) - AQAP	123	678	Government of Yemen (North Yemen)	881	NA	AQAP	1	Şan‘ā’ city	1	Şan‘ā’	1	1	1		Am?nat al ‘??imah governorate		15.3547	44.2067	POINT (44.206667 15.354722)	151649	Yemen (North Yemen)	678	Middle East	1	1	2012	2012-10-11	2012-10-11	1	0	0	0	1	1	1
755	1	1	230	Yemen (North Yemen):Government	459	Government of Yemen (North Yemen) - AQAP	123	678	Government of Yemen (North Yemen)	881	NA	AQAP	1	Şan‘ā’ city	1	Şan‘ā’	1	1	1		Am?nat al ‘??imah governorate		15.3547	44.2067	POINT (44.206667 15.354722)	151649	Yemen (North Yemen)	678	Middle East	1	1	2012	2012-11-07	2012-11-07	1	0	0	0	1	1	1
756	1	1	230	Yemen (North Yemen):Government	459	Government of Yemen (North Yemen) - AQAP	123	678	Government of Yemen (North Yemen)	881	NA	AQAP	1	Şan‘ā’ city	1	Şan‘ā’	1	1	1		Am?nat al ‘??imah governorate		15.3547	44.2067	POINT (44.206667 15.354722)	151649	Yemen (North Yemen)	678	Middle East	1	1	2012	2012-11-18	2012-11-18	1	0	0	0	1	1	1
757	1	1	230	Yemen (North Yemen):Government	459	Government of Yemen (North Yemen) - AQAP	123	678	Government of Yemen (North Yemen)	881	NA	AQAP	1	Şan‘ā’ city	1	Şan‘ā’	1	1	1		Am?nat al ‘??imah governorate		15.3547	44.2067	POINT (44.206667 15.354722)	151649	Yemen (North Yemen)	678	Middle East	1	1	2012	2012-12-25	2012-12-25	1	0	0	0	1	1	1
758	1	1	230	Yemen (North Yemen):Government	459	Government of Yemen (North Yemen) - AQAP	123	678	Government of Yemen (North Yemen)	881	NA	AQAP	1	Şan‘ā’ city	1	Şan‘ā’	1	1	1		Am?nat al ‘??imah governorate		15.3547	44.2067	POINT (44.206667 15.354722)	151649	Yemen (North Yemen)	678	Middle East	1	1	2012	2012-12-25	2012-12-25	1	0	0	0	1	1	1
759	1	3	715	Government of Yemen (North Yemen) - Civilians	1182	Government of Yemen (North Yemen) - Civilians	123	678	Government of Yemen (North Yemen)	1	NA	Civilians	1	Şan‘ā’ city	1	Şan‘ā’	1	1	1		Am?nat al ‘??imah governorate		15.3547	44.2067	POINT (44.206667 15.354722)	151649	Yemen (North Yemen)	678	Middle East	1	1	2011	2011-03-18	2011-03-18	0	0	52	0	52	52	52
761	1	3	715	Government of Yemen (North Yemen) - Civilians	1182	Government of Yemen (North Yemen) - Civilians	123	678	Government of Yemen (North Yemen)	1	NA	Civilians	1	Şan‘ā’ city	1	Şan‘ā’	1	1	1		Am?nat al ‘??imah governorate		15.3547	44.2067	POINT (44.206667 15.354722)	151649	Yemen (North Yemen)	678	Middle East	1	1	2011	2011-03-08	2011-03-08	0	0	1	0	1	1	1
762	1	3	715	Government of Yemen (North Yemen) - Civilians	1182	Government of Yemen (North Yemen) - Civilians	123	678	Government of Yemen (North Yemen)	1	NA	Civilians	1	Şan‘ā’ city	1	Şan‘ā’	1	1	1		Am?nat al ‘??imah governorate		15.3547	44.2067	POINT (44.206667 15.354722)	151649	Yemen (North Yemen)	678	Middle East	1	2	2011	2011-09-23	2011-09-24	0	0	0	5	5	5	5
763	1	3	715	Government of Yemen (North Yemen) - Civilians	1182	Government of Yemen (North Yemen) - Civilians	123	678	Government of Yemen (North Yemen)	1	NA	Civilians	1	Şan‘ā’ city	1	Şan‘ā’	1	1	1		Am?nat al ‘??imah governorate		15.3547	44.2067	POINT (44.206667 15.354722)	151649	Yemen (North Yemen)	678	Middle East	1	1	2011	2011-09-25	2011-09-25	0	0	0	1	1	1	1
764	1	3	715	Government of Yemen (North Yemen) - Civilians	1182	Government of Yemen (North Yemen) - Civilians	123	678	Government of Yemen (North Yemen)	1	NA	Civilians	1	Şan‘ā’ city	1	Şan‘ā’	1	1	1		Am?nat al ‘??imah governorate		15.3547	44.2067	POINT (44.206667 15.354722)	151649	Yemen (North Yemen)	678	Middle East	1	1	2011	2011-10-18	2011-10-18	0	0	0	12	12	12	12
765	1	3	715	Government of Yemen (North Yemen) - Civilians	1182	Government of Yemen (North Yemen) - Civilians	123	678	Government of Yemen (North Yemen)	1	NA	Civilians	1	Şan‘ā’ city	1	Şan‘ā’	1	1	1		Am?nat al ‘??imah governorate		15.3547	44.2067	POINT (44.206667 15.354722)	151649	Yemen (North Yemen)	678	Middle East	1	1	2011	2011-10-25	2011-10-25	0	0	0	1	1	1	1
766	1	3	715	Government of Yemen (North Yemen) - Civilians	1182	Government of Yemen (North Yemen) - Civilians	123	678	Government of Yemen (North Yemen)	1	NA	Civilians	1	Şan‘ā’ city	1	Şan‘ā’	1	1	1		Am?nat al ‘??imah governorate		15.3547	44.2067	POINT (44.206667 15.354722)	151649	Yemen (North Yemen)	678	Middle East	1	1	2011	2011-03-12	2011-03-12	0	0	1	0	1	1	1
767	1	3	715	Government of Yemen (North Yemen) - Civilians	1182	Government of Yemen (North Yemen) - Civilians	123	678	Government of Yemen (North Yemen)	1	NA	Civilians	1	Şan‘ā’ city	1	Şan‘ā’	1	1	1		Am?nat al ‘??imah governorate		15.3547	44.2067	POINT (44.206667 15.354722)	151649	Yemen (North Yemen)	678	Middle East	1	1	2011	2011-03-13	2011-03-13	0	0	1	0	1	1	1
768	1	3	715	Government of Yemen (North Yemen) - Civilians	1182	Government of Yemen (North Yemen) - Civilians	123	678	Government of Yemen (North Yemen)	1	NA	Civilians	1	Şan‘ā’ city	1	Şan‘ā’	1	1	1		Am?nat al ‘??imah governorate		15.3547	44.2067	POINT (44.206667 15.354722)	151649	Yemen (North Yemen)	678	Middle East	1	1	2011	2011-12-24	2011-12-24	0	0	0	0	0	0	13
771	1	1	230	Yemen (North Yemen):Government	459	Government of Yemen (North Yemen) - AQAP	123	678	Government of Yemen (North Yemen)	881	NA	AQAP	1	Say’?n town	0		0	0	0		?a?ramawt governorate	Say’?n district	15.9433	48.7933	POINT (48.793333 15.943333)	152378	Yemen (North Yemen)	678	Middle East	1	1	2011	2011-03-06	2011-03-06	1	0	0	0	1	1	1
774	1	1	402	Yemen (North Yemen):South Yemen	853	Government of Yemen (North Yemen) - Democratic Republic of Yemen	123	678	Government of Yemen (North Yemen)	353	NA	Democratic Republic of Yemen	4	Shabwah governorate	0		0	0	0		Shabwah governorate		15	47	POINT (47.000000 15.000000)	151655	Yemen (North Yemen)	678	Middle East	1	1	1994	1994-06-06	1994-06-06	0	0	0	0	0	0	65
778	1	1	402	Yemen (North Yemen):South Yemen	853	Government of Yemen (North Yemen) - Democratic Republic of Yemen	123	678	Government of Yemen (North Yemen)	353	NA	Democratic Republic of Yemen	4	Shabwah governorate	0		0	0	0		Shabwah governorate		15	47	POINT (47.000000 15.000000)	151655	Yemen (North Yemen)	678	Middle East	2	2	1994	1994-06-16	1994-06-18	0	0	0	0	0	0	50
780	1	1	230	Yemen (North Yemen):Government	459	Government of Yemen (North Yemen) - AQAP	123	678	Government of Yemen (North Yemen)	881	NA	AQAP	4	Shabwah governorate	0		0	0	0		Shabwah governorate		15	47	POINT (47.000000 15.000000)	151655	Yemen (North Yemen)	678	Middle East	1	1	2010	2010-09-19	2010-09-19	0	3	0	0	3	3	3
782	1	1	230	Yemen (North Yemen):Government	459	Government of Yemen (North Yemen) - AQAP	123	678	Government of Yemen (North Yemen)	881	NA	AQAP	1	Ash Shi?r town	0		0	0	0		?a?ramawt governorate	Ash Shi?r district	14.7586	49.6064	POINT (49.606394 14.758634)	150940	Yemen (North Yemen)	678	Middle East	1	1	2011	2011-02-26	2011-02-26	1	0	0	0	1	1	1
783	1	1	230	Yemen (North Yemen):Government	459	Government of Yemen (North Yemen) - AQAP	123	678	Government of Yemen (North Yemen)	881	NA	AQAP	4	Shabwah governorate	0		0	0	0		Shabwah governorate		15	47	POINT (47.000000 15.000000)	151655	Yemen (North Yemen)	678	Middle East	1	1	2010	2010-07-25	2010-07-25	6	3	0	0	9	9	9
784	1	1	230	Yemen (North Yemen):Government	459	Government of Yemen (North Yemen) - AQAP	123	678	Government of Yemen (North Yemen)	881	NA	AQAP	4	Shabwah governorate	0		0	0	0		Shabwah governorate		15	47	POINT (47.000000 15.000000)	151655	Yemen (North Yemen)	678	Middle East	1	1	2012	2012-04-07	2012-04-07	0	8	0	0	8	8	8
785	1	1	230	Yemen (North Yemen):Government	459	Government of Yemen (North Yemen) - AQAP	123	678	Government of Yemen (North Yemen)	881	NA	AQAP	4	Shabwah governorate	0		0	0	0		Shabwah governorate		15	47	POINT (47.000000 15.000000)	151655	Yemen (North Yemen)	678	Middle East	1	1	2012	2012-04-23	2012-04-23	0	3	0	0	3	3	3
786	1	1	230	Yemen (North Yemen):Government	459	Government of Yemen (North Yemen) - AQAP	123	678	Government of Yemen (North Yemen)	881	NA	AQAP	4	Shabwah governorate	0		0	0	0		Shabwah governorate		15	47	POINT (47.000000 15.000000)	151655	Yemen (North Yemen)	678	Middle East	1	1	2012	2012-06-14	2012-06-14	0	15	0	0	15	15	15
787	1	1	230	Yemen (North Yemen):Government	459	Government of Yemen (North Yemen) - AQAP	123	678	Government of Yemen (North Yemen)	881	NA	AQAP	2	Shuqrah town	0		0	0	0		Abyan governorate	Khanfir district	13.3568	45.6971	POINT (45.697085 13.356770)	148772	Yemen (North Yemen)	678	Middle East	1	1	2012	2012-01-15	2012-01-15	2	0	0	0	2	2	2
789	1	1	230	Yemen (North Yemen):Government	459	Government of Yemen (North Yemen) - AQAP	123	678	Government of Yemen (North Yemen)	881	NA	AQAP	1	Shuqrah town	0		0	0	0		Abyan governorate	Khanfir district	13.3568	45.6971	POINT (45.697085 13.356770)	148772	Yemen (North Yemen)	678	Middle East	1	1	2011	2011-08-18	2011-08-18	0	5	0	0	5	5	5
790	1	1	230	Yemen (North Yemen):Government	459	Government of Yemen (North Yemen) - AQAP	123	678	Government of Yemen (North Yemen)	881	NA	AQAP	1	Shuqrah town	0		0	0	0		Abyan governorate	Khanfir district	13.3568	45.6971	POINT (45.697085 13.356770)	148772	Yemen (North Yemen)	678	Middle East	1	1	2011	2011-09-21	2011-09-21	0	6	0	0	6	6	6
791	1	1	230	Yemen (North Yemen):Government	459	Government of Yemen (North Yemen) - AQAP	123	678	Government of Yemen (North Yemen)	881	NA	AQAP	1	Shuqrah town	0		0	0	0		Abyan governorate	Khanfir district	13.3568	45.6971	POINT (45.697085 13.356770)	148772	Yemen (North Yemen)	678	Middle East	1	1	2011	2011-10-27	2011-10-27	0	3	0	0	3	3	3
792	1	1	230	Yemen (North Yemen):Government	459	Government of Yemen (North Yemen) - AQAP	123	678	Government of Yemen (North Yemen)	881	NA	AQAP	1	Shuqrah town	0		0	0	0		Abyan governorate	Khanfir district	13.3568	45.6971	POINT (45.697085 13.356770)	148772	Yemen (North Yemen)	678	Middle East	1	1	2012	2012-05-30	2012-05-30	0	3	0	0	3	3	3
793	1	1	230	Yemen (North Yemen):Government	459	Government of Yemen (North Yemen) - AQAP	123	678	Government of Yemen (North Yemen)	881	NA	AQAP	1	Shuqrah town	0		0	0	0		Abyan governorate	Khanfir district	13.3568	45.6971	POINT (45.697085 13.356770)	148772	Yemen (North Yemen)	678	Middle East	1	1	2012	2012-05-17	2012-05-17	0	6	0	0	6	6	6
794	1	1	230	Yemen (North Yemen):Government	459	Government of Yemen (North Yemen) - AQAP	123	678	Government of Yemen (North Yemen)	881	NA	AQAP	1	Shuqrah town	0		0	0	0		Abyan governorate	Khanfir district	13.3568	45.6971	POINT (45.697085 13.356770)	148772	Yemen (North Yemen)	678	Middle East	1	1	2012	2012-06-11	2012-06-11	0	8	0	0	8	8	8
795	1	1	230	Yemen (North Yemen):Government	459	Government of Yemen (North Yemen) - AQAP	123	678	Government of Yemen (North Yemen)	881	NA	AQAP	1	Shuqrah town	0		0	0	0		Abyan governorate	Khanfir district	13.3568	45.6971	POINT (45.697085 13.356770)	148772	Yemen (North Yemen)	678	Middle East	1	1	2012	2012-06-14	2012-06-14	0	0	6	0	6	6	6
796	1	1	230	Yemen (North Yemen):Government	459	Government of Yemen (North Yemen) - AQAP	123	678	Government of Yemen (North Yemen)	881	NA	AQAP	1	Shuqrah town	0		0	0	0		Abyan governorate	Khanfir district	13.3568	45.6971	POINT (45.697085 13.356770)	148772	Yemen (North Yemen)	678	Middle East	1	1	2012	2012-06-13	2012-06-13	0	8	0	0	8	8	8
797	1	1	230	Yemen (North Yemen):Government	459	Government of Yemen (North Yemen) - AQAP	123	678	Government of Yemen (North Yemen)	881	NA	AQAP	1	Shuqrah town	0		0	0	0		Abyan governorate	Khanfir district	13.3568	45.6971	POINT (45.697085 13.356770)	148772	Yemen (North Yemen)	678	Middle East	1	1	2012	2012-06-14	2012-06-14	2	0	0	0	2	2	2
798	1	1	230	Yemen (North Yemen):Government	459	Government of Yemen (North Yemen) - AQAP	123	678	Government of Yemen (North Yemen)	881	NA	AQAP	1	Shuqrah town	0		0	0	0		Abyan governorate	Khanfir district	13.3568	45.6971	POINT (45.697085 13.356770)	148772	Yemen (North Yemen)	678	Middle East	1	1	2012	2012-06-14	2012-06-14	0	40	0	0	40	40	40
799	1	1	230	Yemen (North Yemen):Government	459	Government of Yemen (North Yemen) - AQAP	123	678	Government of Yemen (North Yemen)	881	NA	AQAP	1	Shuqrah town	0		0	0	0		Abyan governorate	Khanfir district	13.3568	45.6971	POINT (45.697085 13.356770)	148772	Yemen (North Yemen)	678	Middle East	3	2	2012	2012-06-14	2012-06-15	0	27	0	0	27	27	27
800	1	1	230	Yemen (North Yemen):Government	459	Government of Yemen (North Yemen) - AQAP	123	678	Government of Yemen (North Yemen)	881	NA	AQAP	2	Shuqrah town	0		0	0	0		Abyan governorate	Khanfir district	13.3568	45.6971	POINT (45.697085 13.356770)	148772	Yemen (North Yemen)	678	Middle East	1	1	2012	2012-09-08	2012-09-08	0	3	0	0	3	3	3
802	1	1	230	Yemen (North Yemen):Government	459	Government of Yemen (North Yemen) - AQAP	123	678	Government of Yemen (North Yemen)	881	NA	AQAP	1	Ash Shi?r town	0		0	0	0		?a?ramawt governorate	Ash Shi?r district	14.7586	49.6064	POINT (49.606394 14.758634)	150940	Yemen (North Yemen)	678	Middle East	1	1	2012	2012-12-24	2012-12-24	0	4	0	0	4	4	4
803	1	1	230	Yemen (North Yemen):Government	459	Government of Yemen (North Yemen) - AQAP	123	678	Government of Yemen (North Yemen)	881	NA	AQAP	1	Ash Shi?r town	0		0	0	0		?a?ramawt governorate	Ash Shi?r district	14.7586	49.6064	POINT (49.606394 14.758634)	150940	Yemen (North Yemen)	678	Middle East	1	1	2012	2012-12-28	2012-12-28	0	2	0	0	2	2	2
805	1	1	230	Yemen (North Yemen):Government	459	Government of Yemen (North Yemen) - AQAP	123	678	Government of Yemen (North Yemen)	881	NA	AQAP	1	Shib?m town	0		0	0	0		?a?ramawt governorate	Shib?m district	15.9269	48.6267	POINT (48.626667 15.926944)	152378	Yemen (North Yemen)	678	Middle East	1	1	2012	2012-03-03	2012-03-03	1	0	0	0	1	1	1
806	1	1	230	Yemen (North Yemen):Government	459	Government of Yemen (North Yemen) - AQAP	123	678	Government of Yemen (North Yemen)	881	NA	AQAP	1	Shib?m town	0		0	0	0		?a?ramawt governorate	Shib?m district	15.9269	48.6267	POINT (48.626667 15.926944)	152378	Yemen (North Yemen)	678	Middle East	1	1	2012	2012-04-01	2012-04-01	7	0	0	0	7	7	7
807	1	1	230	Yemen (North Yemen):Government	459	Government of Yemen (North Yemen) - AQAP	123	678	Government of Yemen (North Yemen)	881	NA	AQAP	1	Shib?m town	0		0	0	0		?a?ramawt governorate	Shib?m district	15.9269	48.6267	POINT (48.626667 15.926944)	152378	Yemen (North Yemen)	678	Middle East	1	1	2012	2012-05-17	2012-05-17	0	2	0	0	2	2	2
808	1	1	230	Yemen (North Yemen):Government	459	Government of Yemen (North Yemen) - AQAP	123	678	Government of Yemen (North Yemen)	881	NA	AQAP	4	a?-??li‘ governorate	0		0	0	0		a?-??li‘ governorate		13.9225	44.7683	POINT (44.768270 13.922541)	149490	Yemen (North Yemen)	678	Middle East	1	1	2012	2012-07-01	2012-07-01	1	1	0	0	2	2	2
809	1	1	230	Yemen (North Yemen):Government	459	Government of Yemen (North Yemen) - AQAP	123	678	Government of Yemen (North Yemen)	881	NA	AQAP	1	Shuqrah town	0		0	0	0		Abyan governorate	Khanfir district	13.3568	45.6971	POINT (45.697085 13.356770)	148772	Yemen (North Yemen)	678	Middle East	1	1	2012	2012-10-19	2012-10-19	16	8	5	0	29	29	29
815	1	1	230	Yemen (North Yemen):Government	459	Government of Yemen (North Yemen) - AQAP	123	678	Government of Yemen (North Yemen)	881	NA	AQAP	5	Southern Yemen	0		0	0	0				12.8333	44.9167	POINT (44.916667 12.833333)	148050	Yemen (North Yemen)	678	Middle East	1	1	2012	2012-02-02	2012-02-02	0	5	0	0	5	5	5
817	1	1	230	Yemen (North Yemen):Government	459	Government of Yemen (North Yemen) - AQAP	123	678	Government of Yemen (North Yemen)	881	NA	AQAP	5	Southern Yemen	0		0	0	0				12.8333	44.9167	POINT (44.916667 12.833333)	148050	Yemen (North Yemen)	678	Middle East	1	1	2012	2012-07-03	2012-07-03	0	2	0	0	2	2	4
823	1	1	230	Yemen (North Yemen):Government	459	Government of Yemen (North Yemen) - AQAP	123	678	Government of Yemen (North Yemen)	881	NA	AQAP	1	As Saw?d?yah village	0		0	0	0		al-Bay??’ governorate	As Saw?d?yah district	14.3011	45.2215	POINT (45.221480 14.301129)	150211	Yemen (North Yemen)	678	Middle East	1	1	2012	2012-03-13	2012-03-13	3	3	0	0	6	6	6
827	1	3	715	Government of Yemen (North Yemen) - Civilians	1182	Government of Yemen (North Yemen) - Civilians	123	678	Government of Yemen (North Yemen)	1	NA	Civilians	1	Ta'izz town	1	Ta'izz	0	0	1		Ta'izz governorate		13.5795	44.0209	POINT (44.020908 13.579522)	149489	Yemen (North Yemen)	678	Middle East	1	1	2011	2011-05-30	2011-05-30	0	0	0	20	20	20	20
828	1	3	715	Government of Yemen (North Yemen) - Civilians	1182	Government of Yemen (North Yemen) - Civilians	123	678	Government of Yemen (North Yemen)	1	NA	Civilians	1	Ta'izz town	1	Ta'izz	0	0	1		Ta'izz governorate		13.5795	44.0209	POINT (44.020908 13.579522)	149489	Yemen (North Yemen)	678	Middle East	1	1	2011	2011-05-30	2011-05-30	0	0	0	1	1	1	1
829	1	3	715	Government of Yemen (North Yemen) - Civilians	1182	Government of Yemen (North Yemen) - Civilians	123	678	Government of Yemen (North Yemen)	1	NA	Civilians	1	Ta'izz town	1	Ta'izz	0	0	1		Ta'izz governorate		13.5795	44.0209	POINT (44.020908 13.579522)	149489	Yemen (North Yemen)	678	Middle East	1	1	2011	2011-11-11	2011-11-11	0	0	15	0	15	15	15
830	1	3	715	Government of Yemen (North Yemen) - Civilians	1182	Government of Yemen (North Yemen) - Civilians	123	678	Government of Yemen (North Yemen)	1	NA	Civilians	1	Ta'izz town	1	Ta'izz	0	0	1		Ta'izz governorate		13.5795	44.0209	POINT (44.020908 13.579522)	149489	Yemen (North Yemen)	678	Middle East	1	1	2011	2011-05-31	2011-05-31	0	0	0	5	5	5	5
831	1	3	715	Government of Yemen (North Yemen) - Civilians	1182	Government of Yemen (North Yemen) - Civilians	123	678	Government of Yemen (North Yemen)	1	NA	Civilians	1	Ta'izz town	1	Ta'izz	0	0	1		Ta'izz governorate		13.5795	44.0209	POINT (44.020908 13.579522)	149489	Yemen (North Yemen)	678	Middle East	2	2	2011	2011-05-29	2011-05-31	0	0	0	0	0	0	24
832	1	3	715	Government of Yemen (North Yemen) - Civilians	1182	Government of Yemen (North Yemen) - Civilians	123	678	Government of Yemen (North Yemen)	1	NA	Civilians	1	Ta'izz town	1	Ta'izz	0	0	1		Ta'izz governorate		13.5795	44.0209	POINT (44.020908 13.579522)	149489	Yemen (North Yemen)	678	Middle East	1	1	2011	2011-04-26	2011-04-26	0	0	1	0	1	1	1
833	1	3	715	Government of Yemen (North Yemen) - Civilians	1182	Government of Yemen (North Yemen) - Civilians	123	678	Government of Yemen (North Yemen)	1	NA	Civilians	1	Ta'izz town	1	Ta'izz	0	0	1		Ta'izz governorate		13.5795	44.0209	POINT (44.020908 13.579522)	149489	Yemen (North Yemen)	678	Middle East	1	1	2011	2011-04-19	2011-04-19	0	0	1	0	1	1	1
834	1	3	715	Government of Yemen (North Yemen) - Civilians	1182	Government of Yemen (North Yemen) - Civilians	123	678	Government of Yemen (North Yemen)	1	NA	Civilians	1	Ta'izz town	1	Ta'izz	0	0	1		Ta'izz governorate		13.5795	44.0209	POINT (44.020908 13.579522)	149489	Yemen (North Yemen)	678	Middle East	1	1	2011	2011-04-03	2011-04-03	0	0	1	0	1	1	2
835	1	3	715	Government of Yemen (North Yemen) - Civilians	1182	Government of Yemen (North Yemen) - Civilians	123	678	Government of Yemen (North Yemen)	1	NA	Civilians	1	Ta'izz town	1	Ta'izz	0	0	1		Ta'izz governorate		13.5795	44.0209	POINT (44.020908 13.579522)	149489	Yemen (North Yemen)	678	Middle East	1	1	2011	2011-05-08	2011-05-08	0	0	0	2	2	2	2
836	1	3	715	Government of Yemen (North Yemen) - Civilians	1182	Government of Yemen (North Yemen) - Civilians	123	678	Government of Yemen (North Yemen)	1	NA	Civilians	1	Ta'izz town	1	Ta'izz	0	0	1		Ta'izz governorate		13.5795	44.0209	POINT (44.020908 13.579522)	149489	Yemen (North Yemen)	678	Middle East	1	1	2011	2011-10-16	2011-10-16	0	0	0	1	1	1	1
837	1	3	715	Government of Yemen (North Yemen) - Civilians	1182	Government of Yemen (North Yemen) - Civilians	123	678	Government of Yemen (North Yemen)	1	NA	Civilians	1	Ta'izz town	1	Ta'izz	0	0	1		Ta'izz governorate		13.5795	44.0209	POINT (44.020908 13.579522)	149489	Yemen (North Yemen)	678	Middle East	1	1	2011	2011-05-29	2011-05-29	0	0	0	0	0	0	4
838	1	3	715	Government of Yemen (North Yemen) - Civilians	1182	Government of Yemen (North Yemen) - Civilians	123	678	Government of Yemen (North Yemen)	1	NA	Civilians	1	Ta'izz town	1	Ta'izz	0	0	1		Ta'izz governorate		13.5795	44.0209	POINT (44.020908 13.579522)	149489	Yemen (North Yemen)	678	Middle East	1	1	2011	2011-05-12	2011-05-12	0	0	1	0	1	1	1
840	1	3	715	Government of Yemen (North Yemen) - Civilians	1182	Government of Yemen (North Yemen) - Civilians	123	678	Government of Yemen (North Yemen)	1	NA	Civilians	2	Ta'izz town	1	Ta'izz	0	0	1		Ta'izz governorate		13.5795	44.0209	POINT (44.020908 13.579522)	149489	Yemen (North Yemen)	678	Middle East	1	1	2011	2011-03-22	2011-03-22	0	0	0	2	2	2	2
841	1	3	715	Government of Yemen (North Yemen) - Civilians	1182	Government of Yemen (North Yemen) - Civilians	123	678	Government of Yemen (North Yemen)	1	NA	Civilians	2	Ta'izz town	1	Ta'izz	0	0	1		Ta'izz governorate		13.5795	44.0209	POINT (44.020908 13.579522)	149489	Yemen (North Yemen)	678	Middle East	1	1	2011	2011-06-22	2011-06-22	0	0	1	0	1	1	1
842	1	1	402	Yemen (North Yemen):South Yemen	853	Government of Yemen (North Yemen) - Democratic Republic of Yemen	123	678	Government of Yemen (North Yemen)	353	NA	Democratic Republic of Yemen	2	?awr al B??ah town	0		0	0	0		La?ij governorate	??r al B??ah district	13.1818	44.2997	POINT (44.299655 13.181789)	148769	Yemen (North Yemen)	678	Middle East	1	1	1994	1994-06-08	1994-06-08	0	0	0	0	0	0	50
846	1	1	402	Yemen (North Yemen):South Yemen	853	Government of Yemen (North Yemen) - Democratic Republic of Yemen	123	678	Government of Yemen (North Yemen)	353	NA	Democratic Republic of Yemen	2	?awr al B??ah town	0		0	0	0		La?ij governorate	??r al B??ah district	13.1818	44.2997	POINT (44.299655 13.181789)	148769	Yemen (North Yemen)	678	Middle East	1	1	1994	1994-06-04	1994-06-04	0	0	0	0	0	0	20
847	1	1	402	Yemen (North Yemen):South Yemen	853	Government of Yemen (North Yemen) - Democratic Republic of Yemen	123	678	Government of Yemen (North Yemen)	353	NA	Democratic Republic of Yemen	2	?awr al B??ah town	0		0	0	0		La?ij governorate	??r al B??ah district	13.1818	44.2997	POINT (44.299655 13.181789)	148769	Yemen (North Yemen)	678	Middle East	1	1	1994	1994-05-31	1994-05-31	1	0	0	0	1	1	1
853	1	1	230	Yemen (North Yemen):Government	459	Government of Yemen (North Yemen) - AQAP	123	678	Government of Yemen (North Yemen)	881	NA	AQAP	2	Ja‘?r town	0		0	0	0		Abyan governorate	Khanfir district	13.223	45.3056	POINT (45.305585 13.223003)	148771	Yemen (North Yemen)	678	Middle East	1	1	2012	2012-04-05	2012-04-05	0	10	0	0	10	10	10
856	1	1	402	Yemen (North Yemen):South Yemen	853	Government of Yemen (North Yemen) - Democratic Republic of Yemen	123	678	Government of Yemen (North Yemen)	353	NA	Democratic Republic of Yemen	4	?an‘?’ governorate	0		0	0	0		?an‘?’ governorate		15.2607	44.4249	POINT (44.424896 15.260690)	151649	Yemen (North Yemen)	678	Middle East	2	2	1994	1994-05-04	1994-05-09	74	0	17	0	91	91	91
858	1	1	230	Yemen (North Yemen):Government	459	Government of Yemen (North Yemen) - AQAP	123	678	Government of Yemen (North Yemen)	881	NA	AQAP	1	W?d? ?ass?n	0		0	0	0		Abyan governorate	Zinjib?r district	13.1258	45.4533	POINT (45.453333 13.125833)	148771	Yemen (North Yemen)	678	Middle East	1	1	2012	2012-05-21	2012-05-21	7	0	0	0	7	7	7
860	1	1	230	Yemen (North Yemen):Government	459	Government of Yemen (North Yemen) - AQAP	123	678	Government of Yemen (North Yemen)	881	NA	AQAP	1	W?d? ?l Ab? Jub?rah	0		0	0	0		?a‘dah governorate	Kit?f district	17.1672	44.2515	POINT (44.251545 17.167168)	154529	Yemen (North Yemen)	678	Middle East	1	1	2012	2012-10-28	2012-10-28	0	3	0	0	3	3	3
864	1	1	230	Yemen (North Yemen):Government	459	Government of Yemen (North Yemen) - AQAP	123	678	Government of Yemen (North Yemen)	881	NA	AQAP	2	W?d? ?ass?n	0		0	0	0		Abyan governorate	Zinjib?r district	13.1258	45.4533	POINT (45.453333 13.125833)	148771	Yemen (North Yemen)	678	Middle East	1	1	2011	2011-08-25	2011-08-25	0	8	0	0	8	8	8
865	1	1	230	Yemen (North Yemen):Government	459	Government of Yemen (North Yemen) - AQAP	123	678	Government of Yemen (North Yemen)	881	NA	AQAP	2	W?d? Rafad	0		0	0	0		Shabwah governorate	Ru??m district	14.0936	48.1383	POINT (48.138333 14.093611)	150217	Yemen (North Yemen)	678	Middle East	1	1	2012	2012-05-06	2012-05-06	0	2	0	0	2	2	2
866	1	1	402	Yemen (North Yemen):South Yemen	853	Government of Yemen (North Yemen) - Democratic Republic of Yemen	123	678	Government of Yemen (North Yemen)	353	NA	Democratic Republic of Yemen	2	‘Adan town	1	‘Adan	0	0	0		‘Adan governorate		12.7794	45.0367	POINT (45.036667 12.779444)	148051	Yemen (North Yemen)	678	Middle East	1	1	1994	1994-06-01	1994-06-01	0	0	2	0	2	2	2
869	1	1	230	Yemen (North Yemen):Government	459	Government of Yemen (North Yemen) - AQAP	123	678	Government of Yemen (North Yemen)	881	NA	AQAP	5	Western Yemen	0		0	0	0				14.9173	43.1928	POINT (43.192788 14.917317)	150927	Yemen (North Yemen)	678	Middle East	1	1	2010	2010-04-17	2010-04-17	0	0	0	0	0	0	2
872	1	1	402	Yemen (North Yemen):South Yemen	853	Government of Yemen (North Yemen) - Democratic Republic of Yemen	123	678	Government of Yemen (North Yemen)	353	NA	Democratic Republic of Yemen	5	Southern Yemen	0		0	0	0				12.8333	44.9167	POINT (44.916667 12.833333)	148050	Yemen (North Yemen)	678	Middle East	2	5	1994	1994-05-04	1994-06-05	397	0	0	0	397	397	397
877	1	1	230	Yemen (North Yemen):Government	459	Government of Yemen (North Yemen) - AQAP	123	678	Government of Yemen (North Yemen)	881	NA	AQAP	6	Yemen (North Yemen)	0		0	0	0				15.5	47.5	POINT (47.500000 15.500000)	152376	Yemen (North Yemen)	678	Middle East	2	4	2010	2010-01-01	2010-01-25	0	0	0	0	0	0	20
879	1	1	230	Yemen (North Yemen):Government	459	Government of Yemen (North Yemen) - AQAP	123	678	Government of Yemen (North Yemen)	881	NA	AQAP	6	Yemen (North Yemen)	0		0	0	0				15.5	47.5	POINT (47.500000 15.500000)	152376	Yemen (North Yemen)	678	Middle East	2	5	2010	2010-08-15	2010-10-06	26	0	0	0	26	0	26
882	1	1	230	Yemen (North Yemen):Government	459	Government of Yemen (North Yemen) - AQAP	123	678	Government of Yemen (North Yemen)	881	NA	AQAP	6	Yemen (North Yemen)	0		0	0	0				15.5	47.5	POINT (47.500000 15.500000)	152376	Yemen (North Yemen)	678	Middle East	1	1	2011	2011-06-03	2011-06-03	0	1	0	0	1	1	1
883	1	1	230	Yemen (North Yemen):Government	459	Government of Yemen (North Yemen) - AQAP	123	678	Government of Yemen (North Yemen)	881	NA	AQAP	6	Yemen (North Yemen)	0		0	0	0				15.5	47.5	POINT (47.500000 15.500000)	152376	Yemen (North Yemen)	678	Middle East	1	1	2011	2011-06-25	2011-06-25	0	3	0	0	3	3	3
917	1	3	715	Government of Yemen (North Yemen) - Civilians	1182	Government of Yemen (North Yemen) - Civilians	123	678	Government of Yemen (North Yemen)	1	NA	Civilians	1	Az Zayd?yah town	0		0	0	0		al-?udaydah governorate	Az Zayd?yah district	15.3285	43.0081	POINT (43.008120 15.328507)	151647	Yemen (North Yemen)	678	Middle East	1	1	2011	2011-05-08	2011-05-08	0	0	0	1	1	1	1
918	1	1	230	Yemen (North Yemen):Government	459	Government of Yemen (North Yemen) - AQAP	123	678	Government of Yemen (North Yemen)	881	NA	AQAP	1	Zinjib?r town	0		0	0	0		Abyan governorate	Zinjib?r district	13.1287	45.3807	POINT (45.380728 13.128712)	148771	Yemen (North Yemen)	678	Middle East	1	1	2010	2010-12-28	2010-12-28	3	0	0	0	3	3	3
921	1	1	230	Yemen (North Yemen):Government	459	Government of Yemen (North Yemen) - AQAP	123	678	Government of Yemen (North Yemen)	881	NA	AQAP	1	Zinjib?r town	0		0	0	0		Abyan governorate	Zinjib?r district	13.1287	45.3807	POINT (45.380728 13.128712)	148771	Yemen (North Yemen)	678	Middle East	1	1	2010	2010-07-01	2010-07-01	1	0	0	0	1	1	1
923	1	1	230	Yemen (North Yemen):Government	459	Government of Yemen (North Yemen) - AQAP	123	678	Government of Yemen (North Yemen)	881	NA	AQAP	1	Zinjib?r town	0		0	0	0		Abyan governorate	Zinjib?r district	13.1287	45.3807	POINT (45.380728 13.128712)	148771	Yemen (North Yemen)	678	Middle East	1	1	2010	2010-07-14	2010-07-14	3	2	0	0	5	5	5
924	1	1	230	Yemen (North Yemen):Government	459	Government of Yemen (North Yemen) - AQAP	123	678	Government of Yemen (North Yemen)	881	NA	AQAP	1	Zinjib?r town	0		0	0	0		Abyan governorate	Zinjib?r district	13.1287	45.3807	POINT (45.380728 13.128712)	148771	Yemen (North Yemen)	678	Middle East	1	1	2010	2010-08-05	2010-08-05	3	0	0	0	3	3	3
925	1	1	230	Yemen (North Yemen):Government	459	Government of Yemen (North Yemen) - AQAP	123	678	Government of Yemen (North Yemen)	881	NA	AQAP	1	Zinjib?r town	0		0	0	0		Abyan governorate	Zinjib?r district	13.1287	45.3807	POINT (45.380728 13.128712)	148771	Yemen (North Yemen)	678	Middle East	1	1	2010	2010-08-25	2010-08-25	0	0	0	0	0	0	3
926	1	1	230	Yemen (North Yemen):Government	459	Government of Yemen (North Yemen) - AQAP	123	678	Government of Yemen (North Yemen)	881	NA	AQAP	1	Zinjib?r town	0		0	0	0		Abyan governorate	Zinjib?r district	13.1287	45.3807	POINT (45.380728 13.128712)	148771	Yemen (North Yemen)	678	Middle East	1	1	2010	2010-08-16	2010-08-16	1	0	0	0	1	1	1
927	1	1	230	Yemen (North Yemen):Government	459	Government of Yemen (North Yemen) - AQAP	123	678	Government of Yemen (North Yemen)	881	NA	AQAP	1	Zinjib?r town	0		0	0	0		Abyan governorate	Zinjib?r district	13.1287	45.3807	POINT (45.380728 13.128712)	148771	Yemen (North Yemen)	678	Middle East	1	1	2010	2010-09-03	2010-09-03	0	0	0	0	0	0	1
928	1	1	230	Yemen (North Yemen):Government	459	Government of Yemen (North Yemen) - AQAP	123	678	Government of Yemen (North Yemen)	881	NA	AQAP	1	Zinjib?r town	0		0	0	0		Abyan governorate	Zinjib?r district	13.1287	45.3807	POINT (45.380728 13.128712)	148771	Yemen (North Yemen)	678	Middle East	1	1	2010	2010-10-10	2010-10-10	1	0	0	0	1	1	1
929	1	1	230	Yemen (North Yemen):Government	459	Government of Yemen (North Yemen) - AQAP	123	678	Government of Yemen (North Yemen)	881	NA	AQAP	1	Zinjib?r town	0		0	0	0		Abyan governorate	Zinjib?r district	13.1287	45.3807	POINT (45.380728 13.128712)	148771	Yemen (North Yemen)	678	Middle East	1	1	2010	2010-12-24	2010-12-24	1	0	0	0	1	1	1
930	1	1	230	Yemen (North Yemen):Government	459	Government of Yemen (North Yemen) - AQAP	123	678	Government of Yemen (North Yemen)	881	NA	AQAP	1	Zinjib?r town	0		0	0	0		Abyan governorate	Zinjib?r district	13.1287	45.3807	POINT (45.380728 13.128712)	148771	Yemen (North Yemen)	678	Middle East	1	1	2011	2011-02-28	2011-02-28	2	0	0	0	2	2	2
931	1	1	230	Yemen (North Yemen):Government	459	Government of Yemen (North Yemen) - AQAP	123	678	Government of Yemen (North Yemen)	881	NA	AQAP	1	Zinjib?r town	0		0	0	0		Abyan governorate	Zinjib?r district	13.1287	45.3807	POINT (45.380728 13.128712)	148771	Yemen (North Yemen)	678	Middle East	1	1	2011	2011-03-06	2011-03-06	1	0	0	0	1	1	1
932	1	1	230	Yemen (North Yemen):Government	459	Government of Yemen (North Yemen) - AQAP	123	678	Government of Yemen (North Yemen)	881	NA	AQAP	1	Zinjib?r town	0		0	0	0		Abyan governorate	Zinjib?r district	13.1287	45.3807	POINT (45.380728 13.128712)	148771	Yemen (North Yemen)	678	Middle East	1	1	2011	2011-04-27	2011-04-27	2	0	0	0	2	2	2
933	1	1	230	Yemen (North Yemen):Government	459	Government of Yemen (North Yemen) - AQAP	123	678	Government of Yemen (North Yemen)	881	NA	AQAP	1	Zinjib?r town	0		0	0	0		Abyan governorate	Zinjib?r district	13.1287	45.3807	POINT (45.380728 13.128712)	148771	Yemen (North Yemen)	678	Middle East	1	1	2011	2011-04-29	2011-04-29	0	0	1	0	1	1	1
934	1	1	230	Yemen (North Yemen):Government	459	Government of Yemen (North Yemen) - AQAP	123	678	Government of Yemen (North Yemen)	881	NA	AQAP	1	Zinjib?r town	0		0	0	0		Abyan governorate	Zinjib?r district	13.1287	45.3807	POINT (45.380728 13.128712)	148771	Yemen (North Yemen)	678	Middle East	1	1	2011	2011-05-01	2011-05-01	3	0	0	0	3	3	3
935	1	1	230	Yemen (North Yemen):Government	459	Government of Yemen (North Yemen) - AQAP	123	678	Government of Yemen (North Yemen)	881	NA	AQAP	1	Zinjib?r town	0		0	0	0		Abyan governorate	Zinjib?r district	13.1287	45.3807	POINT (45.380728 13.128712)	148771	Yemen (North Yemen)	678	Middle East	1	1	2011	2011-05-04	2011-05-04	5	0	4	0	9	9	9
936	1	1	230	Yemen (North Yemen):Government	459	Government of Yemen (North Yemen) - AQAP	123	678	Government of Yemen (North Yemen)	881	NA	AQAP	1	Zinjib?r town	0		0	0	0		Abyan governorate	Zinjib?r district	13.1287	45.3807	POINT (45.380728 13.128712)	148771	Yemen (North Yemen)	678	Middle East	1	1	2011	2011-05-07	2011-05-07	0	1	0	0	1	1	1
937	1	1	230	Yemen (North Yemen):Government	459	Government of Yemen (North Yemen) - AQAP	123	678	Government of Yemen (North Yemen)	881	NA	AQAP	1	Zinjib?r town	0		0	0	0		Abyan governorate	Zinjib?r district	13.1287	45.3807	POINT (45.380728 13.128712)	148771	Yemen (North Yemen)	678	Middle East	1	1	2011	2011-05-27	2011-05-27	1	0	1	0	2	2	2
938	1	1	230	Yemen (North Yemen):Government	459	Government of Yemen (North Yemen) - AQAP	123	678	Government of Yemen (North Yemen)	881	NA	AQAP	1	Zinjib?r town	0		0	0	0		Abyan governorate	Zinjib?r district	13.1287	45.3807	POINT (45.380728 13.128712)	148771	Yemen (North Yemen)	678	Middle East	1	1	2011	2011-05-29	2011-05-29	0	0	5	0	5	5	5
939	1	1	230	Yemen (North Yemen):Government	459	Government of Yemen (North Yemen) - AQAP	123	678	Government of Yemen (North Yemen)	881	NA	AQAP	1	Zinjib?r town	0		0	0	0		Abyan governorate	Zinjib?r district	13.1287	45.3807	POINT (45.380728 13.128712)	148771	Yemen (North Yemen)	678	Middle East	1	1	2011	2011-05-27	2011-05-27	4	0	0	0	4	4	4
940	1	1	230	Yemen (North Yemen):Government	459	Government of Yemen (North Yemen) - AQAP	123	678	Government of Yemen (North Yemen)	881	NA	AQAP	1	Zinjib?r town	0		0	0	0		Abyan governorate	Zinjib?r district	13.1287	45.3807	POINT (45.380728 13.128712)	148771	Yemen (North Yemen)	678	Middle East	2	2	2011	2011-05-27	2011-05-28	0	0	0	10	10	10	10
941	1	1	230	Yemen (North Yemen):Government	459	Government of Yemen (North Yemen) - AQAP	123	678	Government of Yemen (North Yemen)	881	NA	AQAP	1	Zinjib?r town	0		0	0	0		Abyan governorate	Zinjib?r district	13.1287	45.3807	POINT (45.380728 13.128712)	148771	Yemen (North Yemen)	678	Middle East	1	2	2011	2011-05-29	2011-05-30	0	2	0	0	2	2	4
942	1	1	230	Yemen (North Yemen):Government	459	Government of Yemen (North Yemen) - AQAP	123	678	Government of Yemen (North Yemen)	881	NA	AQAP	1	Zinjib?r town	0		0	0	0		Abyan governorate	Zinjib?r district	13.1287	45.3807	POINT (45.380728 13.128712)	148771	Yemen (North Yemen)	678	Middle East	1	1	2011	2011-05-30	2011-05-30	2	0	0	0	2	2	2
943	1	1	230	Yemen (North Yemen):Government	459	Government of Yemen (North Yemen) - AQAP	123	678	Government of Yemen (North Yemen)	881	NA	AQAP	1	Zinjib?r town	0		0	0	0		Abyan governorate	Zinjib?r district	13.1287	45.3807	POINT (45.380728 13.128712)	148771	Yemen (North Yemen)	678	Middle East	1	1	2011	2011-06-30	2011-06-30	5	2	0	0	7	7	7
944	1	1	230	Yemen (North Yemen):Government	459	Government of Yemen (North Yemen) - AQAP	123	678	Government of Yemen (North Yemen)	881	NA	AQAP	1	Zinjib?r town	0		0	0	0		Abyan governorate	Zinjib?r district	13.1287	45.3807	POINT (45.380728 13.128712)	148771	Yemen (North Yemen)	678	Middle East	1	1	2011	2011-05-31	2011-05-31	2	0	0	0	2	2	2
945	1	1	230	Yemen (North Yemen):Government	459	Government of Yemen (North Yemen) - AQAP	123	678	Government of Yemen (North Yemen)	881	NA	AQAP	1	Zinjib?r town	0		0	0	0		Abyan governorate	Zinjib?r district	13.1287	45.3807	POINT (45.380728 13.128712)	148771	Yemen (North Yemen)	678	Middle East	1	1	2011	2011-06-13	2011-06-13	1	2	0	0	3	3	3
946	1	1	230	Yemen (North Yemen):Government	459	Government of Yemen (North Yemen) - AQAP	123	678	Government of Yemen (North Yemen)	881	NA	AQAP	1	Zinjib?r town	0		0	0	0		Abyan governorate	Zinjib?r district	13.1287	45.3807	POINT (45.380728 13.128712)	148771	Yemen (North Yemen)	678	Middle East	3	2	2011	2011-06-06	2011-06-07	9	30	0	0	39	39	39
947	1	1	230	Yemen (North Yemen):Government	459	Government of Yemen (North Yemen) - AQAP	123	678	Government of Yemen (North Yemen)	881	NA	AQAP	1	Zinjib?r town	0		0	0	0		Abyan governorate	Zinjib?r district	13.1287	45.3807	POINT (45.380728 13.128712)	148771	Yemen (North Yemen)	678	Middle East	1	1	2011	2011-06-08	2011-06-08	3	10	0	0	13	13	13
948	1	1	230	Yemen (North Yemen):Government	459	Government of Yemen (North Yemen) - AQAP	123	678	Government of Yemen (North Yemen)	881	NA	AQAP	1	Zinjib?r town	0		0	0	0		Abyan governorate	Zinjib?r district	13.1287	45.3807	POINT (45.380728 13.128712)	148771	Yemen (North Yemen)	678	Middle East	1	1	2011	2011-06-11	2011-06-11	9	18	0	0	27	27	27
949	1	1	230	Yemen (North Yemen):Government	459	Government of Yemen (North Yemen) - AQAP	123	678	Government of Yemen (North Yemen)	881	NA	AQAP	1	Zinjib?r town	0		0	0	0		Abyan governorate	Zinjib?r district	13.1287	45.3807	POINT (45.380728 13.128712)	148771	Yemen (North Yemen)	678	Middle East	1	1	2011	2011-06-12	2011-06-12	3	4	0	0	7	7	7
951	1	1	230	Yemen (North Yemen):Government	459	Government of Yemen (North Yemen) - AQAP	123	678	Government of Yemen (North Yemen)	881	NA	AQAP	1	Zinjib?r town	0		0	0	0		Abyan governorate	Zinjib?r district	13.1287	45.3807	POINT (45.380728 13.128712)	148771	Yemen (North Yemen)	678	Middle East	1	1	2011	2011-06-20	2011-06-20	0	0	2	0	2	2	2
952	1	1	230	Yemen (North Yemen):Government	459	Government of Yemen (North Yemen) - AQAP	123	678	Government of Yemen (North Yemen)	881	NA	AQAP	1	Zinjib?r town	0		0	0	0		Abyan governorate	Zinjib?r district	13.1287	45.3807	POINT (45.380728 13.128712)	148771	Yemen (North Yemen)	678	Middle East	1	1	2011	2011-07-05	2011-07-05	0	0	1	0	1	1	1
954	1	1	230	Yemen (North Yemen):Government	459	Government of Yemen (North Yemen) - AQAP	123	678	Government of Yemen (North Yemen)	881	NA	AQAP	1	Zinjib?r town	0		0	0	0		Abyan governorate	Zinjib?r district	13.1287	45.3807	POINT (45.380728 13.128712)	148771	Yemen (North Yemen)	678	Middle East	1	1	2011	2011-07-10	2011-07-10	1	4	0	0	5	5	5
955	1	1	230	Yemen (North Yemen):Government	459	Government of Yemen (North Yemen) - AQAP	123	678	Government of Yemen (North Yemen)	881	NA	AQAP	1	Zinjib?r town	0		0	0	0		Abyan governorate	Zinjib?r district	13.1287	45.3807	POINT (45.380728 13.128712)	148771	Yemen (North Yemen)	678	Middle East	3	2	2011	2011-07-16	2011-07-17	4	10	0	0	14	14	14
956	1	1	230	Yemen (North Yemen):Government	459	Government of Yemen (North Yemen) - AQAP	123	678	Government of Yemen (North Yemen)	881	NA	AQAP	1	Zinjib?r town	0		0	0	0		Abyan governorate	Zinjib?r district	13.1287	45.3807	POINT (45.380728 13.128712)	148771	Yemen (North Yemen)	678	Middle East	1	1	2011	2011-07-18	2011-07-18	0	1	0	0	1	1	1
957	1	1	230	Yemen (North Yemen):Government	459	Government of Yemen (North Yemen) - AQAP	123	678	Government of Yemen (North Yemen)	881	NA	AQAP	1	Zinjib?r town	0		0	0	0		Abyan governorate	Zinjib?r district	13.1287	45.3807	POINT (45.380728 13.128712)	148771	Yemen (North Yemen)	678	Middle East	1	1	2011	2011-08-14	2011-08-14	3	7	0	0	10	10	10
959	1	1	230	Yemen (North Yemen):Government	459	Government of Yemen (North Yemen) - AQAP	123	678	Government of Yemen (North Yemen)	881	NA	AQAP	1	Zinjib?r town	0		0	0	0		Abyan governorate	Zinjib?r district	13.1287	45.3807	POINT (45.380728 13.128712)	148771	Yemen (North Yemen)	678	Middle East	1	1	2012	2012-01-07	2012-01-07	1	4	0	0	5	5	5
961	1	1	230	Yemen (North Yemen):Government	459	Government of Yemen (North Yemen) - AQAP	123	678	Government of Yemen (North Yemen)	881	NA	AQAP	1	Zinjib?r town	0		0	0	0		Abyan governorate	Zinjib?r district	13.1287	45.3807	POINT (45.380728 13.128712)	148771	Yemen (North Yemen)	678	Middle East	1	1	2012	2012-01-03	2012-01-03	2	5	0	0	7	7	7
962	1	1	230	Yemen (North Yemen):Government	459	Government of Yemen (North Yemen) - AQAP	123	678	Government of Yemen (North Yemen)	881	NA	AQAP	1	Zinjib?r town	0		0	0	0		Abyan governorate	Zinjib?r district	13.1287	45.3807	POINT (45.380728 13.128712)	148771	Yemen (North Yemen)	678	Middle East	1	1	2012	2012-01-05	2012-01-05	4	6	0	0	10	10	10
963	1	1	230	Yemen (North Yemen):Government	459	Government of Yemen (North Yemen) - AQAP	123	678	Government of Yemen (North Yemen)	881	NA	AQAP	1	Zinjib?r town	0		0	0	0		Abyan governorate	Zinjib?r district	13.1287	45.3807	POINT (45.380728 13.128712)	148771	Yemen (North Yemen)	678	Middle East	1	1	2012	2012-01-08	2012-01-08	1	6	0	0	7	7	7
964	1	1	230	Yemen (North Yemen):Government	459	Government of Yemen (North Yemen) - AQAP	123	678	Government of Yemen (North Yemen)	881	NA	AQAP	1	Zinjib?r town	0		0	0	0		Abyan governorate	Zinjib?r district	13.1287	45.3807	POINT (45.380728 13.128712)	148771	Yemen (North Yemen)	678	Middle East	1	1	2012	2012-01-22	2012-01-22	0	4	0	0	4	4	10
965	1	1	230	Yemen (North Yemen):Government	459	Government of Yemen (North Yemen) - AQAP	123	678	Government of Yemen (North Yemen)	881	NA	AQAP	1	Zinjib?r town	0		0	0	0		Abyan governorate	Zinjib?r district	13.1287	45.3807	POINT (45.380728 13.128712)	148771	Yemen (North Yemen)	678	Middle East	2	2	2012	2012-01-05	2012-01-08	3	0	0	0	3	3	3
966	1	1	230	Yemen (North Yemen):Government	459	Government of Yemen (North Yemen) - AQAP	123	678	Government of Yemen (North Yemen)	881	NA	AQAP	1	Zinjib?r town	0		0	0	0		Abyan governorate	Zinjib?r district	13.1287	45.3807	POINT (45.380728 13.128712)	148771	Yemen (North Yemen)	678	Middle East	1	1	2012	2012-01-13	2012-01-13	0	3	0	0	3	3	3
967	1	1	230	Yemen (North Yemen):Government	459	Government of Yemen (North Yemen) - AQAP	123	678	Government of Yemen (North Yemen)	881	NA	AQAP	1	Zinjib?r town	0		0	0	0		Abyan governorate	Zinjib?r district	13.1287	45.3807	POINT (45.380728 13.128712)	148771	Yemen (North Yemen)	678	Middle East	1	1	2012	2012-01-23	2012-01-23	0	1	0	0	1	1	1
968	1	1	230	Yemen (North Yemen):Government	459	Government of Yemen (North Yemen) - AQAP	123	678	Government of Yemen (North Yemen)	881	NA	AQAP	1	Zinjib?r town	0		0	0	0		Abyan governorate	Zinjib?r district	13.1287	45.3807	POINT (45.380728 13.128712)	148771	Yemen (North Yemen)	678	Middle East	1	1	2012	2012-02-04	2012-02-04	1	4	0	0	5	5	5
969	1	1	230	Yemen (North Yemen):Government	459	Government of Yemen (North Yemen) - AQAP	123	678	Government of Yemen (North Yemen)	881	NA	AQAP	1	Zinjib?r town	0		0	0	0		Abyan governorate	Zinjib?r district	13.1287	45.3807	POINT (45.380728 13.128712)	148771	Yemen (North Yemen)	678	Middle East	3	2	2012	2012-01-24	2012-01-25	0	6	0	0	6	6	6
970	1	1	230	Yemen (North Yemen):Government	459	Government of Yemen (North Yemen) - AQAP	123	678	Government of Yemen (North Yemen)	881	NA	AQAP	1	Zinjib?r town	0		0	0	0		Abyan governorate	Zinjib?r district	13.1287	45.3807	POINT (45.380728 13.128712)	148771	Yemen (North Yemen)	678	Middle East	3	2	2012	2012-01-27	2012-01-28	1	4	0	0	5	5	5
971	1	1	230	Yemen (North Yemen):Government	459	Government of Yemen (North Yemen) - AQAP	123	678	Government of Yemen (North Yemen)	881	NA	AQAP	1	Zinjib?r town	0		0	0	0		Abyan governorate	Zinjib?r district	13.1287	45.3807	POINT (45.380728 13.128712)	148771	Yemen (North Yemen)	678	Middle East	3	2	2012	2012-02-13	2012-02-14	1	1	0	0	2	2	3
972	1	1	230	Yemen (North Yemen):Government	459	Government of Yemen (North Yemen) - AQAP	123	678	Government of Yemen (North Yemen)	881	NA	AQAP	1	Zinjib?r town	0		0	0	0		Abyan governorate	Zinjib?r district	13.1287	45.3807	POINT (45.380728 13.128712)	148771	Yemen (North Yemen)	678	Middle East	1	1	2012	2012-02-20	2012-02-20	2	0	0	0	2	2	2
973	1	1	230	Yemen (North Yemen):Government	459	Government of Yemen (North Yemen) - AQAP	123	678	Government of Yemen (North Yemen)	881	NA	AQAP	1	Zinjib?r town	0		0	0	0		Abyan governorate	Zinjib?r district	13.1287	45.3807	POINT (45.380728 13.128712)	148771	Yemen (North Yemen)	678	Middle East	1	1	2012	2012-02-14	2012-02-14	0	12	0	0	12	12	12
974	1	1	230	Yemen (North Yemen):Government	459	Government of Yemen (North Yemen) - AQAP	123	678	Government of Yemen (North Yemen)	881	NA	AQAP	1	Zinjib?r town	0		0	0	0		Abyan governorate	Zinjib?r district	13.1287	45.3807	POINT (45.380728 13.128712)	148771	Yemen (North Yemen)	678	Middle East	1	1	2012	2012-02-14	2012-02-14	2	0	0	0	2	2	2
975	1	1	230	Yemen (North Yemen):Government	459	Government of Yemen (North Yemen) - AQAP	123	678	Government of Yemen (North Yemen)	881	NA	AQAP	1	Zinjib?r town	0		0	0	0		Abyan governorate	Zinjib?r district	13.1287	45.3807	POINT (45.380728 13.128712)	148771	Yemen (North Yemen)	678	Middle East	1	1	2012	2012-02-16	2012-02-16	0	1	0	0	1	1	1
976	1	1	230	Yemen (North Yemen):Government	459	Government of Yemen (North Yemen) - AQAP	123	678	Government of Yemen (North Yemen)	881	NA	AQAP	1	Zinjib?r town	0		0	0	0		Abyan governorate	Zinjib?r district	13.1287	45.3807	POINT (45.380728 13.128712)	148771	Yemen (North Yemen)	678	Middle East	1	1	2012	2012-02-29	2012-02-29	0	3	0	0	3	3	3
977	1	1	230	Yemen (North Yemen):Government	459	Government of Yemen (North Yemen) - AQAP	123	678	Government of Yemen (North Yemen)	881	NA	AQAP	1	Zinjib?r town	0		0	0	0		Abyan governorate	Zinjib?r district	13.1287	45.3807	POINT (45.380728 13.128712)	148771	Yemen (North Yemen)	678	Middle East	3	2	2012	2012-02-17	2012-02-18	0	3	0	0	3	3	3
978	1	1	230	Yemen (North Yemen):Government	459	Government of Yemen (North Yemen) - AQAP	123	678	Government of Yemen (North Yemen)	881	NA	AQAP	1	Zinjib?r town	0		0	0	0		Abyan governorate	Zinjib?r district	13.1287	45.3807	POINT (45.380728 13.128712)	148771	Yemen (North Yemen)	678	Middle East	1	1	2012	2012-02-26	2012-02-26	0	5	0	0	5	5	5
979	1	1	230	Yemen (North Yemen):Government	459	Government of Yemen (North Yemen) - AQAP	123	678	Government of Yemen (North Yemen)	881	NA	AQAP	1	Zinjib?r town	0		0	0	0		Abyan governorate	Zinjib?r district	13.1287	45.3807	POINT (45.380728 13.128712)	148771	Yemen (North Yemen)	678	Middle East	2	2	2012	2012-05-13	2012-05-14	0	11	0	0	11	11	11
980	1	1	230	Yemen (North Yemen):Government	459	Government of Yemen (North Yemen) - AQAP	123	678	Government of Yemen (North Yemen)	881	NA	AQAP	1	Zinjib?r town	0		0	0	0		Abyan governorate	Zinjib?r district	13.1287	45.3807	POINT (45.380728 13.128712)	148771	Yemen (North Yemen)	678	Middle East	1	1	2012	2012-03-03	2012-03-03	1	5	0	0	6	6	6
981	1	1	230	Yemen (North Yemen):Government	459	Government of Yemen (North Yemen) - AQAP	123	678	Government of Yemen (North Yemen)	881	NA	AQAP	1	Zinjib?r town	0		0	0	0		Abyan governorate	Zinjib?r district	13.1287	45.3807	POINT (45.380728 13.128712)	148771	Yemen (North Yemen)	678	Middle East	1	1	2012	2012-03-07	2012-03-07	7	0	0	0	7	7	7
982	1	1	230	Yemen (North Yemen):Government	459	Government of Yemen (North Yemen) - AQAP	123	678	Government of Yemen (North Yemen)	881	NA	AQAP	1	Zinjib?r town	0		0	0	0		Abyan governorate	Zinjib?r district	13.1287	45.3807	POINT (45.380728 13.128712)	148771	Yemen (North Yemen)	678	Middle East	1	1	2012	2012-03-18	2012-03-18	0	16	0	0	16	16	16
983	1	1	230	Yemen (North Yemen):Government	459	Government of Yemen (North Yemen) - AQAP	123	678	Government of Yemen (North Yemen)	881	NA	AQAP	1	Zinjib?r town	0		0	0	0		Abyan governorate	Zinjib?r district	13.1287	45.3807	POINT (45.380728 13.128712)	148771	Yemen (North Yemen)	678	Middle East	1	1	2012	2012-04-02	2012-04-02	0	6	0	0	6	6	6
984	1	1	230	Yemen (North Yemen):Government	459	Government of Yemen (North Yemen) - AQAP	123	678	Government of Yemen (North Yemen)	881	NA	AQAP	1	Zinjib?r town	0		0	0	0		Abyan governorate	Zinjib?r district	13.1287	45.3807	POINT (45.380728 13.128712)	148771	Yemen (North Yemen)	678	Middle East	1	1	2012	2012-04-08	2012-04-08	0	12	0	0	12	12	12
985	1	1	230	Yemen (North Yemen):Government	459	Government of Yemen (North Yemen) - AQAP	123	678	Government of Yemen (North Yemen)	881	NA	AQAP	1	Zinjib?r town	0		0	0	0		Abyan governorate	Zinjib?r district	13.1287	45.3807	POINT (45.380728 13.128712)	148771	Yemen (North Yemen)	678	Middle East	1	1	2012	2012-04-19	2012-04-19	2	18	0	0	20	20	20
986	1	1	230	Yemen (North Yemen):Government	459	Government of Yemen (North Yemen) - AQAP	123	678	Government of Yemen (North Yemen)	881	NA	AQAP	1	Zinjib?r town	0		0	0	0		Abyan governorate	Zinjib?r district	13.1287	45.3807	POINT (45.380728 13.128712)	148771	Yemen (North Yemen)	678	Middle East	1	1	2012	2012-04-21	2012-04-21	7	12	0	0	19	19	19
987	1	1	230	Yemen (North Yemen):Government	459	Government of Yemen (North Yemen) - AQAP	123	678	Government of Yemen (North Yemen)	881	NA	AQAP	1	Zinjib?r town	0		0	0	0		Abyan governorate	Zinjib?r district	13.1287	45.3807	POINT (45.380728 13.128712)	148771	Yemen (North Yemen)	678	Middle East	1	1	2012	2012-05-12	2012-05-12	2	6	0	0	8	8	8
988	1	1	230	Yemen (North Yemen):Government	459	Government of Yemen (North Yemen) - AQAP	123	678	Government of Yemen (North Yemen)	881	NA	AQAP	1	Zinjib?r town	0		0	0	0		Abyan governorate	Zinjib?r district	13.1287	45.3807	POINT (45.380728 13.128712)	148771	Yemen (North Yemen)	678	Middle East	1	1	2011	2011-09-17	2011-09-17	3	0	0	0	3	3	3
989	1	1	230	Yemen (North Yemen):Government	459	Government of Yemen (North Yemen) - AQAP	123	678	Government of Yemen (North Yemen)	881	NA	AQAP	1	Zinjib?r town	0		0	0	0		Abyan governorate	Zinjib?r district	13.1287	45.3807	POINT (45.380728 13.128712)	148771	Yemen (North Yemen)	678	Middle East	2	2	2012	2012-05-12	2012-05-13	4	0	0	0	4	4	4
990	1	1	230	Yemen (North Yemen):Government	459	Government of Yemen (North Yemen) - AQAP	123	678	Government of Yemen (North Yemen)	881	NA	AQAP	1	Zinjib?r town	0		0	0	0		Abyan governorate	Zinjib?r district	13.1287	45.3807	POINT (45.380728 13.128712)	148771	Yemen (North Yemen)	678	Middle East	1	1	2012	2012-05-24	2012-05-24	2	0	0	0	2	2	2
991	1	1	230	Yemen (North Yemen):Government	459	Government of Yemen (North Yemen) - AQAP	123	678	Government of Yemen (North Yemen)	881	NA	AQAP	1	Zinjib?r town	0		0	0	0		Abyan governorate	Zinjib?r district	13.1287	45.3807	POINT (45.380728 13.128712)	148771	Yemen (North Yemen)	678	Middle East	1	1	2012	2012-05-26	2012-05-26	0	0	0	0	0	0	43
992	1	1	230	Yemen (North Yemen):Government	459	Government of Yemen (North Yemen) - AQAP	123	678	Government of Yemen (North Yemen)	881	NA	AQAP	1	Zinjib?r town	0		0	0	0		Abyan governorate	Zinjib?r district	13.1287	45.3807	POINT (45.380728 13.128712)	148771	Yemen (North Yemen)	678	Middle East	1	1	2012	2012-06-12	2012-06-12	0	20	0	0	20	20	20
993	1	1	230	Yemen (North Yemen):Government	459	Government of Yemen (North Yemen) - AQAP	123	678	Government of Yemen (North Yemen)	881	NA	AQAP	1	Zinjib?r town	0		0	0	0		Abyan governorate	Zinjib?r district	13.1287	45.3807	POINT (45.380728 13.128712)	148771	Yemen (North Yemen)	678	Middle East	1	1	2011	2011-09-11	2011-09-11	0	4	0	0	4	4	4
994	1	1	230	Yemen (North Yemen):Government	459	Government of Yemen (North Yemen) - AQAP	123	678	Government of Yemen (North Yemen)	881	NA	AQAP	1	Zinjib?r town	0		0	0	0		Abyan governorate	Zinjib?r district	13.1287	45.3807	POINT (45.380728 13.128712)	148771	Yemen (North Yemen)	678	Middle East	1	1	2011	2011-09-14	2011-09-14	0	12	2	0	14	14	14
996	1	1	230	Yemen (North Yemen):Government	459	Government of Yemen (North Yemen) - AQAP	123	678	Government of Yemen (North Yemen)	881	NA	AQAP	1	Zinjib?r town	0		0	0	0		Abyan governorate	Zinjib?r district	13.1287	45.3807	POINT (45.380728 13.128712)	148771	Yemen (North Yemen)	678	Middle East	1	1	2012	2012-11-16	2012-11-16	4	1	0	0	5	5	5
997	1	1	230	Yemen (North Yemen):Government	459	Government of Yemen (North Yemen) - AQAP	123	678	Government of Yemen (North Yemen)	881	NA	AQAP	1	Zinjib?r town	0		0	0	0		Abyan governorate	Zinjib?r district	13.1287	45.3807	POINT (45.380728 13.128712)	148771	Yemen (North Yemen)	678	Middle East	1	1	2011	2011-09-03	2011-09-03	3	12	0	0	15	15	15
998	1	1	230	Yemen (North Yemen):Government	459	Government of Yemen (North Yemen) - AQAP	123	678	Government of Yemen (North Yemen)	881	NA	AQAP	1	Zinjib?r town	0		0	0	0		Abyan governorate	Zinjib?r district	13.1287	45.3807	POINT (45.380728 13.128712)	148771	Yemen (North Yemen)	678	Middle East	1	1	2011	2011-09-06	2011-09-06	6	13	0	0	19	19	19
999	1	1	230	Yemen (North Yemen):Government	459	Government of Yemen (North Yemen) - AQAP	123	678	Government of Yemen (North Yemen)	881	NA	AQAP	1	Zinjib?r town	0		0	0	0		Abyan governorate	Zinjib?r district	13.1287	45.3807	POINT (45.380728 13.128712)	148771	Yemen (North Yemen)	678	Middle East	1	1	2011	2011-09-11	2011-09-11	2	0	0	0	2	2	2
1001	1	1	230	Yemen (North Yemen):Government	459	Government of Yemen (North Yemen) - AQAP	123	678	Government of Yemen (North Yemen)	881	NA	AQAP	1	Zinjib?r town	0		0	0	0		Abyan governorate	Zinjib?r district	13.1287	45.3807	POINT (45.380728 13.128712)	148771	Yemen (North Yemen)	678	Middle East	1	1	2011	2011-09-13	2011-09-13	3	0	0	0	3	3	3
1002	1	1	230	Yemen (North Yemen):Government	459	Government of Yemen (North Yemen) - AQAP	123	678	Government of Yemen (North Yemen)	881	NA	AQAP	1	Zinjib?r town	0		0	0	0		Abyan governorate	Zinjib?r district	13.1287	45.3807	POINT (45.380728 13.128712)	148771	Yemen (North Yemen)	678	Middle East	1	1	2011	2011-09-13	2011-09-13	1	0	0	0	1	1	1
1003	1	1	230	Yemen (North Yemen):Government	459	Government of Yemen (North Yemen) - AQAP	123	678	Government of Yemen (North Yemen)	881	NA	AQAP	1	Zinjib?r town	0		0	0	0		Abyan governorate	Zinjib?r district	13.1287	45.3807	POINT (45.380728 13.128712)	148771	Yemen (North Yemen)	678	Middle East	1	1	2011	2011-10-01	2011-10-01	6	20	0	0	26	26	26
1004	1	1	230	Yemen (North Yemen):Government	459	Government of Yemen (North Yemen) - AQAP	123	678	Government of Yemen (North Yemen)	881	NA	AQAP	1	Zinjib?r town	0		0	0	0		Abyan governorate	Zinjib?r district	13.1287	45.3807	POINT (45.380728 13.128712)	148771	Yemen (North Yemen)	678	Middle East	1	1	2011	2011-10-05	2011-10-05	0	4	0	0	4	4	4
1006	1	1	230	Yemen (North Yemen):Government	459	Government of Yemen (North Yemen) - AQAP	123	678	Government of Yemen (North Yemen)	881	NA	AQAP	1	Zinjib?r town	0		0	0	0		Abyan governorate	Zinjib?r district	13.1287	45.3807	POINT (45.380728 13.128712)	148771	Yemen (North Yemen)	678	Middle East	1	1	2011	2011-10-02	2011-10-02	25	0	0	0	25	25	25
1007	1	1	230	Yemen (North Yemen):Government	459	Government of Yemen (North Yemen) - AQAP	123	678	Government of Yemen (North Yemen)	881	NA	AQAP	1	Zinjib?r town	0		0	0	0		Abyan governorate	Zinjib?r district	13.1287	45.3807	POINT (45.380728 13.128712)	148771	Yemen (North Yemen)	678	Middle East	1	1	2011	2011-10-04	2011-10-04	4	3	0	0	7	7	7
1008	1	1	230	Yemen (North Yemen):Government	459	Government of Yemen (North Yemen) - AQAP	123	678	Government of Yemen (North Yemen)	881	NA	AQAP	1	Zinjib?r town	0		0	0	0		Abyan governorate	Zinjib?r district	13.1287	45.3807	POINT (45.380728 13.128712)	148771	Yemen (North Yemen)	678	Middle East	1	1	2011	2011-10-27	2011-10-27	0	3	0	0	3	3	3
1009	1	1	230	Yemen (North Yemen):Government	459	Government of Yemen (North Yemen) - AQAP	123	678	Government of Yemen (North Yemen)	881	NA	AQAP	1	Zinjib?r town	0		0	0	0		Abyan governorate	Zinjib?r district	13.1287	45.3807	POINT (45.380728 13.128712)	148771	Yemen (North Yemen)	678	Middle East	1	1	2011	2011-11-29	2011-11-29	0	6	0	0	6	6	6
1010	1	1	230	Yemen (North Yemen):Government	459	Government of Yemen (North Yemen) - AQAP	123	678	Government of Yemen (North Yemen)	881	NA	AQAP	1	Zinjib?r town	0		0	0	0		Abyan governorate	Zinjib?r district	13.1287	45.3807	POINT (45.380728 13.128712)	148771	Yemen (North Yemen)	678	Middle East	1	1	2011	2011-11-05	2011-11-05	0	5	0	0	5	5	5
1011	1	1	230	Yemen (North Yemen):Government	459	Government of Yemen (North Yemen) - AQAP	123	678	Government of Yemen (North Yemen)	881	NA	AQAP	1	Zinjib?r town	0		0	0	0		Abyan governorate	Zinjib?r district	13.1287	45.3807	POINT (45.380728 13.128712)	148771	Yemen (North Yemen)	678	Middle East	1	1	2011	2011-11-06	2011-11-06	2	0	0	0	2	2	2
1012	1	1	230	Yemen (North Yemen):Government	459	Government of Yemen (North Yemen) - AQAP	123	678	Government of Yemen (North Yemen)	881	NA	AQAP	1	Zinjib?r town	0		0	0	0		Abyan governorate	Zinjib?r district	13.1287	45.3807	POINT (45.380728 13.128712)	148771	Yemen (North Yemen)	678	Middle East	1	1	2011	2011-11-07	2011-11-07	0	6	0	0	6	6	6
1013	1	1	230	Yemen (North Yemen):Government	459	Government of Yemen (North Yemen) - AQAP	123	678	Government of Yemen (North Yemen)	881	NA	AQAP	1	Zinjib?r town	0		0	0	0		Abyan governorate	Zinjib?r district	13.1287	45.3807	POINT (45.380728 13.128712)	148771	Yemen (North Yemen)	678	Middle East	1	1	2011	2011-11-08	2011-11-08	0	5	0	0	5	5	5
1014	1	1	230	Yemen (North Yemen):Government	459	Government of Yemen (North Yemen) - AQAP	123	678	Government of Yemen (North Yemen)	881	NA	AQAP	1	Zinjib?r town	0		0	0	0		Abyan governorate	Zinjib?r district	13.1287	45.3807	POINT (45.380728 13.128712)	148771	Yemen (North Yemen)	678	Middle East	3	2	2011	2011-11-11	2011-11-12	0	6	0	0	6	6	6
1015	1	1	230	Yemen (North Yemen):Government	459	Government of Yemen (North Yemen) - AQAP	123	678	Government of Yemen (North Yemen)	881	NA	AQAP	1	Zinjib?r town	0		0	0	0		Abyan governorate	Zinjib?r district	13.1287	45.3807	POINT (45.380728 13.128712)	148771	Yemen (North Yemen)	678	Middle East	1	1	2011	2011-11-14	2011-11-14	0	3	0	0	3	3	3
1016	1	1	230	Yemen (North Yemen):Government	459	Government of Yemen (North Yemen) - AQAP	123	678	Government of Yemen (North Yemen)	881	NA	AQAP	1	Zinjib?r town	0		0	0	0		Abyan governorate	Zinjib?r district	13.1287	45.3807	POINT (45.380728 13.128712)	148771	Yemen (North Yemen)	678	Middle East	1	1	2011	2011-11-24	2011-11-24	0	12	0	0	12	12	12
1017	1	1	230	Yemen (North Yemen):Government	459	Government of Yemen (North Yemen) - AQAP	123	678	Government of Yemen (North Yemen)	881	NA	AQAP	1	Zinjib?r town	0		0	0	0		Abyan governorate	Zinjib?r district	13.1287	45.3807	POINT (45.380728 13.128712)	148771	Yemen (North Yemen)	678	Middle East	3	2	2011	2011-12-09	2011-12-10	2	11	0	0	13	13	13
1018	1	1	230	Yemen (North Yemen):Government	459	Government of Yemen (North Yemen) - AQAP	123	678	Government of Yemen (North Yemen)	881	NA	AQAP	1	Zinjib?r town	0		0	0	0		Abyan governorate	Zinjib?r district	13.1287	45.3807	POINT (45.380728 13.128712)	148771	Yemen (North Yemen)	678	Middle East	1	1	2011	2011-12-13	2011-12-13	3	0	0	0	3	3	3
1019	1	1	230	Yemen (North Yemen):Government	459	Government of Yemen (North Yemen) - AQAP	123	678	Government of Yemen (North Yemen)	881	NA	AQAP	1	Zinjib?r town	0		0	0	0		Abyan governorate	Zinjib?r district	13.1287	45.3807	POINT (45.380728 13.128712)	148771	Yemen (North Yemen)	678	Middle East	1	1	2011	2011-12-16	2011-12-16	0	6	0	0	6	6	6
1020	1	1	230	Yemen (North Yemen):Government	459	Government of Yemen (North Yemen) - AQAP	123	678	Government of Yemen (North Yemen)	881	NA	AQAP	1	Zinjib?r town	0		0	0	0		Abyan governorate	Zinjib?r district	13.1287	45.3807	POINT (45.380728 13.128712)	148771	Yemen (North Yemen)	678	Middle East	1	1	2011	2011-12-18	2011-12-18	0	10	0	0	10	10	10
1021	1	1	230	Yemen (North Yemen):Government	459	Government of Yemen (North Yemen) - AQAP	123	678	Government of Yemen (North Yemen)	881	NA	AQAP	1	Zinjib?r town	0		0	0	0		Abyan governorate	Zinjib?r district	13.1287	45.3807	POINT (45.380728 13.128712)	148771	Yemen (North Yemen)	678	Middle East	1	1	2011	2011-12-30	2011-12-30	0	3	0	0	3	3	3
1022	1	1	230	Yemen (North Yemen):Government	459	Government of Yemen (North Yemen) - AQAP	123	678	Government of Yemen (North Yemen)	881	NA	AQAP	1	Zinjib?r town	0		0	0	0		Abyan governorate	Zinjib?r district	13.1287	45.3807	POINT (45.380728 13.128712)	148771	Yemen (North Yemen)	678	Middle East	1	1	2011	2011-12-19	2011-12-19	0	13	0	0	13	13	13
1023	1	1	230	Yemen (North Yemen):Government	459	Government of Yemen (North Yemen) - AQAP	123	678	Government of Yemen (North Yemen)	881	NA	AQAP	1	Zinjib?r town	0		0	0	0		Abyan governorate	Zinjib?r district	13.1287	45.3807	POINT (45.380728 13.128712)	148771	Yemen (North Yemen)	678	Middle East	1	1	2011	2011-12-20	2011-12-20	4	0	0	0	4	4	14
1024	1	1	230	Yemen (North Yemen):Government	459	Government of Yemen (North Yemen) - AQAP	123	678	Government of Yemen (North Yemen)	881	NA	AQAP	1	Zinjib?r town	0		0	0	0		Abyan governorate	Zinjib?r district	13.1287	45.3807	POINT (45.380728 13.128712)	148771	Yemen (North Yemen)	678	Middle East	1	1	2011	2011-12-26	2011-12-26	5	2	0	0	7	7	7
1025	1	1	230	Yemen (North Yemen):Government	459	Government of Yemen (North Yemen) - AQAP	123	678	Government of Yemen (North Yemen)	881	NA	AQAP	2	Zinjib?r town	0		0	0	0		Abyan governorate	Zinjib?r district	13.1287	45.3807	POINT (45.380728 13.128712)	148771	Yemen (North Yemen)	678	Middle East	1	1	2011	2011-03-13	2011-03-13	1	0	0	0	1	1	1
1026	1	1	230	Yemen (North Yemen):Government	459	Government of Yemen (North Yemen) - AQAP	123	678	Government of Yemen (North Yemen)	881	NA	AQAP	1	Zinjib?r town	0		0	0	0		Abyan governorate	Zinjib?r district	13.1287	45.3807	POINT (45.380728 13.128712)	148771	Yemen (North Yemen)	678	Middle East	1	1	2011	2011-12-29	2011-12-29	0	6	0	0	6	6	6
1027	1	1	230	Yemen (North Yemen):Government	459	Government of Yemen (North Yemen) - AQAP	123	678	Government of Yemen (North Yemen)	881	NA	AQAP	2	Zinjib?r town	0		0	0	0		Abyan governorate	Zinjib?r district	13.1287	45.3807	POINT (45.380728 13.128712)	148771	Yemen (North Yemen)	678	Middle East	1	1	2011	2011-04-29	2011-04-29	0	0	1	0	1	1	1
1028	1	1	230	Yemen (North Yemen):Government	459	Government of Yemen (North Yemen) - AQAP	123	678	Government of Yemen (North Yemen)	881	NA	AQAP	2	Zinjib?r town	0		0	0	0		Abyan governorate	Zinjib?r district	13.1287	45.3807	POINT (45.380728 13.128712)	148771	Yemen (North Yemen)	678	Middle East	1	1	2011	2011-05-31	2011-05-31	6	0	0	0	6	6	6
1029	1	1	230	Yemen (North Yemen):Government	459	Government of Yemen (North Yemen) - AQAP	123	678	Government of Yemen (North Yemen)	881	NA	AQAP	2	Zinjib?r town	0		0	0	0		Abyan governorate	Zinjib?r district	13.1287	45.3807	POINT (45.380728 13.128712)	148771	Yemen (North Yemen)	678	Middle East	1	1	2011	2011-05-30	2011-05-30	4	0	0	0	4	4	4
1030	1	1	230	Yemen (North Yemen):Government	459	Government of Yemen (North Yemen) - AQAP	123	678	Government of Yemen (North Yemen)	881	NA	AQAP	2	Zinjib?r town	0		0	0	0		Abyan governorate	Zinjib?r district	13.1287	45.3807	POINT (45.380728 13.128712)	148771	Yemen (North Yemen)	678	Middle East	1	1	2011	2011-06-17	2011-06-17	0	7	0	0	7	7	7
1031	1	1	230	Yemen (North Yemen):Government	459	Government of Yemen (North Yemen) - AQAP	123	678	Government of Yemen (North Yemen)	881	NA	AQAP	2	Zinjib?r town	0		0	0	0		Abyan governorate	Zinjib?r district	13.1287	45.3807	POINT (45.380728 13.128712)	148771	Yemen (North Yemen)	678	Middle East	1	1	2011	2011-05-31	2011-05-31	5	2	0	0	7	7	7
1032	1	1	230	Yemen (North Yemen):Government	459	Government of Yemen (North Yemen) - AQAP	123	678	Government of Yemen (North Yemen)	881	NA	AQAP	2	Zinjib?r town	0		0	0	0		Abyan governorate	Zinjib?r district	13.1287	45.3807	POINT (45.380728 13.128712)	148771	Yemen (North Yemen)	678	Middle East	3	2	2011	2011-06-18	2011-06-19	0	13	0	0	13	13	13
1033	1	1	230	Yemen (North Yemen):Government	459	Government of Yemen (North Yemen) - AQAP	123	678	Government of Yemen (North Yemen)	881	NA	AQAP	2	Zinjib?r town	0		0	0	0		Abyan governorate	Zinjib?r district	13.1287	45.3807	POINT (45.380728 13.128712)	148771	Yemen (North Yemen)	678	Middle East	3	2	2011	2011-06-18	2011-06-19	2	0	0	0	2	2	2
1034	1	1	230	Yemen (North Yemen):Government	459	Government of Yemen (North Yemen) - AQAP	123	678	Government of Yemen (North Yemen)	881	NA	AQAP	2	Zinjib?r town	0		0	0	0		Abyan governorate	Zinjib?r district	13.1287	45.3807	POINT (45.380728 13.128712)	148771	Yemen (North Yemen)	678	Middle East	3	2	2011	2011-06-19	2011-06-20	6	0	0	0	6	6	6
1036	1	1	230	Yemen (North Yemen):Government	459	Government of Yemen (North Yemen) - AQAP	123	678	Government of Yemen (North Yemen)	881	NA	AQAP	2	Zinjib?r town	0		0	0	0		Abyan governorate	Zinjib?r district	13.1287	45.3807	POINT (45.380728 13.128712)	148771	Yemen (North Yemen)	678	Middle East	1	1	2011	2011-06-26	2011-06-26	2	7	0	0	9	9	9
1037	1	1	230	Yemen (North Yemen):Government	459	Government of Yemen (North Yemen) - AQAP	123	678	Government of Yemen (North Yemen)	881	NA	AQAP	2	Zinjib?r town	0		0	0	0		Abyan governorate	Zinjib?r district	13.1287	45.3807	POINT (45.380728 13.128712)	148771	Yemen (North Yemen)	678	Middle East	1	1	2011	2011-06-29	2011-06-29	30	14	4	0	48	48	48
1038	1	1	230	Yemen (North Yemen):Government	459	Government of Yemen (North Yemen) - AQAP	123	678	Government of Yemen (North Yemen)	881	NA	AQAP	2	Zinjib?r town	0		0	0	0		Abyan governorate	Zinjib?r district	13.1287	45.3807	POINT (45.380728 13.128712)	148771	Yemen (North Yemen)	678	Middle East	1	1	2011	2011-07-03	2011-07-03	10	15	0	0	25	25	25
1039	1	1	230	Yemen (North Yemen):Government	459	Government of Yemen (North Yemen) - AQAP	123	678	Government of Yemen (North Yemen)	881	NA	AQAP	2	Zinjib?r town	0		0	0	0		Abyan governorate	Zinjib?r district	13.1287	45.3807	POINT (45.380728 13.128712)	148771	Yemen (North Yemen)	678	Middle East	1	1	2011	2011-12-07	2011-12-07	4	9	0	0	13	13	13
1040	1	1	230	Yemen (North Yemen):Government	459	Government of Yemen (North Yemen) - AQAP	123	678	Government of Yemen (North Yemen)	881	NA	AQAP	2	Zinjib?r town	0		0	0	0		Abyan governorate	Zinjib?r district	13.1287	45.3807	POINT (45.380728 13.128712)	148771	Yemen (North Yemen)	678	Middle East	1	1	2011	2011-07-05	2011-07-05	0	0	3	0	3	3	3
1041	1	1	230	Yemen (North Yemen):Government	459	Government of Yemen (North Yemen) - AQAP	123	678	Government of Yemen (North Yemen)	881	NA	AQAP	2	Zinjib?r town	0		0	0	0		Abyan governorate	Zinjib?r district	13.1287	45.3807	POINT (45.380728 13.128712)	148771	Yemen (North Yemen)	678	Middle East	1	1	2011	2011-07-14	2011-07-14	0	7	0	0	7	7	7
1042	1	1	230	Yemen (North Yemen):Government	459	Government of Yemen (North Yemen) - AQAP	123	678	Government of Yemen (North Yemen)	881	NA	AQAP	2	Zinjib?r town	0		0	0	0		Abyan governorate	Zinjib?r district	13.1287	45.3807	POINT (45.380728 13.128712)	148771	Yemen (North Yemen)	678	Middle East	1	1	2011	2011-09-14	2011-09-14	1	0	0	0	1	1	1
1043	1	1	230	Yemen (North Yemen):Government	459	Government of Yemen (North Yemen) - AQAP	123	678	Government of Yemen (North Yemen)	881	NA	AQAP	2	Zinjib?r town	0		0	0	0		Abyan governorate	Zinjib?r district	13.1287	45.3807	POINT (45.380728 13.128712)	148771	Yemen (North Yemen)	678	Middle East	1	1	2011	2011-07-19	2011-07-19	10	1	0	0	11	11	11
1044	1	1	230	Yemen (North Yemen):Government	459	Government of Yemen (North Yemen) - AQAP	123	678	Government of Yemen (North Yemen)	881	NA	AQAP	2	Zinjib?r town	0		0	0	0		Abyan governorate	Zinjib?r district	13.1287	45.3807	POINT (45.380728 13.128712)	148771	Yemen (North Yemen)	678	Middle East	1	1	2011	2011-07-21	2011-07-21	2	0	0	0	2	2	2
1045	1	1	230	Yemen (North Yemen):Government	459	Government of Yemen (North Yemen) - AQAP	123	678	Government of Yemen (North Yemen)	881	NA	AQAP	2	Zinjib?r town	0		0	0	0		Abyan governorate	Zinjib?r district	13.1287	45.3807	POINT (45.380728 13.128712)	148771	Yemen (North Yemen)	678	Middle East	3	2	2011	2011-07-25	2011-07-26	0	5	0	0	5	5	5
1046	1	1	230	Yemen (North Yemen):Government	459	Government of Yemen (North Yemen) - AQAP	123	678	Government of Yemen (North Yemen)	881	NA	AQAP	2	Zinjib?r town	0		0	0	0		Abyan governorate	Zinjib?r district	13.1287	45.3807	POINT (45.380728 13.128712)	148771	Yemen (North Yemen)	678	Middle East	3	2	2011	2011-08-28	2011-08-29	6	23	0	0	29	29	29
1047	1	1	230	Yemen (North Yemen):Government	459	Government of Yemen (North Yemen) - AQAP	123	678	Government of Yemen (North Yemen)	881	NA	AQAP	2	Zinjib?r town	0		0	0	0		Abyan governorate	Zinjib?r district	13.1287	45.3807	POINT (45.380728 13.128712)	148771	Yemen (North Yemen)	678	Middle East	1	1	2011	2011-08-30	2011-08-30	0	6	0	0	6	6	6
1048	1	1	230	Yemen (North Yemen):Government	459	Government of Yemen (North Yemen) - AQAP	123	678	Government of Yemen (North Yemen)	881	NA	AQAP	2	Zinjib?r town	0		0	0	0		Abyan governorate	Zinjib?r district	13.1287	45.3807	POINT (45.380728 13.128712)	148771	Yemen (North Yemen)	678	Middle East	1	1	2011	2011-08-31	2011-08-31	0	17	0	0	17	17	17
1049	1	1	230	Yemen (North Yemen):Government	459	Government of Yemen (North Yemen) - AQAP	123	678	Government of Yemen (North Yemen)	881	NA	AQAP	2	Zinjib?r town	0		0	0	0		Abyan governorate	Zinjib?r district	13.1287	45.3807	POINT (45.380728 13.128712)	148771	Yemen (North Yemen)	678	Middle East	3	2	2011	2011-08-31	2011-09-01	3	6	0	0	9	9	9
1050	1	1	230	Yemen (North Yemen):Government	459	Government of Yemen (North Yemen) - AQAP	123	678	Government of Yemen (North Yemen)	881	NA	AQAP	2	Zinjib?r town	0		0	0	0		Abyan governorate	Zinjib?r district	13.1287	45.3807	POINT (45.380728 13.128712)	148771	Yemen (North Yemen)	678	Middle East	1	1	2011	2011-10-23	2011-10-23	0	3	0	0	3	3	3
1051	1	1	230	Yemen (North Yemen):Government	459	Government of Yemen (North Yemen) - AQAP	123	678	Government of Yemen (North Yemen)	881	NA	AQAP	2	Zinjib?r town	0		0	0	0		Abyan governorate	Zinjib?r district	13.1287	45.3807	POINT (45.380728 13.128712)	148771	Yemen (North Yemen)	678	Middle East	1	1	2011	2011-11-15	2011-11-15	0	7	0	0	7	7	7
1052	1	1	230	Yemen (North Yemen):Government	459	Government of Yemen (North Yemen) - AQAP	123	678	Government of Yemen (North Yemen)	881	NA	AQAP	2	Zinjib?r town	0		0	0	0		Abyan governorate	Zinjib?r district	13.1287	45.3807	POINT (45.380728 13.128712)	148771	Yemen (North Yemen)	678	Middle East	1	1	2011	2011-11-21	2011-11-21	0	11	0	0	11	11	11
1053	1	1	230	Yemen (North Yemen):Government	459	Government of Yemen (North Yemen) - AQAP	123	678	Government of Yemen (North Yemen)	881	NA	AQAP	2	Zinjib?r town	0		0	0	0		Abyan governorate	Zinjib?r district	13.1287	45.3807	POINT (45.380728 13.128712)	148771	Yemen (North Yemen)	678	Middle East	1	1	2011	2011-12-03	2011-12-03	5	0	0	0	5	5	5
1054	1	1	230	Yemen (North Yemen):Government	459	Government of Yemen (North Yemen) - AQAP	123	678	Government of Yemen (North Yemen)	881	NA	AQAP	2	Zinjib?r town	0		0	0	0		Abyan governorate	Zinjib?r district	13.1287	45.3807	POINT (45.380728 13.128712)	148771	Yemen (North Yemen)	678	Middle East	1	1	2012	2012-05-10	2012-05-10	0	10	0	0	10	10	10
1055	1	1	230	Yemen (North Yemen):Government	459	Government of Yemen (North Yemen) - AQAP	123	678	Government of Yemen (North Yemen)	881	NA	AQAP	2	Zinjib?r town	0		0	0	0		Abyan governorate	Zinjib?r district	13.1287	45.3807	POINT (45.380728 13.128712)	148771	Yemen (North Yemen)	678	Middle East	1	1	2011	2011-12-16	2011-12-16	3	0	0	0	3	3	3
1056	1	1	230	Yemen (North Yemen):Government	459	Government of Yemen (North Yemen) - AQAP	123	678	Government of Yemen (North Yemen)	881	NA	AQAP	2	Zinjib?r town	0		0	0	0		Abyan governorate	Zinjib?r district	13.1287	45.3807	POINT (45.380728 13.128712)	148771	Yemen (North Yemen)	678	Middle East	1	1	2011	2011-12-19	2011-12-19	2	0	0	0	2	2	2
1057	1	1	230	Yemen (North Yemen):Government	459	Government of Yemen (North Yemen) - AQAP	123	678	Government of Yemen (North Yemen)	881	NA	AQAP	2	Zinjib?r town	0		0	0	0		Abyan governorate	Zinjib?r district	13.1287	45.3807	POINT (45.380728 13.128712)	148771	Yemen (North Yemen)	678	Middle East	1	1	2012	2012-05-03	2012-05-03	0	8	0	0	8	8	8
1058	1	1	230	Yemen (North Yemen):Government	459	Government of Yemen (North Yemen) - AQAP	123	678	Government of Yemen (North Yemen)	881	NA	AQAP	2	Zinjib?r town	0		0	0	0		Abyan governorate	Zinjib?r district	13.1287	45.3807	POINT (45.380728 13.128712)	148771	Yemen (North Yemen)	678	Middle East	3	2	2011	2011-12-21	2011-12-22	5	6	0	0	11	11	11
1059	1	1	230	Yemen (North Yemen):Government	459	Government of Yemen (North Yemen) - AQAP	123	678	Government of Yemen (North Yemen)	881	NA	AQAP	2	Zinjib?r town	0		0	0	0		Abyan governorate	Zinjib?r district	13.1287	45.3807	POINT (45.380728 13.128712)	148771	Yemen (North Yemen)	678	Middle East	1	1	2011	2011-12-22	2011-12-22	7	3	0	0	10	10	10
1060	1	1	230	Yemen (North Yemen):Government	459	Government of Yemen (North Yemen) - AQAP	123	678	Government of Yemen (North Yemen)	881	NA	AQAP	2	Zinjib?r town	0		0	0	0		Abyan governorate	Zinjib?r district	13.1287	45.3807	POINT (45.380728 13.128712)	148771	Yemen (North Yemen)	678	Middle East	1	1	2011	2011-12-28	2011-12-28	2	3	0	0	5	5	5
1061	1	1	230	Yemen (North Yemen):Government	459	Government of Yemen (North Yemen) - AQAP	123	678	Government of Yemen (North Yemen)	881	NA	AQAP	2	Zinjib?r town	0		0	0	0		Abyan governorate	Zinjib?r district	13.1287	45.3807	POINT (45.380728 13.128712)	148771	Yemen (North Yemen)	678	Middle East	1	1	2011	2011-12-31	2011-12-31	2	2	0	0	4	4	4
1062	1	1	230	Yemen (North Yemen):Government	459	Government of Yemen (North Yemen) - AQAP	123	678	Government of Yemen (North Yemen)	881	NA	AQAP	2	Zinjib?r town	0		0	0	0		Abyan governorate	Zinjib?r district	13.1287	45.3807	POINT (45.380728 13.128712)	148771	Yemen (North Yemen)	678	Middle East	2	2	2012	2012-03-20	2012-03-22	0	24	0	0	24	24	24
1063	1	1	230	Yemen (North Yemen):Government	459	Government of Yemen (North Yemen) - AQAP	123	678	Government of Yemen (North Yemen)	881	NA	AQAP	2	Zinjib?r town	0		0	0	0		Abyan governorate	Zinjib?r district	13.1287	45.3807	POINT (45.380728 13.128712)	148771	Yemen (North Yemen)	678	Middle East	1	1	2012	2012-03-21	2012-03-21	1	0	0	0	1	1	1
1064	1	1	230	Yemen (North Yemen):Government	459	Government of Yemen (North Yemen) - AQAP	123	678	Government of Yemen (North Yemen)	881	NA	AQAP	2	Zinjib?r town	0		0	0	0		Abyan governorate	Zinjib?r district	13.1287	45.3807	POINT (45.380728 13.128712)	148771	Yemen (North Yemen)	678	Middle East	1	1	2012	2012-05-07	2012-05-07	22	0	0	0	22	22	22
1065	1	1	230	Yemen (North Yemen):Government	459	Government of Yemen (North Yemen) - AQAP	123	678	Government of Yemen (North Yemen)	881	NA	AQAP	2	Zinjib?r town	0		0	0	0		Abyan governorate	Zinjib?r district	13.1287	45.3807	POINT (45.380728 13.128712)	148771	Yemen (North Yemen)	678	Middle East	3	2	2012	2012-06-01	2012-06-02	1	4	0	0	5	5	5
1066	1	1	230	Yemen (North Yemen):Government	459	Government of Yemen (North Yemen) - AQAP	123	678	Government of Yemen (North Yemen)	881	NA	AQAP	2	Zinjib?r town	0		0	0	0		Abyan governorate	Zinjib?r district	13.1287	45.3807	POINT (45.380728 13.128712)	148771	Yemen (North Yemen)	678	Middle East	1	1	2012	2012-05-07	2012-05-07	0	16	0	0	16	16	16
1067	1	1	230	Yemen (North Yemen):Government	459	Government of Yemen (North Yemen) - AQAP	123	678	Government of Yemen (North Yemen)	881	NA	AQAP	2	Zinjib?r town	0		0	0	0		Abyan governorate	Zinjib?r district	13.1287	45.3807	POINT (45.380728 13.128712)	148771	Yemen (North Yemen)	678	Middle East	1	1	2012	2012-05-13	2012-05-13	0	10	0	0	10	10	10
1068	1	1	230	Yemen (North Yemen):Government	459	Government of Yemen (North Yemen) - AQAP	123	678	Government of Yemen (North Yemen)	881	NA	AQAP	2	Zinjib?r town	0		0	0	0		Abyan governorate	Zinjib?r district	13.1287	45.3807	POINT (45.380728 13.128712)	148771	Yemen (North Yemen)	678	Middle East	1	1	2012	2012-05-23	2012-05-23	6	22	0	0	28	28	28
1069	1	1	230	Yemen (North Yemen):Government	459	Government of Yemen (North Yemen) - AQAP	123	678	Government of Yemen (North Yemen)	881	NA	AQAP	2	Zinjib?r town	0		0	0	0		Abyan governorate	Zinjib?r district	13.1287	45.3807	POINT (45.380728 13.128712)	148771	Yemen (North Yemen)	678	Middle East	1	1	2012	2012-05-26	2012-05-26	2	20	0	0	22	22	22
1070	1	1	230	Yemen (North Yemen):Government	459	Government of Yemen (North Yemen) - AQAP	123	678	Government of Yemen (North Yemen)	881	NA	AQAP	2	Zinjib?r town	0		0	0	0		Abyan governorate	Zinjib?r district	13.1287	45.3807	POINT (45.380728 13.128712)	148771	Yemen (North Yemen)	678	Middle East	1	1	2012	2012-06-02	2012-06-02	1	2	0	0	3	3	3
1071	1	1	230	Yemen (North Yemen):Government	459	Government of Yemen (North Yemen) - AQAP	123	678	Government of Yemen (North Yemen)	881	NA	AQAP	2	Zinjib?r town	0		0	0	0		Abyan governorate	Zinjib?r district	13.1287	45.3807	POINT (45.380728 13.128712)	148771	Yemen (North Yemen)	678	Middle East	1	1	2012	2012-06-04	2012-06-04	0	6	0	0	6	6	6
1072	1	1	230	Yemen (North Yemen):Government	459	Government of Yemen (North Yemen) - AQAP	123	678	Government of Yemen (North Yemen)	881	NA	AQAP	2	Zinjib?r town	0		0	0	0		Abyan governorate	Zinjib?r district	13.1287	45.3807	POINT (45.380728 13.128712)	148771	Yemen (North Yemen)	678	Middle East	3	2	2012	2012-06-04	2012-06-05	0	17	0	0	17	17	17
1073	1	1	230	Yemen (North Yemen):Government	459	Government of Yemen (North Yemen) - AQAP	123	678	Government of Yemen (North Yemen)	881	NA	AQAP	2	Zinjib?r town	0		0	0	0		Abyan governorate	Zinjib?r district	13.1287	45.3807	POINT (45.380728 13.128712)	148771	Yemen (North Yemen)	678	Middle East	1	1	2012	2012-01-12	2012-01-12	0	4	0	0	4	4	4
1074	1	1	402	Yemen (North Yemen):South Yemen	853	Government of Yemen (North Yemen) - Democratic Republic of Yemen	123	678	Government of Yemen (North Yemen)	353	NA	Democratic Republic of Yemen	1	Ta'izz town	1	Ta'izz	0	0	1		Ta'izz governorate		13.5795	44.0209	POINT (44.020908 13.579522)	149489	Yemen (North Yemen)	678	Middle East	1	1	1994	1994-02-21	1994-02-21	0	0	0	10	10	4	10
1489	1	1	386	Algeria:Government	829	Government of Algeria - GIA	109	615	Government of Algeria	538	NA	GIA	1	Maghnia town	0		0	0	0		Tlemcen province	Maghnia commune	34.8497	-1.72753	POINT (-1.727530 34.849686)	179637	Algeria	615	Africa	1	1	1998	1998-03-06	1998-03-06	0	1	0	0	1	1	1
1490	1	1	386	Algeria:Government	829	Government of Algeria - GIA	109	615	Government of Algeria	538	NA	GIA	4	Oran province	0		0	0	0		Oran province		35.6667	-0.5	POINT (-0.500000 35.666667)	181080	Algeria	615	Africa	1	1	1996	1996-01-21	1996-01-21	0	8	0	0	8	8	8
1491	1	1	386	Algeria:Government	830	Government of Algeria - AQIM	109	615	Government of Algeria	539	NA	AQIM	4	Mascara province	0		0	0	0		Mascara province		35.4167	0.166667	POINT (0.166667 35.416667)	180361	Algeria	615	Africa	1	1	2000	2000-09-12	2000-09-12	0	1	0	0	1	1	1
1492	1	1	386	Algeria:Government	828	Government of Algeria - AIS	109	615	Government of Algeria	537	NA	AIS	4	Medea province	0		0	0	0		Medea province		36.0833	3	POINT (3.000000 36.083333)	181807	Algeria	615	Africa	2	2	1994	1994-10-23	1994-10-25	0	2	0	0	2	2	2
1493	1	1	386	Algeria:Government	829	Government of Algeria - GIA	109	615	Government of Algeria	538	NA	GIA	5	Algeria northern	0		0	0	0				36.0833	3	POINT (3.000000 36.083333)	181807	Algeria	615	Africa	1	1	1997	1997-05-31	1997-05-31	0	1	0	0	1	1	1
1496	1	1	386	Algeria:Government	829	Government of Algeria - GIA	109	615	Government of Algeria	538	NA	GIA	4	Boumerdes province	0		0	0	0		Boumerdes province		36.75	3.66667	POINT (3.666667 36.750000)	182528	Algeria	615	Africa	1	1	1995	1995-07-15	1995-07-15	0	3	0	0	3	3	3
1497	1	1	386	Algeria:Government	828	Government of Algeria - AIS	109	615	Government of Algeria	537	NA	AIS	4	Blida province	0		0	0	0		Blida province		36.5833	3	POINT (3.000000 36.583333)	182527	Algeria	615	Africa	2	2	1994	1994-02-24	1994-02-26	0	5	0	0	5	5	5
1498	1	1	386	Algeria:Government	829	Government of Algeria - GIA	109	615	Government of Algeria	538	NA	GIA	4	Djelfa province	0		0	0	0		Djelfa province		34.3333	3.66667	POINT (3.666667 34.333333)	178928	Algeria	615	Africa	1	1	1999	1999-06-09	1999-06-09	0	5	0	0	5	5	5
1499	1	1	386	Algeria:Government	830	Government of Algeria - AQIM	109	615	Government of Algeria	539	NA	AQIM	4	Mascara province	0		0	0	0		Mascara province		35.4167	0.166667	POINT (0.166667 35.416667)	180361	Algeria	615	Africa	1	1	2000	2000-05-08	2000-05-08	1	0	0	0	1	1	1
1501	0	3	572	GIA - Civilians	1039	GIA - Civilians	538		GIA	1	NA	Civilians	2	Medea town	1	Medea	0	0	0		Medea province	Medea commune	36.2642	2.75393	POINT (2.753926 36.264169)	181806	Algeria	615	Africa	1	1	1996	1996-05-21	1996-05-21	0	0	7	0	7	7	7
1502	1	1	386	Algeria:Government	828	Government of Algeria - AIS	109	615	Government of Algeria	537	NA	AIS	1	Bordj Bou Arreridj town	1	Bordj Bou Arreridj	0	0	0		Bordj Bou Arreridj province	Bordj Bou Arreridj commune	36.075	4.775	POINT (4.775000 36.075000)	181810	Algeria	615	Africa	1	1	1993	1993-05-04	1993-05-04	0	3	0	0	3	3	3
1505	1	1	386	Algeria:Government	829	Government of Algeria - GIA	109	615	Government of Algeria	538	NA	GIA	1	Tadmait village	0		0	0	0		Tizi Ouzou province	Tadmait commune	36.7441	3.9005	POINT (3.900500 36.744100)	182528	Algeria	615	Africa	1	1	1999	1999-05-02	1999-05-02	7	0	0	0	7	7	7
1506	1	1	386	Algeria:Government	829	Government of Algeria - GIA	109	615	Government of Algeria	538	NA	GIA	4	Mascara province	0		0	0	0		Mascara province		35.4167	0.166667	POINT (0.166667 35.416667)	180361	Algeria	615	Africa	1	1	1998	1998-03-26	1998-03-26	0	6	0	0	6	6	6
1508	1	1	386	Algeria:Government	829	Government of Algeria - GIA	109	615	Government of Algeria	538	NA	GIA	1	Tébessa town	1	Tébessa	0	0	0		Tébessa province	Tebessa commune	35.4042	8.12417	POINT (8.124167 35.404167)	180377	Algeria	615	Africa	1	1	1995	1995-02-05	1995-02-05	0	2	0	0	2	2	2
1509	1	1	386	Algeria:Government	828	Government of Algeria - AIS	109	615	Government of Algeria	537	NA	AIS	1	Blida town	1	Blida	0	0	0		Blida province	Blida commune	36.47	2.8277	POINT (2.827699 36.470039)	181806	Algeria	615	Africa	1	1	1993	1993-11-23	1993-11-23	1	0	0	0	1	1	1
1510	1	3	572	GIA - Civilians	1039	GIA - Civilians	538		GIA	1	NA	Civilians	3	Bou Ismail commune	0		0	0	0		Tipaza province	Bou Ismail commune	36.6333	2.68333	POINT (2.683333 36.633333)	182526	Algeria	615	Africa	1	1	2000	2000-03-02	2000-03-02	0	0	2	0	2	2	2
1512	1	1	386	Algeria:Government	828	Government of Algeria - AIS	109	615	Government of Algeria	537	NA	AIS	1	Oran town	1	Oran	0	0	1		Oran province	Oran commune	35.6911	-0.641667	POINT (-0.641667 35.691111)	181079	Algeria	615	Africa	1	1	1993	1993-10-16	1993-10-16	0	1	0	0	1	1	1
1520	1	1	386	Algeria:Government	829	Government of Algeria - GIA	109	615	Government of Algeria	538	NA	GIA	4	Guelma province	0		0	0	0		Guelma province		36.4167	7.41667	POINT (7.416667 36.416667)	181815	Algeria	615	Africa	1	1	1995	1995-06-03	1995-06-03	0	3	0	0	3	3	3
1521	1	1	386	Algeria:Government	828	Government of Algeria - AIS	109	615	Government of Algeria	537	NA	AIS	1	Constantine town	1	Constantine	0	0	0		Constantine province	Constantine commune	36.365	6.61472	POINT (6.614722 36.365000)	181814	Algeria	615	Africa	1	1	1993	1993-11-14	1993-11-14	1	0	0	0	1	1	1
1523	1	1	386	Algeria:Government	829	Government of Algeria - GIA	109	615	Government of Algeria	538	NA	GIA	1	Mila town	1	Mila	0	0	0		Mila province	Mila commune	36.4503	6.26444	POINT (6.264444 36.450278)	181813	Algeria	615	Africa	1	1	1998	1998-09-02	1998-09-02	1	0	0	0	1	1	1
1525	1	1	386	Algeria:Government	830	Government of Algeria - AQIM	109	615	Government of Algeria	539	NA	AQIM	2	Taboudoucht village	0		0	0	0		Tizi Ouzou province	Zekri commune	36.7735	4.55161	POINT (4.551606 36.773493)	182530	Algeria	615	Africa	1	1	2009	2009-12-25	2009-12-25	1	0	0	0	1	1	1
1527	1	1	386	Algeria:Government	829	Government of Algeria - GIA	109	615	Government of Algeria	538	NA	GIA	4	Constantine province	0		0	0	0		Constantine province		36.3333	6.66667	POINT (6.666667 36.333333)	181814	Algeria	615	Africa	1	1	1995	1995-12-31	1995-12-31	0	15	0	0	15	15	15
1528	1	1	386	Algeria:Government	828	Government of Algeria - AIS	109	615	Government of Algeria	537	NA	AIS	5	central Algeria	0		0	0	0				36.2667	2.75	POINT (2.750000 36.266667)	181806	Algeria	615	Africa	2	2	1993	1993-12-05	1993-12-06	0	2	0	0	2	2	3
1529	1	1	386	Algeria:Government	830	Government of Algeria - AQIM	109	615	Government of Algeria	539	NA	AQIM	1	Algiers city	1	Algiers	1	1	1		Algiers province	Sidi M'Hamed commune	36.7631	3.05056	POINT (3.050556 36.763056)	182527	Algeria	615	Africa	1	1	2000	2000-07-08	2000-07-08	1	0	0	0	1	1	1
1531	1	1	386	Algeria:Government	829	Government of Algeria - GIA	109	615	Government of Algeria	538	NA	GIA	4	Medea province	0		0	0	0		Medea province		36.0833	3	POINT (3.000000 36.083333)	181807	Algeria	615	Africa	2	1	1995	1995-09-03	1995-09-03	0	4	0	0	4	4	4
1534	1	1	386	Algeria:Government	829	Government of Algeria - GIA	109	615	Government of Algeria	538	NA	GIA	1	Sidi bel Abbès town	1	Sidi bel Abbès	0	0	0		Sidi bel Abbès province	Sidi bel Abbès commune	35.1899	-0.630846	POINT (-0.630846 35.189937)	180359	Algeria	615	Africa	1	1	1997	1997-09-03	1997-09-03	0	47	0	0	47	47	47
1535	1	1	386	Algeria:Government	829	Government of Algeria - GIA	109	615	Government of Algeria	538	NA	GIA	4	Mascara province	0		0	0	0		Mascara province		35.4167	0.166667	POINT (0.166667 35.416667)	180361	Algeria	615	Africa	1	1	1995	1995-04-08	1995-04-08	0	3	0	0	3	3	3
1536	1	1	386	Algeria:Government	830	Government of Algeria - AQIM	109	615	Government of Algeria	539	NA	AQIM	4	Batna province	0		0	0	0		Batna province		35.5	5.91667	POINT (5.916667 35.500000)	181092	Algeria	615	Africa	1	1	2003	2003-05-02	2003-05-02	0	1	0	0	1	1	1
1537	1	1	386	Algeria:Government	828	Government of Algeria - AIS	109	615	Government of Algeria	537	NA	AIS	5	west of Algiers city	0		0	0	0				36.5833	2.43333	POINT (2.433333 36.583333)	182525	Algeria	615	Africa	2	2	1993	1993-09-22	1993-09-25	0	11	0	0	11	11	11
1538	1	1	386	Algeria:Government	828	Government of Algeria - AIS	109	615	Government of Algeria	537	NA	AIS	1	Algiers city	1	Algiers	1	1	1		Algiers province	Sidi M'Hamed commune	36.7631	3.05056	POINT (3.050556 36.763056)	182527	Algeria	615	Africa	1	1	1993	1993-05-28	1993-05-28	1	0	0	0	1	1	1
1540	1	1	386	Algeria:Government	828	Government of Algeria - AIS	109	615	Government of Algeria	537	NA	AIS	4	Chlef province	0		0	0	0		Chlef province		36.25	1.25	POINT (1.250000 36.250000)	181803	Algeria	615	Africa	2	3	1994	1994-02-01	1994-02-07	0	1	0	0	1	1	1
1543	1	3	572	GIA - Civilians	1039	GIA - Civilians	538		GIA	1	NA	Civilians	1	Mila town	1	Mila	0	0	0		Mila province	Mila commune	36.4503	6.26444	POINT (6.264444 36.450278)	181813	Algeria	615	Africa	1	1	1998	1998-10-18	1998-10-18	0	0	3	0	3	3	3
1544	1	3	572	GIA - Civilians	1039	GIA - Civilians	538		GIA	1	NA	Civilians	4	Tipaza province	0		0	0	0		Tipaza province		36.5833	2.41667	POINT (2.416667 36.583333)	182525	Algeria	615	Africa	1	1	2000	2000-01-03	2000-01-03	0	0	6	0	6	6	6
1545	1	1	386	Algeria:Government	828	Government of Algeria - AIS	109	615	Government of Algeria	537	NA	AIS	4	Tipaza province	0		0	0	0		Tipaza province		36.5833	2.41667	POINT (2.416667 36.583333)	182525	Algeria	615	Africa	2	2	1994	1994-03-19	1994-03-20	0	1	0	0	1	1	1
1547	1	1	386	Algeria:Government	830	Government of Algeria - AQIM	109	615	Government of Algeria	539	NA	AQIM	1	Larbaa town	0		0	0	0		Blida province	Larbaa commune	36.5667	3.15	POINT (3.150000 36.566667)	182527	Algeria	615	Africa	1	1	2005	2005-04-06	2005-04-06	13	0	0	0	13	13	14
1549	1	1	386	Algeria:Government	829	Government of Algeria - GIA	109	615	Government of Algeria	538	NA	GIA	1	Mascara town	1	Mascara	0	0	0		Mascara province	Mascara commune	35.3966	0.14027	POINT (0.140270 35.396644)	180361	Algeria	615	Africa	1	1	2001	2001-02-23	2001-02-23	0	8	0	0	8	8	8
1550	1	1	386	Algeria:Government	830	Government of Algeria - AQIM	109	615	Government of Algeria	539	NA	AQIM	1	Biskra town	1	Biskra	0	0	0		Biskra province	Biskra commune	34.85	5.73333	POINT (5.733333 34.850000)	179652	Algeria	615	Africa	1	1	2007	2007-07-30	2007-07-30	1	0	0	0	1	1	1
1551	1	1	386	Algeria:Government	828	Government of Algeria - AIS	109	615	Government of Algeria	537	NA	AIS	4	Ain Defla province	0		0	0	0		Ain Defla province		36.1667	2.16667	POINT (2.166667 36.166667)	181805	Algeria	615	Africa	1	1	1993	1993-07-15	1993-07-15	0	1	0	0	1	1	1
1552	1	1	386	Algeria:Government	830	Government of Algeria - AQIM	109	615	Government of Algeria	539	NA	AQIM	6	Algeria	0		0	0	0				28	3	POINT (3.000000 28.000000)	170287	Algeria	615	Africa	1	3	2009	2009-04-03	2009-04-09	0	0	0	0	0	0	1
1553	1	1	386	Algeria:Government	829	Government of Algeria - GIA	109	615	Government of Algeria	538	NA	GIA	4	Constantine province	0		0	0	0		Constantine province		36.3333	6.66667	POINT (6.666667 36.333333)	181814	Algeria	615	Africa	1	1	2000	2000-02-14	2000-02-14	1	0	0	0	1	1	1
1554	1	1	386	Algeria:Government	830	Government of Algeria - AQIM	109	615	Government of Algeria	539	NA	AQIM	1	Keddara town	0		0	0	0		Boumerdes province	Bouzegza Keddara commune	36.6248	3.47788	POINT (3.477879 36.624812)	182527	Algeria	615	Africa	3	3	2009	2009-01-19	2009-01-25	0	5	0	0	5	5	5
1555	1	1	386	Algeria:Government	830	Government of Algeria - AQIM	109	615	Government of Algeria	539	NA	AQIM	4	Bejaia province	0		0	0	0		Bejaia province		36.6667	4.91667	POINT (4.916667 36.666667)	182530	Algeria	615	Africa	1	1	2007	2007-03-30	2007-03-30	0	0	0	0	0	0	3
1556	1	1	386	Algeria:Government	828	Government of Algeria - AIS	109	615	Government of Algeria	537	NA	AIS	1	Blida town	1	Blida	0	0	0		Blida province	Blida commune	36.47	2.8277	POINT (2.827699 36.470039)	181806	Algeria	615	Africa	1	1	1993	1993-10-11	1993-10-11	0	1	0	0	1	1	1
1557	1	1	386	Algeria:Government	829	Government of Algeria - GIA	109	615	Government of Algeria	538	NA	GIA	1	Tabainet village	0		0	0	0		Blida province		36.5261	3.0416	POINT (3.041600 36.526062)	182527	Algeria	615	Africa	1	1	1998	1998-07-15	1998-07-15	0	1	0	0	1	1	1
1558	1	1	386	Algeria:Government	829	Government of Algeria - GIA	109	615	Government of Algeria	538	NA	GIA	1	Tablat town	0		0	0	0		Medea province	Tablat commune	36.4128	3.31007	POINT (3.310070 36.412818)	181807	Algeria	615	Africa	1	1	1999	1999-11-27	1999-11-27	3	0	0	0	3	3	3
1559	1	1	386	Algeria:Government	828	Government of Algeria - AIS	109	615	Government of Algeria	537	NA	AIS	4	Tipaza province	0		0	0	0		Tipaza province		36.5833	2.41667	POINT (2.416667 36.583333)	182525	Algeria	615	Africa	2	2	1994	1994-02-10	1994-02-11	0	2	0	0	2	2	2
1560	1	1	386	Algeria:Government	829	Government of Algeria - GIA	109	615	Government of Algeria	538	NA	GIA	4	Tipaza province	0		0	0	0		Tipaza province		36.5833	2.41667	POINT (2.416667 36.583333)	182525	Algeria	615	Africa	2	2	1995	1995-11-06	1995-11-07	0	3	0	0	3	3	3
1561	1	1	386	Algeria:Government	829	Government of Algeria - GIA	109	615	Government of Algeria	538	NA	GIA	2	Ziama forest	0		0	0	0		Jijel province	Ziama Mansouriah commune	36.6732	5.4812	POINT (5.481200 36.673200)	182531	Algeria	615	Africa	1	1	1997	1997-12-23	1997-12-23	0	6	0	0	6	6	6
1562	1	1	386	Algeria:Government	829	Government of Algeria - GIA	109	615	Government of Algeria	538	NA	GIA	4	Tlemcen province	0		0	0	0		Tlemcen province		34.6667	-1.41667	POINT (-1.416667 34.666666)	179638	Algeria	615	Africa	3	2	1996	1996-03-02	1996-03-03	0	12	0	0	12	12	12
1563	1	1	386	Algeria:Government	829	Government of Algeria - GIA	109	615	Government of Algeria	538	NA	GIA	3	Mohammedia commune	0		0	0	0		Mascara province	Mohammedia commune	35.5886	0.068611	POINT (0.068611 35.588611)	181081	Algeria	615	Africa	1	2	1995	1995-08-07	1995-08-12	0	26	0	0	26	26	26
1564	1	1	386	Algeria:Government	829	Government of Algeria - GIA	109	615	Government of Algeria	538	NA	GIA	5	Algeria northern	0		0	0	0				36.0833	3	POINT (3.000000 36.083333)	181807	Algeria	615	Africa	1	3	1998	1998-05-20	1998-05-26	1	18	0	0	19	19	19
1565	1	1	386	Algeria:Government	829	Government of Algeria - GIA	109	615	Government of Algeria	538	NA	GIA	1	Eucalyptus town	0		0	0	0		Algiers province	Baraki commune	36.654	3.14721	POINT (3.147205 36.653960)	182527	Algeria	615	Africa	1	1	1994	1994-11-04	1994-11-04	1	7	0	0	8	8	8
1566	1	1	386	Algeria:Government	830	Government of Algeria - AQIM	109	615	Government of Algeria	539	NA	AQIM	4	Tizi Ouzou province	0		0	0	0		Tizi Ouzou province		36.75	4.25	POINT (4.250000 36.750000)	182529	Algeria	615	Africa	1	1	2000	2000-09-04	2000-09-04	2	0	0	0	2	2	2
1567	1	1	386	Algeria:Government	829	Government of Algeria - GIA	109	615	Government of Algeria	538	NA	GIA	4	Bouira province	0		0	0	0		Bouira province		36.25	3.91667	POINT (3.916667 36.250000)	181808	Algeria	615	Africa	1	1	1998	1998-06-08	1998-06-08	6	0	0	0	6	6	6
1568	1	1	386	Algeria:Government	828	Government of Algeria - AIS	109	615	Government of Algeria	537	NA	AIS	1	Medea town	1	Medea	0	0	0		Medea province	Medea commune	36.2642	2.75393	POINT (2.753926 36.264169)	181806	Algeria	615	Africa	1	1	1992	1992-03-17	1992-03-17	1	0	1	0	2	2	2
1569	1	1	386	Algeria:Government	829	Government of Algeria - GIA	109	615	Government of Algeria	538	NA	GIA	1	Algiers city	1	Algiers	1	1	1		Algiers province	Sidi M'Hamed commune	36.7631	3.05056	POINT (3.050556 36.763056)	182527	Algeria	615	Africa	1	3	1996	1996-10-16	1996-10-22	0	3	0	0	3	3	3
1570	1	1	386	Algeria:Government	830	Government of Algeria - AQIM	109	615	Government of Algeria	539	NA	AQIM	6	Algeria	0		0	0	0				28	3	POINT (3.000000 28.000000)	170287	Algeria	615	Africa	1	1	2005	2005-06-12	2005-06-12	3	0	0	0	3	3	3
1571	1	1	386	Algeria:Government	829	Government of Algeria - GIA	109	615	Government of Algeria	538	NA	GIA	1	Blida town	1	Blida	0	0	0		Blida province	Blida commune	36.47	2.8277	POINT (2.827699 36.470039)	181806	Algeria	615	Africa	1	1	1996	1996-08-20	1996-08-20	0	5	0	0	5	5	5
1572	1	1	386	Algeria:Government	828	Government of Algeria - AIS	109	615	Government of Algeria	537	NA	AIS	1	Ksar El-Boukhari town	0		0	0	0		Medea province	Ksar El-Boukhari commune	35.8889	2.74905	POINT (2.749048 35.888887)	181086	Algeria	615	Africa	1	1	1992	1992-12-20	1992-12-20	1	0	1	0	2	2	2
1573	1	1	386	Algeria:Government	829	Government of Algeria - GIA	109	615	Government of Algeria	538	NA	GIA	4	Relizane province	0		0	0	0		Relizane province		35.75	0.916667	POINT (0.916667 35.750000)	181082	Algeria	615	Africa	1	1	1999	1999-02-01	1999-02-01	0	4	0	0	4	4	4
1574	1	1	386	Algeria:Government	828	Government of Algeria - AIS	109	615	Government of Algeria	537	NA	AIS	5	central Algeria	0		0	0	0				36.2667	2.75	POINT (2.750000 36.266667)	181806	Algeria	615	Africa	2	2	1994	1994-02-19	1994-02-20	0	2	0	0	2	2	2
1575	1	1	386	Algeria:Government	829	Government of Algeria - GIA	109	615	Government of Algeria	538	NA	GIA	1	Algiers city	1	Algiers	1	1	1		Algiers province	Sidi M'Hamed commune	36.7631	3.05056	POINT (3.050556 36.763056)	182527	Algeria	615	Africa	1	1	1999	1999-11-27	1999-11-27	1	0	0	0	1	1	1
1576	1	1	386	Algeria:Government	829	Government of Algeria - GIA	109	615	Government of Algeria	538	NA	GIA	6	Algeria	0		0	0	0				28	3	POINT (3.000000 28.000000)	170287	Algeria	615	Africa	2	4	1995	1995-04-08	1995-04-18	0	31	0	0	31	31	31
1577	1	1	386	Algeria:Government	829	Government of Algeria - GIA	109	615	Government of Algeria	538	NA	GIA	1	Bab El Oued town	0		0	0	0		Algiers province	Bab el Oued commune	36.7924	3.05217	POINT (3.052174 36.792390)	182527	Algeria	615	Africa	1	1	1997	1997-04-29	1997-04-29	1	0	0	0	1	1	1
1578	0	3	572	GIA - Civilians	1039	GIA - Civilians	538		GIA	1	NA	Civilians	1	Algiers city	1	Algiers	1	1	1		Algiers province	Sidi M'Hamed commune	36.7631	3.05056	POINT (3.050556 36.763056)	182527	Algeria	615	Africa	1	1	1994	1994-12-04	1994-12-04	0	0	1	0	1	1	1
1579	1	1	386	Algeria:Government	828	Government of Algeria - AIS	109	615	Government of Algeria	537	NA	AIS	1	Oran town	1	Oran	0	0	1		Oran province	Oran commune	35.6911	-0.641667	POINT (-0.641667 35.691111)	181079	Algeria	615	Africa	1	1	1994	1994-02-02	1994-02-02	0	3	0	0	3	3	3
1580	1	1	386	Algeria:Government	830	Government of Algeria - AQIM	109	615	Government of Algeria	539	NA	AQIM	1	Zemmouri town	0		0	0	0		Boumerdes province	Bordj Menaiel commune	36.7853	3.60361	POINT (3.603611 36.785278)	182528	Algeria	615	Africa	1	1	2007	2007-09-14	2007-09-14	0	0	0	3	3	3	3
1581	1	1	386	Algeria:Government	830	Government of Algeria - AQIM	109	615	Government of Algeria	539	NA	AQIM	1	Chlef town	1	Chlef	0	0	0		Chlef province	Chlef commune	36.1579	1.3378	POINT (1.337795 36.157870)	181803	Algeria	615	Africa	1	1	2000	2000-07-12	2000-07-12	0	1	0	0	1	1	1
1582	1	1	386	Algeria:Government	828	Government of Algeria - AIS	109	615	Government of Algeria	537	NA	AIS	4	Tlemcen province	0		0	0	0		Tlemcen province		34.6667	-1.41667	POINT (-1.416667 34.666666)	179638	Algeria	615	Africa	2	2	1994	1994-02-24	1994-02-26	0	5	0	0	5	5	5
1583	1	1	386	Algeria:Government	828	Government of Algeria - AIS	109	615	Government of Algeria	537	NA	AIS	1	Setif town	1	Setif	0	0	0		Setif province	Setif commune	36.1914	5.40944	POINT (5.409444 36.191389)	181811	Algeria	615	Africa	1	1	1994	1994-01-31	1994-01-31	0	7	0	0	7	7	7
1584	1	1	386	Algeria:Government	830	Government of Algeria - AQIM	109	615	Government of Algeria	539	NA	AQIM	2	Tiaret town	1	Tiaret	0	0	0		Tiaret province	Tiaret commune	35.3758	1.31306	POINT (1.313056 35.375833)	180363	Algeria	615	Africa	1	1	2000	2000-08-05	2000-08-05	0	1	0	0	1	1	1
1585	1	1	386	Algeria:Government	830	Government of Algeria - AQIM	109	615	Government of Algeria	539	NA	AQIM	3	Tablat commune	0		0	0	0		Medea province	Tablat commune	36.25	3.25	POINT (3.250000 36.250000)	181807	Algeria	615	Africa	1	1	2008	2008-02-25	2008-02-25	1	0	0	0	1	1	1
1586	1	1	386	Algeria:Government	828	Government of Algeria - AIS	109	615	Government of Algeria	537	NA	AIS	4	Medea province	0		0	0	0		Medea province		36.0833	3	POINT (3.000000 36.083333)	181807	Algeria	615	Africa	1	2	1994	1994-03-19	1994-03-20	0	7	0	0	7	7	7
1588	1	1	386	Algeria:Government	828	Government of Algeria - AIS	109	615	Government of Algeria	537	NA	AIS	2	Algiers city	1	Algiers	1	1	1		Algiers province	Sidi M'Hamed commune	36.7631	3.05056	POINT (3.050556 36.763056)	182527	Algeria	615	Africa	1	1	1993	1993-03-14	1993-03-14	0	3	0	0	3	3	3
1589	1	1	386	Algeria:Government	829	Government of Algeria - GIA	109	615	Government of Algeria	538	NA	GIA	1	Algiers city	1	Algiers	1	1	1		Algiers province	Sidi M'Hamed commune	36.7631	3.05056	POINT (3.050556 36.763056)	182527	Algeria	615	Africa	1	1	1996	1996-01-19	1996-01-19	0	1	0	0	1	1	1
1590	1	1	386	Algeria:Government	830	Government of Algeria - AQIM	109	615	Government of Algeria	539	NA	AQIM	3	Lakhdaria commune	0		0	0	0		Bouira province	Lakhdaria commune	36.5667	3.58333	POINT (3.583333 36.566667)	182528	Algeria	615	Africa	1	1	2002	2002-12-31	2002-12-31	1	0	0	0	1	1	1
1591	1	1	386	Algeria:Government	830	Government of Algeria - AQIM	109	615	Government of Algeria	539	NA	AQIM	1	Ain El Hamra village	0		0	0	0		Boumerdes province	Bordj Menaiel commune	36.7978	3.7175	POINT (3.717500 36.797778)	182528	Algeria	615	Africa	1	2	2000	2000-04-07	2000-04-08	0	1	0	0	1	1	1
1592	1	1	386	Algeria:Government	829	Government of Algeria - GIA	109	615	Government of Algeria	538	NA	GIA	4	Bouira province	0		0	0	0		Bouira province		36.25	3.91667	POINT (3.916667 36.250000)	181808	Algeria	615	Africa	1	1	1999	1999-02-01	1999-02-01	0	40	0	0	40	40	40
1593	1	1	386	Algeria:Government	828	Government of Algeria - AIS	109	615	Government of Algeria	537	NA	AIS	4	Blida province	0		0	0	0		Blida province		36.5833	3	POINT (3.000000 36.583333)	182527	Algeria	615	Africa	1	1	1992	1992-09-27	1992-09-27	2	0	0	0	2	2	2
1594	1	1	386	Algeria:Government	829	Government of Algeria - GIA	109	615	Government of Algeria	538	NA	GIA	4	Oum El Bouaghi province	0		0	0	0		Oum El Bouaghi province		35.8333	7.08333	POINT (7.083333 35.833333)	181095	Algeria	615	Africa	1	1	1995	1995-03-16	1995-03-16	0	1	0	0	1	1	1
1595	1	1	386	Algeria:Government	829	Government of Algeria - GIA	109	615	Government of Algeria	538	NA	GIA	4	Laghouat province	0		0	0	0		Laghouat province		33.5833	2.66667	POINT (2.666667 33.583333)	178206	Algeria	615	Africa	1	1	1995	1995-10-01	1995-10-01	0	4	0	0	4	4	4
1596	1	1	386	Algeria:Government	828	Government of Algeria - AIS	109	615	Government of Algeria	537	NA	AIS	1	Lakhdaria town	0		0	0	0		Bouira province	Lakhdaria commune	36.5646	3.5933	POINT (3.593296 36.564634)	182528	Algeria	615	Africa	1	1	1994	1994-01-29	1994-01-29	0	1	0	0	1	1	1
1597	1	1	386	Algeria:Government	830	Government of Algeria - AQIM	109	615	Government of Algeria	539	NA	AQIM	3	Thénia commune	0		0	0	0		Boumerdes province	Thénia commune	36.7167	3.55	POINT (3.550000 36.716667)	182528	Algeria	615	Africa	1	1	2008	2008-02-13	2008-02-13	1	0	0	0	1	1	1
1598	1	1	386	Algeria:Government	828	Government of Algeria - AIS	109	615	Government of Algeria	537	NA	AIS	4	Batna province	0		0	0	0		Batna province		35.5	5.91667	POINT (5.916667 35.500000)	181092	Algeria	615	Africa	1	1	1994	1994-06-19	1994-06-19	0	3	0	0	3	3	3
1599	1	1	386	Algeria:Government	829	Government of Algeria - GIA	109	615	Government of Algeria	538	NA	GIA	3	Medea commune	0		0	0	0		Medea province	Medea commune	36.2642	2.75393	POINT (2.753926 36.264169)	181806	Algeria	615	Africa	1	1	1998	1998-06-10	1998-06-10	0	6	0	0	6	6	6
1600	1	3	572	GIA - Civilians	1039	GIA - Civilians	538		GIA	1	NA	Civilians	4	Tipaza province	0		0	0	0		Tipaza province		36.5833	2.41667	POINT (2.416667 36.583333)	182525	Algeria	615	Africa	1	2	2000	2000-07-08	2000-07-09	0	0	8	0	8	8	8
1602	1	1	386	Algeria:Government	830	Government of Algeria - AQIM	109	615	Government of Algeria	539	NA	AQIM	4	Tizi Ouzou province	0		0	0	0		Tizi Ouzou province		36.75	4.25	POINT (4.250000 36.750000)	182529	Algeria	615	Africa	1	1	2008	2008-05-12	2008-05-12	0	1	0	0	1	1	1
1603	1	1	386	Algeria:Government	829	Government of Algeria - GIA	109	615	Government of Algeria	538	NA	GIA	1	Sidi Said village	0		0	0	0		Medea province		35.9053	3.54374	POINT (3.543744 35.905327)	181088	Algeria	615	Africa	1	1	1998	1998-01-27	1998-01-27	0	10	0	0	10	10	10
1605	1	1	386	Algeria:Government	828	Government of Algeria - AIS	109	615	Government of Algeria	537	NA	AIS	6	Algeria	0		0	0	0				28	3	POINT (3.000000 28.000000)	170287	Algeria	615	Africa	1	1	1993	1993-07-25	1993-07-25	0	2	0	0	2	2	2
1606	1	1	386	Algeria:Government	830	Government of Algeria - AQIM	109	615	Government of Algeria	539	NA	AQIM	4	Medea province	0		0	0	0		Medea province		36.0833	3	POINT (3.000000 36.083333)	181807	Algeria	615	Africa	1	1	2008	2008-05-11	2008-05-11	6	0	0	0	6	6	6
1607	1	1	386	Algeria:Government	829	Government of Algeria - GIA	109	615	Government of Algeria	538	NA	GIA	4	M'Sila province	0		0	0	0		M'Sila province		35.3333	4.33333	POINT (4.333333 35.333330)	180369	Algeria	615	Africa	1	1	1995	1995-05-27	1995-05-27	0	4	0	0	4	4	4
1608	1	1	386	Algeria:Government	828	Government of Algeria - AIS	109	615	Government of Algeria	537	NA	AIS	1	Ghardaïa town	1	Ghardaïa	0	0	0		Ghardaia province	Ghardaia commune	32.4833	3.66667	POINT (3.666667 32.483333)	176048	Algeria	615	Africa	1	1	1993	1993-12-09	1993-12-09	12	0	0	0	12	12	12
1609	1	1	386	Algeria:Government	829	Government of Algeria - GIA	109	615	Government of Algeria	538	NA	GIA	2	Medea town	1	Medea	0	0	0		Medea province	Medea commune	36.2642	2.75393	POINT (2.753926 36.264169)	181806	Algeria	615	Africa	1	1	1998	1998-05-01	1998-05-01	3	0	0	0	3	3	3
1613	1	1	386	Algeria:Government	829	Government of Algeria - GIA	109	615	Government of Algeria	538	NA	GIA	6	Algeria	0		0	0	0				28	3	POINT (3.000000 28.000000)	170287	Algeria	615	Africa	2	2	1994	1994-12-03	1994-12-04	0	2	0	0	2	2	2
1614	1	1	386	Algeria:Government	829	Government of Algeria - GIA	109	615	Government of Algeria	538	NA	GIA	3	Saida commune	0		0	0	0		Saida province	Saida commune	34.6667	0.166666	POINT (0.166666 34.666666)	179641	Algeria	615	Africa	1	2	1998	1998-06-04	1998-06-05	0	10	0	0	10	10	10
1615	1	3	572	GIA - Civilians	1039	GIA - Civilians	538		GIA	1	NA	Civilians	1	Ouled Ben Abdelkader village	0		0	0	0		Chlef province	Ouled Ben Abdelkader commune	36.0255	1.2742	POINT (1.274202 36.025530)	181803	Algeria	615	Africa	1	1	1998	1998-10-07	1998-10-07	0	0	7	0	7	7	7
1616	1	1	386	Algeria:Government	829	Government of Algeria - GIA	109	615	Government of Algeria	538	NA	GIA	4	Sidi bel Abbès province	0		0	0	0		Sidi bel Abbès province		34.8333	-0.5	POINT (-0.500000 34.833333)	179640	Algeria	615	Africa	1	1	1998	1998-09-20	1998-09-20	0	3	0	0	3	3	3
1617	1	1	386	Algeria:Government	829	Government of Algeria - GIA	109	615	Government of Algeria	538	NA	GIA	4	Tlemcen province	0		0	0	0		Tlemcen province		34.6667	-1.41667	POINT (-1.416667 34.666666)	179638	Algeria	615	Africa	1	1	1998	1998-04-26	1998-04-26	0	3	0	0	3	3	3
1618	1	2	4719	AIS - GIA	5329	AIS - GIA	537		AIS	538	NA	GIA	1	Jijel town	1	Jijel	0	0	0		Jijel province	Jijel commune	36.8	5.76667	POINT (5.766667 36.800000)	182532	Algeria	615	Africa	1	1	1998	1998-09-06	1998-09-06	1	0	0	0	1	1	1
1619	1	1	386	Algeria:Government	829	Government of Algeria - GIA	109	615	Government of Algeria	538	NA	GIA	4	Mostaganem province	0		0	0	0		Mostaganem province		36	0.333333	POINT (0.333333 36.000000)	181801	Algeria	615	Africa	2	1	1995	1995-03-30	1995-03-30	0	3	0	0	3	3	3
1620	1	1	386	Algeria:Government	830	Government of Algeria - AQIM	109	615	Government of Algeria	539	NA	AQIM	1	Tiberkanine town	0		0	0	0		Ain Defla province	Tiberkanine commune	36.1743	1.62761	POINT (1.627606 36.174301)	181804	Algeria	615	Africa	1	1	2005	2005-04-24	2005-04-24	2	0	0	0	2	2	2
1621	1	1	386	Algeria:Government	830	Government of Algeria - AQIM	109	615	Government of Algeria	539	NA	AQIM	1	Ain Rich village	0		0	0	0		M'Sila province	Ain Rich commune	34.6987	4.10202	POINT (4.102020 34.698719)	179649	Algeria	615	Africa	1	1	2005	2005-06-06	2005-06-06	13	0	0	0	13	13	13
1622	1	1	386	Algeria:Government	829	Government of Algeria - GIA	109	615	Government of Algeria	538	NA	GIA	1	Ben Aknoun town	0		0	0	0		Algiers province	Bouzaréah commune	36.7667	3.01667	POINT (3.016667 36.766667)	182527	Algeria	615	Africa	1	1	1995	1995-08-08	1995-08-08	0	0	0	1	1	1	1
1623	1	1	386	Algeria:Government	829	Government of Algeria - GIA	109	615	Government of Algeria	538	NA	GIA	1	Blida town	1	Blida	0	0	0		Blida province	Blida commune	36.47	2.8277	POINT (2.827699 36.470039)	181806	Algeria	615	Africa	2	2	1996	1996-01-12	1996-01-17	0	4	0	0	4	4	4
1624	1	1	386	Algeria:Government	828	Government of Algeria - AIS	109	615	Government of Algeria	537	NA	AIS	2	Blida town	1	Blida	0	0	0		Blida province	Blida commune	36.47	2.8277	POINT (2.827699 36.470039)	181806	Algeria	615	Africa	1	1	1992	1992-10-24	1992-10-24	0	2	0	0	2	2	2
1625	1	1	386	Algeria:Government	830	Government of Algeria - AQIM	109	615	Government of Algeria	539	NA	AQIM	1	Bouhenni village	0		0	0	0		Mascara province	Sig commune	35.5722	-0.042977	POINT (-0.042977 35.572184)	181080	Algeria	615	Africa	1	1	2000	2000-03-14	2000-03-14	0	1	0	0	1	1	1
1626	1	1	386	Algeria:Government	830	Government of Algeria - AQIM	109	615	Government of Algeria	539	NA	AQIM	1	Bou Kahil village	0		0	0	0		Djelfa province	Feidh el Botma commune	34.4167	3.83333	POINT (3.833333 34.416667)	178928	Algeria	615	Africa	1	1	2005	2005-01-18	2005-01-18	1	0	0	0	1	1	1
1627	1	1	386	Algeria:Government	830	Government of Algeria - AQIM	109	615	Government of Algeria	539	NA	AQIM	4	Bouira province	0		0	0	0		Bouira province		36.25	3.91667	POINT (3.916667 36.250000)	181808	Algeria	615	Africa	1	1	2007	2007-03-18	2007-03-18	3	5	0	0	8	8	8
1628	1	1	386	Algeria:Government	830	Government of Algeria - AQIM	109	615	Government of Algeria	539	NA	AQIM	2	Bouira town	1	Bouira	0	0	0		Bouira province	Bouira commune	36.38	3.90139	POINT (3.901389 36.380000)	181808	Algeria	615	Africa	1	1	2000	2000-12-09	2000-12-09	1	0	0	2	3	3	3
1629	1	1	386	Algeria:Government	830	Government of Algeria - AQIM	109	615	Government of Algeria	539	NA	AQIM	4	Boumerdes province	0		0	0	0		Boumerdes province		36.75	3.66667	POINT (3.666667 36.750000)	182528	Algeria	615	Africa	2	2	2009	2009-05-19	2009-05-21	0	0	0	0	0	0	6
1630	1	1	386	Algeria:Government	830	Government of Algeria - AQIM	109	615	Government of Algeria	539	NA	AQIM	2	Boumerdes town	1	Boumerdes	0	0	0		Boumerdes province	Boumerdes commune	36.759	3.47482	POINT (3.474819 36.758965)	182527	Algeria	615	Africa	1	1	2000	2000-07-12	2000-07-12	2	0	0	0	2	2	2
1631	1	1	386	Algeria:Government	829	Government of Algeria - GIA	109	615	Government of Algeria	538	NA	GIA	1	Algiers city	1	Algiers	1	1	1		Algiers province	Sidi M'Hamed commune	36.7631	3.05056	POINT (3.050556 36.763056)	182527	Algeria	615	Africa	1	1	1998	1998-05-27	1998-05-27	0	2	0	0	2	2	2
1632	1	1	386	Algeria:Government	828	Government of Algeria - AIS	109	615	Government of Algeria	537	NA	AIS	1	Algiers city	1	Algiers	1	1	1		Algiers province	Sidi M'Hamed commune	36.7631	3.05056	POINT (3.050556 36.763056)	182527	Algeria	615	Africa	1	1	1992	1992-05-05	1992-05-05	1	0	0	1	2	2	2
1633	1	1	386	Algeria:Government	830	Government of Algeria - AQIM	109	615	Government of Algeria	539	NA	AQIM	1	Bouira town	1	Bouira	0	0	0		Bouira province	Bouira commune	36.38	3.90139	POINT (3.901389 36.380000)	181808	Algeria	615	Africa	1	1	2005	2005-03-10	2005-03-10	2	0	0	0	2	2	2
1634	1	1	386	Algeria:Government	829	Government of Algeria - GIA	109	615	Government of Algeria	538	NA	GIA	1	Hamadi town	0		0	0	0		Tiaret province	Hamadia commune	35.4592	1.87361	POINT (1.873611 35.459167)	180364	Algeria	615	Africa	1	1	1997	1997-12-23	1997-12-23	0	2	0	0	2	2	2
1636	1	1	386	Algeria:Government	829	Government of Algeria - GIA	109	615	Government of Algeria	538	NA	GIA	3	Ramka commune	0		0	0	0		Relizane province	Ramka commune	35.8555	1.33229	POINT (1.332290 35.855499)	181083	Algeria	615	Africa	1	1	1998	1998-03-04	1998-03-04	0	1	0	0	1	1	1
1637	1	1	386	Algeria:Government	829	Government of Algeria - GIA	109	615	Government of Algeria	538	NA	GIA	1	Algiers city	1	Algiers	1	1	1		Algiers province	Sidi M'Hamed commune	36.7631	3.05056	POINT (3.050556 36.763056)	182527	Algeria	615	Africa	1	1	1997	1997-11-10	1997-11-10	0	3	0	0	3	3	3
1638	1	1	386	Algeria:Government	828	Government of Algeria - AIS	109	615	Government of Algeria	537	NA	AIS	1	Constantine town	1	Constantine	0	0	0		Constantine province	Constantine commune	36.365	6.61472	POINT (6.614722 36.365000)	181814	Algeria	615	Africa	1	1	1993	1993-09-17	1993-09-17	1	0	0	0	1	1	1
1640	1	1	386	Algeria:Government	829	Government of Algeria - GIA	109	615	Government of Algeria	538	NA	GIA	1	Kheira	0		0	0	0		Oran province		35.7573	-0.148083	POINT (-0.148083 35.757284)	181080	Algeria	615	Africa	1	1	1995	1995-03-13	1995-03-13	0	2	0	0	2	2	2
1641	1	1	386	Algeria:Government	830	Government of Algeria - AQIM	109	615	Government of Algeria	539	NA	AQIM	3	Ain Touta commune	0		0	0	0		Batna province	Ain Touta commune	35.3833	5.9	POINT (5.900000 35.383333)	180372	Algeria	615	Africa	1	2	2009	2009-11-20	2009-11-21	0	2	0	0	2	2	2
1642	1	1	386	Algeria:Government	828	Government of Algeria - AIS	109	615	Government of Algeria	537	NA	AIS	6	Algeria	0		0	0	0				28	3	POINT (3.000000 28.000000)	170287	Algeria	615	Africa	1	1	1994	1994-10-06	1994-10-06	2	0	0	0	2	2	2
1643	1	1	386	Algeria:Government	829	Government of Algeria - GIA	109	615	Government of Algeria	538	NA	GIA	6	Algeria	0		0	0	0				28	3	POINT (3.000000 28.000000)	170287	Algeria	615	Africa	2	2	1996	1996-02-06	1996-02-10	0	17	0	0	17	17	17
1644	1	1	386	Algeria:Government	829	Government of Algeria - GIA	109	615	Government of Algeria	538	NA	GIA	6	Algeria	0		0	0	0				28	3	POINT (3.000000 28.000000)	170287	Algeria	615	Africa	2	2	1995	1995-08-14	1995-08-19	0	37	0	0	37	37	37
1645	1	1	386	Algeria:Government	828	Government of Algeria - AIS	109	615	Government of Algeria	537	NA	AIS	1	Algiers city	1	Algiers	1	1	1		Algiers province	Sidi M'Hamed commune	36.7631	3.05056	POINT (3.050556 36.763056)	182527	Algeria	615	Africa	1	1	1994	1994-05-16	1994-05-16	3	0	0	0	3	3	3
1646	0	3	572	GIA - Civilians	1039	GIA - Civilians	538		GIA	1	NA	Civilians	2	Khenchela town	1	Khenchela	0	0	0		Khenchela province	Khenchela commune	35.4358	7.14333	POINT (7.143333 35.435833)	180375	Algeria	615	Africa	1	1	1994	1994-10-18	1994-10-18	0	0	2	0	2	2	2
1647	1	1	386	Algeria:Government	829	Government of Algeria - GIA	109	615	Government of Algeria	538	NA	GIA	1	Ben-Zerga town	0		0	0	0		Algiers province	Bordj El Kiffan commune	36.7652	3.25009	POINT (3.250091 36.765162)	182527	Algeria	615	Africa	2	2	1995	1995-03-07	1995-03-09	0	4	0	0	4	4	4
1648	1	1	386	Algeria:Government	829	Government of Algeria - GIA	109	615	Government of Algeria	538	NA	GIA	2	Batna town	1	Batna	0	0	0		Batna province	Batna commune	35.5553	6.17861	POINT (6.178611 35.555278)	181093	Algeria	615	Africa	1	2	1998	1998-04-11	1998-04-12	1	0	1	0	2	2	2
1649	1	1	386	Algeria:Government	830	Government of Algeria - AQIM	109	615	Government of Algeria	539	NA	AQIM	4	Sidi bel Abbès province	0		0	0	0		Sidi bel Abbès province		34.8333	-0.5	POINT (-0.500000 34.833333)	179640	Algeria	615	Africa	1	1	2005	2005-10-23	2005-10-23	0	7	0	0	7	7	7
1650	1	1	386	Algeria:Government	830	Government of Algeria - AQIM	109	615	Government of Algeria	539	NA	AQIM	4	Ain Defla province	0		0	0	0		Ain Defla province		36.1667	2.16667	POINT (2.166667 36.166667)	181805	Algeria	615	Africa	1	2	2000	2000-10-06	2000-10-09	0	13	0	0	13	13	13
1651	1	1	386	Algeria:Government	829	Government of Algeria - GIA	109	615	Government of Algeria	538	NA	GIA	1	Baghlia town	0		0	0	0		Boumerdes province	Baghlia commune	36.8169	3.85722	POINT (3.857222 36.816944)	182528	Algeria	615	Africa	1	1	1998	1998-01-21	1998-01-21	0	7	0	0	7	7	7
1652	1	1	386	Algeria:Government	829	Government of Algeria - GIA	109	615	Government of Algeria	538	NA	GIA	6	Algeria	0		0	0	0				28	3	POINT (3.000000 28.000000)	170287	Algeria	615	Africa	2	2	1995	1995-10-03	1995-10-06	0	18	0	0	18	18	18
1653	1	1	386	Algeria:Government	829	Government of Algeria - GIA	109	615	Government of Algeria	538	NA	GIA	1	Blida town	1	Blida	0	0	0		Blida province	Blida commune	36.47	2.8277	POINT (2.827699 36.470039)	181806	Algeria	615	Africa	1	3	1996	1996-11-23	1996-11-29	0	10	0	0	10	10	10
1654	1	1	386	Algeria:Government	829	Government of Algeria - GIA	109	615	Government of Algeria	538	NA	GIA	4	Algiers province	0		0	0	0		Algiers province		36.75	3.16667	POINT (3.166667 36.750000)	182527	Algeria	615	Africa	1	1	1998	1998-02-17	1998-02-17	0	3	0	0	3	3	3
1668	1	1	386	Algeria:Government	830	Government of Algeria - AQIM	109	615	Government of Algeria	539	NA	AQIM	5	Algeria southwestern	0		0	0	0				25.75	-1	POINT (-1.000000 25.750000)	166679	Algeria	615	Africa	1	1	2009	2009-11-05	2009-11-05	0	1	0	0	1	1	1
1672	1	1	386	Algeria:Government	829	Government of Algeria - GIA	109	615	Government of Algeria	538	NA	GIA	1	Algiers city	1	Algiers	1	1	1		Algiers province	Sidi M'Hamed commune	36.7631	3.05056	POINT (3.050556 36.763056)	182527	Algeria	615	Africa	1	2	1997	1997-10-18	1997-10-19	0	12	0	0	12	12	12
1673	1	1	386	Algeria:Government	829	Government of Algeria - GIA	109	615	Government of Algeria	538	NA	GIA	6	Algeria	0		0	0	0				28	3	POINT (3.000000 28.000000)	170287	Algeria	615	Africa	1	1	1995	1995-11-13	1995-11-13	0	4	0	0	4	4	4
1674	1	1	386	Algeria:Government	830	Government of Algeria - AQIM	109	615	Government of Algeria	539	NA	AQIM	4	Batna province	0		0	0	0		Batna province		35.5	5.91667	POINT (5.916667 35.500000)	181092	Algeria	615	Africa	1	1	2006	2006-01-19	2006-01-19	0	2	0	0	2	2	2
1676	1	3	572	GIA - Civilians	1039	GIA - Civilians	538		GIA	1	NA	Civilians	1	Laghouat town	1	Laghouat	0	0	0		Laghouat province	Laghouat commune	33.8	2.86514	POINT (2.865143 33.800000)	178206	Algeria	615	Africa	1	1	2001	2001-10-02	2001-10-02	0	0	1	0	1	1	1
1677	1	1	386	Algeria:Government	829	Government of Algeria - GIA	109	615	Government of Algeria	538	NA	GIA	1	Algiers city	1	Algiers	1	1	1		Algiers province	Sidi M'Hamed commune	36.7631	3.05056	POINT (3.050556 36.763056)	182527	Algeria	615	Africa	2	2	1998	1998-02-19	1998-02-22	0	2	0	0	2	2	2
1678	1	1	386	Algeria:Government	828	Government of Algeria - AIS	109	615	Government of Algeria	537	NA	AIS	1	Baraki town	0		0	0	0		Algiers province	Baraki commune	36.6665	3.09606	POINT (3.096064 36.666546)	182527	Algeria	615	Africa	1	1	1993	1993-05-13	1993-05-13	0	1	0	0	1	1	1
1680	1	1	386	Algeria:Government	829	Government of Algeria - GIA	109	615	Government of Algeria	538	NA	GIA	1	Texenna town	0		0	0	0		Jijel province	Texenna commune	36.65	5.78333	POINT (5.783333 36.650000)	182532	Algeria	615	Africa	1	1	1999	1999-05-15	1999-05-15	0	2	0	0	2	2	2
1681	1	1	386	Algeria:Government	829	Government of Algeria - GIA	109	615	Government of Algeria	538	NA	GIA	4	Algiers province	0		0	0	0		Algiers province		36.75	3.16667	POINT (3.166667 36.750000)	182527	Algeria	615	Africa	1	1	1997	1997-11-14	1997-11-14	0	2	0	0	2	2	2
1687	1	1	386	Algeria:Government	830	Government of Algeria - AQIM	109	615	Government of Algeria	539	NA	AQIM	2	Sidi bel Abbès town	1	Sidi bel Abbès	0	0	0		Sidi bel Abbès province	Sidi bel Abbès commune	35.1899	-0.630846	POINT (-0.630846 35.189937)	180359	Algeria	615	Africa	1	1	2006	2006-06-14	2006-06-14	0	0	0	0	0	0	1
1688	1	1	386	Algeria:Government	829	Government of Algeria - GIA	109	615	Government of Algeria	538	NA	GIA	3	Sig commune	0		0	0	0		Mascara province	Sig commune	35.5333	-0.183333	POINT (-0.183333 35.533330)	181080	Algeria	615	Africa	1	1	1999	1999-07-01	1999-07-01	0	1	0	0	1	1	1
1689	1	1	386	Algeria:Government	829	Government of Algeria - GIA	109	615	Government of Algeria	538	NA	GIA	1	Bouzegza village	0		0	0	0		Boumerdes province	Bouzegza Keddara commune	36.6	3.43333	POINT (3.433333 36.600000)	182527	Algeria	615	Africa	1	3	1998	1998-05-01	1998-05-07	0	18	0	0	18	18	18
1690	1	1	386	Algeria:Government	829	Government of Algeria - GIA	109	615	Government of Algeria	538	NA	GIA	4	M'Sila province	0		0	0	0		M'Sila province		35.3333	4.33333	POINT (4.333333 35.333330)	180369	Algeria	615	Africa	1	1	1995	1995-01-11	1995-01-11	0	6	0	0	6	6	6
1692	1	1	386	Algeria:Government	829	Government of Algeria - GIA	109	615	Government of Algeria	538	NA	GIA	2	Lakhdaria town	0		0	0	0		Bouira province	Lakhdaria commune	36.5646	3.5933	POINT (3.593296 36.564634)	182528	Algeria	615	Africa	1	1	1998	1998-05-18	1998-05-18	0	3	0	0	3	3	3
1694	1	1	386	Algeria:Government	829	Government of Algeria - GIA	109	615	Government of Algeria	538	NA	GIA	4	Jijel province	0		0	0	0		Jijel province		36.75	6	POINT (6.000000 36.750000)	182533	Algeria	615	Africa	2	2	1995	1995-01-18	1995-01-21	0	3	0	0	3	3	6
1695	1	1	386	Algeria:Government	830	Government of Algeria - AQIM	109	615	Government of Algeria	539	NA	AQIM	1	Draâ El Mizan town	0		0	0	0		Tizi Ouzou province	Draâ El Mizan commune	36.535	3.83361	POINT (3.833611 36.535000)	182528	Algeria	615	Africa	1	1	2001	2001-04-04	2001-04-04	2	0	0	0	2	2	2
1696	1	1	386	Algeria:Government	829	Government of Algeria - GIA	109	615	Government of Algeria	538	NA	GIA	4	Chlef province	0		0	0	0		Chlef province		36.25	1.25	POINT (1.250000 36.250000)	181803	Algeria	615	Africa	1	1	1995	1995-10-21	1995-10-21	0	3	0	0	3	3	3
1697	1	1	386	Algeria:Government	829	Government of Algeria - GIA	109	615	Government of Algeria	538	NA	GIA	1	Djebel Koukou	0		0	0	0		Medea province		36.0405	2.96136	POINT (2.961362 36.040514)	181806	Algeria	615	Africa	1	1	1995	1995-09-12	1995-09-12	0	14	0	0	14	14	14
1698	1	1	386	Algeria:Government	829	Government of Algeria - GIA	109	615	Government of Algeria	538	NA	GIA	4	Boumerdes province	0		0	0	0		Boumerdes province		36.75	3.66667	POINT (3.666667 36.750000)	182528	Algeria	615	Africa	1	1	1997	1997-12-25	1997-12-25	0	35	0	0	35	35	35
1699	1	1	386	Algeria:Government	830	Government of Algeria - AQIM	109	615	Government of Algeria	539	NA	AQIM	6	Algeria	0		0	0	0				28	3	POINT (3.000000 28.000000)	170287	Algeria	615	Africa	1	1	2009	2009-02-05	2009-02-05	0	1	0	0	1	1	1
1700	1	1	386	Algeria:Government	830	Government of Algeria - AQIM	109	615	Government of Algeria	539	NA	AQIM	2	Baghlia town	0		0	0	0		Boumerdes province	Baghlia commune	36.8169	3.85722	POINT (3.857222 36.816944)	182528	Algeria	615	Africa	1	1	2000	2000-03-21	2000-03-21	3	0	0	0	3	3	3
1702	1	1	386	Algeria:Government	829	Government of Algeria - GIA	109	615	Government of Algeria	538	NA	GIA	1	Blida town	1	Blida	0	0	0		Blida province	Blida commune	36.47	2.8277	POINT (2.827699 36.470039)	181806	Algeria	615	Africa	1	1	1995	1995-04-01	1995-04-01	2	0	0	0	2	2	2
1703	1	1	386	Algeria:Government	830	Government of Algeria - AQIM	109	615	Government of Algeria	539	NA	AQIM	4	Tlemcen province	0		0	0	0		Tlemcen province		34.6667	-1.41667	POINT (-1.416667 34.666666)	179638	Algeria	615	Africa	1	1	2001	2001-09-21	2001-09-21	1	0	0	0	1	1	1
1705	1	1	386	Algeria:Government	829	Government of Algeria - GIA	109	615	Government of Algeria	538	NA	GIA	1	Casbah	0		0	0	0		Algiers province	Bab el Oued commune	36.7773	3.05694	POINT (3.056935 36.777328)	182527	Algeria	615	Africa	2	2	1995	1995-07-25	1995-07-28	0	20	0	0	20	20	20
1706	1	1	386	Algeria:Government	830	Government of Algeria - AQIM	109	615	Government of Algeria	539	NA	AQIM	2	Lakhdaria town	0		0	0	0		Bouira province	Lakhdaria commune	36.5646	3.5933	POINT (3.593296 36.564634)	182528	Algeria	615	Africa	1	1	2000	2000-03-21	2000-03-21	4	1	0	0	5	5	5
1709	1	1	386	Algeria:Government	828	Government of Algeria - AIS	109	615	Government of Algeria	537	NA	AIS	1	Eucalyptus town	0		0	0	0		Algiers province	Baraki commune	36.654	3.14721	POINT (3.147205 36.653960)	182527	Algeria	615	Africa	1	1	1992	1992-10-25	1992-10-25	1	0	0	0	1	1	1
1712	1	1	386	Algeria:Government	830	Government of Algeria - AQIM	109	615	Government of Algeria	539	NA	AQIM	4	Ain Defla province	0		0	0	0		Ain Defla province		36.1667	2.16667	POINT (2.166667 36.166667)	181805	Algeria	615	Africa	1	1	2009	2009-03-02	2009-03-02	0	3	0	0	3	3	3
1713	1	3	572	GIA - Civilians	1039	GIA - Civilians	538		GIA	1	NA	Civilians	4	Medea province	0		0	0	0		Medea province		36.0833	3	POINT (3.000000 36.083333)	181807	Algeria	615	Africa	1	1	1999	1999-06-10	1999-06-10	0	0	0	0	0	0	14
1714	1	1	386	Algeria:Government	828	Government of Algeria - AIS	109	615	Government of Algeria	537	NA	AIS	1	Oran town	1	Oran	0	0	1		Oran province	Oran commune	35.6911	-0.641667	POINT (-0.641667 35.691111)	181079	Algeria	615	Africa	2	2	1994	1994-07-24	1994-07-26	0	2	0	0	2	2	2
1716	1	1	386	Algeria:Government	830	Government of Algeria - AQIM	109	615	Government of Algeria	539	NA	AQIM	4	Tizi Ouzou province	0		0	0	0		Tizi Ouzou province		36.75	4.25	POINT (4.250000 36.750000)	182529	Algeria	615	Africa	1	1	2008	2008-06-21	2008-06-21	0	1	0	0	1	1	1
1718	1	3	572	GIA - Civilians	1039	GIA - Civilians	538		GIA	1	NA	Civilians	1	Benchicao town	0		0	0	0		Medea province		36.1996	2.84865	POINT (2.848648 36.199625)	181806	Algeria	615	Africa	1	1	2000	2000-10-14	2000-10-14	0	0	6	0	6	6	6
1721	1	1	386	Algeria:Government	829	Government of Algeria - GIA	109	615	Government of Algeria	538	NA	GIA	3	Guelma commune	0		0	0	0		Guelma province	Guelma commune	36.4667	7.43333	POINT (7.433333 36.466667)	181815	Algeria	615	Africa	1	1	1995	1995-02-20	1995-02-20	0	2	0	0	2	2	2
1723	1	1	386	Algeria:Government	829	Government of Algeria - GIA	109	615	Government of Algeria	538	NA	GIA	1	Relizane town	1	Relizane	0	0	0		Relizane province	Relizane commune	35.7373	0.555987	POINT (0.555987 35.737344)	181082	Algeria	615	Africa	1	1	1999	1999-01-17	1999-01-17	2	0	2	0	4	4	4
1724	1	1	386	Algeria:Government	829	Government of Algeria - GIA	109	615	Government of Algeria	538	NA	GIA	4	Saida province	0		0	0	0		Saida province		34.6667	0.333333	POINT (0.333333 34.666667)	179641	Algeria	615	Africa	1	1	1999	1999-08-16	1999-08-16	1	0	0	0	1	1	1
1725	1	1	386	Algeria:Government	829	Government of Algeria - GIA	109	615	Government of Algeria	538	NA	GIA	3	Bordj Bou Arreridj commune	0		0	0	0		Bordj Bou Arreridj province	Bordj Bou Arreridj commune	36.0833	4.75	POINT (4.750000 36.083333)	181810	Algeria	615	Africa	2	2	1995	1995-05-19	1995-05-20	0	60	0	0	60	60	60
1726	1	1	386	Algeria:Government	830	Government of Algeria - AQIM	109	615	Government of Algeria	539	NA	AQIM	1	Tizi Ouzou town	1	Tizi Ouzou	0	0	1		Tizi Ouzou province	Tizi Ouzou commune	36.7118	4.04591	POINT (4.045914 36.711825)	182529	Algeria	615	Africa	2	1	2009	2009-07-27	2009-07-27	0	1	0	0	1	1	1
1727	1	1	386	Algeria:Government	828	Government of Algeria - AIS	109	615	Government of Algeria	537	NA	AIS	2	Ain Babouche town	0		0	0	0		Oum El Bouaghi province	Ain Babouche commune	35.9419	7.1875	POINT (7.187500 35.941944)	181095	Algeria	615	Africa	1	1	1993	1993-05-16	1993-05-16	1	0	0	0	1	1	1
1729	1	1	386	Algeria:Government	830	Government of Algeria - AQIM	109	615	Government of Algeria	539	NA	AQIM	1	Reghaia town	0		0	0	0		Boumerdes province		36.7359	3.34018	POINT (3.340184 36.735869)	182527	Algeria	615	Africa	1	1	2004	2004-09-06	2004-09-06	1	0	0	0	1	1	1
1732	1	1	386	Algeria:Government	830	Government of Algeria - AQIM	109	615	Government of Algeria	539	NA	AQIM	2	Lakhdaria town	0		0	0	0		Bouira province	Lakhdaria commune	36.5646	3.5933	POINT (3.593296 36.564634)	182528	Algeria	615	Africa	1	1	2008	2008-08-28	2008-08-28	0	5	0	0	5	5	5
1734	1	1	386	Algeria:Government	830	Government of Algeria - AQIM	109	615	Government of Algeria	539	NA	AQIM	4	Tiaret province	0		0	0	0		Tiaret province		34.9167	1.58333	POINT (1.583333 34.916667)	179644	Algeria	615	Africa	3	2	2000	2000-05-11	2000-05-12	0	7	0	0	7	7	7
1735	1	1	386	Algeria:Government	829	Government of Algeria - GIA	109	615	Government of Algeria	538	NA	GIA	6	Algeria	0		0	0	0				28	3	POINT (3.000000 28.000000)	170287	Algeria	615	Africa	2	2	1995	1995-11-19	1995-11-23	0	11	0	0	11	11	11
1736	1	1	386	Algeria:Government	828	Government of Algeria - AIS	109	615	Government of Algeria	537	NA	AIS	4	Medea province	0		0	0	0		Medea province		36.0833	3	POINT (3.000000 36.083333)	181807	Algeria	615	Africa	3	2	1993	1993-03-25	1993-03-26	0	4	0	0	4	4	4
1740	1	1	386	Algeria:Government	829	Government of Algeria - GIA	109	615	Government of Algeria	538	NA	GIA	4	Constantine province	0		0	0	0		Constantine province		36.3333	6.66667	POINT (6.666667 36.333333)	181814	Algeria	615	Africa	1	1	1998	1998-03-26	1998-03-26	0	1	0	0	1	1	1
1743	1	3	572	GIA - Civilians	1039	GIA - Civilians	538		GIA	1	NA	Civilians	4	Saida province	0		0	0	0		Saida province		34.6667	0.333333	POINT (0.333333 34.666667)	179641	Algeria	615	Africa	1	1	1998	1998-08-02	1998-08-02	0	0	12	0	12	12	12
1747	1	1	386	Algeria:Government	829	Government of Algeria - GIA	109	615	Government of Algeria	538	NA	GIA	1	Chlef town	1	Chlef	0	0	0		Chlef province	Chlef commune	36.1579	1.3378	POINT (1.337795 36.157870)	181803	Algeria	615	Africa	1	1	1996	1996-01-29	1996-01-29	0	5	0	0	5	5	5
1748	1	1	386	Algeria:Government	830	Government of Algeria - AQIM	109	615	Government of Algeria	539	NA	AQIM	2	Tébessa town	1	Tébessa	0	0	0		Tébessa province	Tebessa commune	35.4042	8.12417	POINT (8.124167 35.404167)	180377	Algeria	615	Africa	1	1	2009	2009-02-13	2009-02-13	2	0	1	0	3	3	3
1751	1	1	386	Algeria:Government	829	Government of Algeria - GIA	109	615	Government of Algeria	538	NA	GIA	3	Soumaâ commune	0		0	0	0		Blida province	Soumaâ commune	36.5167	2.91667	POINT (2.916667 36.516667)	182526	Algeria	615	Africa	1	1	1998	1998-03-07	1998-03-07	0	4	0	0	4	4	4
1752	1	1	386	Algeria:Government	828	Government of Algeria - AIS	109	615	Government of Algeria	537	NA	AIS	4	Tizi Ouzou province	0		0	0	0		Tizi Ouzou province		36.75	4.25	POINT (4.250000 36.750000)	182529	Algeria	615	Africa	2	3	1994	1994-02-01	1994-02-07	0	2	0	0	2	2	2
1754	1	1	386	Algeria:Government	829	Government of Algeria - GIA	109	615	Government of Algeria	538	NA	GIA	1	Algiers city	1	Algiers	1	1	1		Algiers province	Sidi M'Hamed commune	36.7631	3.05056	POINT (3.050556 36.763056)	182527	Algeria	615	Africa	1	1	1996	1996-12-25	1996-12-25	0	28	0	0	28	28	28
1756	1	1	386	Algeria:Government	828	Government of Algeria - AIS	109	615	Government of Algeria	537	NA	AIS	4	Boumerdes province	0		0	0	0		Boumerdes province		36.75	3.66667	POINT (3.666667 36.750000)	182528	Algeria	615	Africa	1	4	1992	1992-04-01	1992-04-30	1	0	0	0	1	1	1
1757	1	1	386	Algeria:Government	830	Government of Algeria - AQIM	109	615	Government of Algeria	539	NA	AQIM	4	Boumerdes province	0		0	0	0		Boumerdes province		36.75	3.66667	POINT (3.666667 36.750000)	182528	Algeria	615	Africa	1	1	2005	2005-11-12	2005-11-12	0	1	0	0	1	1	1
1758	1	1	386	Algeria:Government	829	Government of Algeria - GIA	109	615	Government of Algeria	538	NA	GIA	2	Bainem forest	0		0	0	0		Tipaza province		36.796	2.96941	POINT (2.969413 36.795955)	182526	Algeria	615	Africa	1	1	1997	1997-11-02	1997-11-02	0	5	0	0	5	5	5
1759	1	1	386	Algeria:Government	830	Government of Algeria - AQIM	109	615	Government of Algeria	539	NA	AQIM	2	Chrea town	0		0	0	0		Blida province	Bougara commune	36.4291	2.88059	POINT (2.880593 36.429125)	181806	Algeria	615	Africa	1	1	2000	2000-09-28	2000-09-28	0	1	0	0	1	1	1
1762	1	1	386	Algeria:Government	829	Government of Algeria - GIA	109	615	Government of Algeria	538	NA	GIA	4	Chlef province	0		0	0	0		Chlef province		36.25	1.25	POINT (1.250000 36.250000)	181803	Algeria	615	Africa	1	1	1998	1998-05-27	1998-05-27	4	2	0	0	6	6	6
1765	1	1	386	Algeria:Government	829	Government of Algeria - GIA	109	615	Government of Algeria	538	NA	GIA	4	Sidi bel Abbès province	0		0	0	0		Sidi bel Abbès province		34.8333	-0.5	POINT (-0.500000 34.833333)	179640	Algeria	615	Africa	1	1	1998	1998-05-10	1998-05-10	0	3	0	0	3	3	3
1766	1	1	386	Algeria:Government	829	Government of Algeria - GIA	109	615	Government of Algeria	538	NA	GIA	4	Tlemcen province	0		0	0	0		Tlemcen province		34.6667	-1.41667	POINT (-1.416667 34.666666)	179638	Algeria	615	Africa	2	2	1999	1999-07-08	1999-07-09	0	2	0	0	2	2	2
1767	1	1	386	Algeria:Government	829	Government of Algeria - GIA	109	615	Government of Algeria	538	NA	GIA	1	Bou Saada town	0		0	0	0		Tizi Ouzou province		36.7524	4.58327	POINT (4.583268 36.752372)	182530	Algeria	615	Africa	1	1	1995	1995-02-05	1995-02-05	0	3	0	0	3	3	3
1772	1	1	386	Algeria:Government	829	Government of Algeria - GIA	109	615	Government of Algeria	538	NA	GIA	1	Algiers city	1	Algiers	1	1	1		Algiers province	Sidi M'Hamed commune	36.7631	3.05056	POINT (3.050556 36.763056)	182527	Algeria	615	Africa	1	1	1998	1998-05-09	1998-05-09	0	1	0	0	1	1	1
1773	0	3	573	AQIM - Civilians	1040	AQIM - Civilians	539		AQIM	1	NA	Civilians	2	Mouzaîa town	0		0	0	0		Tipaza province		36.4669	2.68991	POINT (2.689912 36.466950)	181806	Algeria	615	Africa	1	1	2005	2005-01-20	2005-01-20	0	0	3	0	3	3	3
1774	1	3	572	GIA - Civilians	1039	GIA - Civilians	538		GIA	1	NA	Civilians	1	Beni Douala town	0		0	0	0		Tizi Ouzou province	Beni Douala commune	36.6195	4.08282	POINT (4.082818 36.619538)	182529	Algeria	615	Africa	1	1	1998	1998-06-24	1998-06-24	0	0	1	0	1	1	1
1779	1	1	386	Algeria:Government	829	Government of Algeria - GIA	109	615	Government of Algeria	538	NA	GIA	2	El Bordj village	0		0	0	0		Mascara province	El Bordj commune	35.5167	0.3	POINT (0.300000 35.516667)	181081	Algeria	615	Africa	1	1	1998	1998-03-20	1998-03-20	0	11	0	0	11	11	11
1780	1	1	386	Algeria:Government	829	Government of Algeria - GIA	109	615	Government of Algeria	538	NA	GIA	4	Skikda province	0		0	0	0		Skikda province		36.75	6.83333	POINT (6.833333 36.750000)	182534	Algeria	615	Africa	1	2	1995	1995-02-06	1995-02-08	0	5	0	0	5	5	5
1782	1	1	386	Algeria:Government	829	Government of Algeria - GIA	109	615	Government of Algeria	538	NA	GIA	2	Bouira town	1	Bouira	0	0	0		Bouira province	Bouira commune	36.38	3.90139	POINT (3.901389 36.380000)	181808	Algeria	615	Africa	1	1	1998	1998-09-08	1998-09-08	4	2	0	0	6	6	6
1788	1	3	572	GIA - Civilians	1039	GIA - Civilians	538		GIA	1	NA	Civilians	2	Medea town	1	Medea	0	0	0		Medea province	Medea commune	36.2642	2.75393	POINT (2.753926 36.264169)	181806	Algeria	615	Africa	1	1	2000	2000-10-13	2000-10-13	0	0	6	0	6	6	6
1790	1	1	386	Algeria:Government	829	Government of Algeria - GIA	109	615	Government of Algeria	538	NA	GIA	2	Dellys town	0		0	0	0		Boumerdes province	Dellys commune	36.9172	3.91311	POINT (3.913107 36.917160)	182528	Algeria	615	Africa	1	1	1999	1999-02-27	1999-02-27	1	0	0	0	1	1	1
1791	1	1	386	Algeria:Government	830	Government of Algeria - AQIM	109	615	Government of Algeria	539	NA	AQIM	2	Batna town	1	Batna	0	0	0		Batna province	Batna commune	35.5553	6.17861	POINT (6.178611 35.555278)	181093	Algeria	615	Africa	1	1	2001	2001-03-10	2001-03-10	0	10	0	0	10	10	10
1793	1	1	386	Algeria:Government	829	Government of Algeria - GIA	109	615	Government of Algeria	538	NA	GIA	3	Birtouta commune	0		0	0	0		Tipaza province	Birtouta commune	36.65	3	POINT (3.000000 36.650000)	182527	Algeria	615	Africa	1	1	1997	1997-09-02	1997-09-02	0	5	0	0	5	5	5
1794	1	1	386	Algeria:Government	829	Government of Algeria - GIA	109	615	Government of Algeria	538	NA	GIA	1	Algiers city	1	Algiers	1	1	1		Algiers province	Sidi M'Hamed commune	36.7631	3.05056	POINT (3.050556 36.763056)	182527	Algeria	615	Africa	1	1	1997	1997-05-31	1997-05-31	0	1	0	0	1	1	1
1795	1	1	386	Algeria:Government	829	Government of Algeria - GIA	109	615	Government of Algeria	538	NA	GIA	1	Algiers city	1	Algiers	1	1	1		Algiers province	Sidi M'Hamed commune	36.7631	3.05056	POINT (3.050556 36.763056)	182527	Algeria	615	Africa	1	1	1997	1997-02-03	1997-02-03	0	3	0	0	3	3	3
1796	1	1	386	Algeria:Government	829	Government of Algeria - GIA	109	615	Government of Algeria	538	NA	GIA	2	Algiers city	1	Algiers	1	1	1		Algiers province	Sidi M'Hamed commune	36.7631	3.05056	POINT (3.050556 36.763056)	182527	Algeria	615	Africa	1	1	1996	1996-11-24	1996-11-24	0	9	0	0	9	9	9
1797	1	1	386	Algeria:Government	829	Government of Algeria - GIA	109	615	Government of Algeria	538	NA	GIA	3	Baraki commune	0		0	0	0		Algiers province	Baraki commune	36.6665	3.09606	POINT (3.096064 36.666546)	182527	Algeria	615	Africa	1	1	1997	1997-12-26	1997-12-26	0	1	0	0	1	1	1
1799	1	1	386	Algeria:Government	829	Government of Algeria - GIA	109	615	Government of Algeria	538	NA	GIA	1	Kouba town	0		0	0	0		Algiers province	Hussein Dey commune	36.7283	3.08785	POINT (3.087845 36.728291)	182527	Algeria	615	Africa	1	1	1995	1995-12-04	1995-12-04	1	0	0	0	1	1	1
1800	1	1	386	Algeria:Government	830	Government of Algeria - AQIM	109	615	Government of Algeria	539	NA	AQIM	1	Kadiria town	0		0	0	0		Bouira province	Kadiria commune	36.5344	3.68278	POINT (3.682778 36.534444)	182528	Algeria	615	Africa	1	1	2005	2005-01-21	2005-01-21	0	0	0	0	0	0	1
1801	1	3	572	GIA - Civilians	1039	GIA - Civilians	538		GIA	1	NA	Civilians	1	Ain Defla town	1	Ain Defla	0	0	0		Ain Defla province	Ain Defla commune	36.2641	1.9679	POINT (1.967897 36.264055)	181804	Algeria	615	Africa	1	1	2000	2000-01-24	2000-01-24	0	0	12	0	12	12	12
1802	1	1	386	Algeria:Government	829	Government of Algeria - GIA	109	615	Government of Algeria	538	NA	GIA	4	Skikda province	0		0	0	0		Skikda province		36.75	6.83333	POINT (6.833333 36.750000)	182534	Algeria	615	Africa	1	1	1998	1998-09-26	1998-09-26	0	3	0	0	3	3	3
1803	1	1	386	Algeria:Government	829	Government of Algeria - GIA	109	615	Government of Algeria	538	NA	GIA	4	Bouira province	0		0	0	0		Bouira province		36.25	3.91667	POINT (3.916667 36.250000)	181808	Algeria	615	Africa	2	3	1998	1998-02-10	1998-02-16	0	2	0	0	2	2	2
1804	1	1	386	Algeria:Government	830	Government of Algeria - AQIM	109	615	Government of Algeria	539	NA	AQIM	4	Bejaia province	0		0	0	0		Bejaia province		36.6667	4.91667	POINT (4.916667 36.666667)	182530	Algeria	615	Africa	1	1	2007	2007-06-07	2007-06-07	3	0	0	0	3	3	3
1805	1	1	386	Algeria:Government	829	Government of Algeria - GIA	109	615	Government of Algeria	538	NA	GIA	1	Algiers city	1	Algiers	1	1	1		Algiers province	Sidi M'Hamed commune	36.7631	3.05056	POINT (3.050556 36.763056)	182527	Algeria	615	Africa	1	1	1997	1997-07-29	1997-07-29	0	1	0	0	1	1	1
1806	1	1	386	Algeria:Government	828	Government of Algeria - AIS	109	615	Government of Algeria	537	NA	AIS	1	Blida town	1	Blida	0	0	0		Blida province	Blida commune	36.47	2.8277	POINT (2.827699 36.470039)	181806	Algeria	615	Africa	1	1	1993	1993-05-30	1993-05-30	0	1	0	0	1	1	1
1808	1	1	386	Algeria:Government	828	Government of Algeria - AIS	109	615	Government of Algeria	537	NA	AIS	6	Algeria	0		0	0	0				28	3	POINT (3.000000 28.000000)	170287	Algeria	615	Africa	2	2	1993	1993-11-24	1993-11-28	3	7	0	0	10	10	10
1809	1	1	386	Algeria:Government	829	Government of Algeria - GIA	109	615	Government of Algeria	538	NA	GIA	1	Batna town	1	Batna	0	0	0		Batna province	Batna commune	35.5553	6.17861	POINT (6.178611 35.555278)	181093	Algeria	615	Africa	1	1	1995	1995-02-05	1995-02-05	0	2	0	0	2	2	2
1810	1	3	572	GIA - Civilians	1039	GIA - Civilians	538		GIA	1	NA	Civilians	5	Algeria northern	0		0	0	0				36.0833	3	POINT (3.000000 36.083333)	181807	Algeria	615	Africa	1	5	1998	1998-01-01	1998-12-31	0	0	18	0	18	18	18
1811	1	1	386	Algeria:Government	829	Government of Algeria - GIA	109	615	Government of Algeria	538	NA	GIA	1	Algiers city	1	Algiers	1	1	1		Algiers province	Sidi M'Hamed commune	36.7631	3.05056	POINT (3.050556 36.763056)	182527	Algeria	615	Africa	1	3	1999	1999-03-05	1999-03-11	0	2	0	0	2	2	2
1812	1	1	386	Algeria:Government	829	Government of Algeria - GIA	109	615	Government of Algeria	538	NA	GIA	4	Bouira province	0		0	0	0		Bouira province		36.25	3.91667	POINT (3.916667 36.250000)	181808	Algeria	615	Africa	1	1	1998	1998-04-16	1998-04-16	0	3	0	0	3	3	3
1813	1	1	386	Algeria:Government	830	Government of Algeria - AQIM	109	615	Government of Algeria	539	NA	AQIM	1	Maadid town	0		0	0	0		M'Sila province		35.8167	4.8	POINT (4.800000 35.816667)	181090	Algeria	615	Africa	1	2	2001	2001-02-14	2001-02-15	0	5	0	0	5	5	5
1814	1	1	386	Algeria:Government	829	Government of Algeria - GIA	109	615	Government of Algeria	538	NA	GIA	1	Timizart village	0		0	0	0		Tizi Ouzou province	Timizart commune	36.8	4.26667	POINT (4.266667 36.800000)	182529	Algeria	615	Africa	1	1	1998	1998-10-30	1998-10-30	1	1	0	0	2	2	2
1815	1	1	386	Algeria:Government	830	Government of Algeria - AQIM	109	615	Government of Algeria	539	NA	AQIM	1	Tizi Ouzou town	1	Tizi Ouzou	0	0	1		Tizi Ouzou province	Tizi Ouzou commune	36.7118	4.04591	POINT (4.045914 36.711825)	182529	Algeria	615	Africa	1	1	2000	2000-02-15	2000-02-15	1	0	0	0	1	1	1
1816	1	1	386	Algeria:Government	829	Government of Algeria - GIA	109	615	Government of Algeria	538	NA	GIA	1	Dellys town	0		0	0	0		Boumerdes province	Dellys commune	36.9172	3.91311	POINT (3.913107 36.917160)	182528	Algeria	615	Africa	1	2	1999	1999-07-08	1999-07-09	2	0	0	0	2	2	2
1817	1	1	386	Algeria:Government	829	Government of Algeria - GIA	109	615	Government of Algeria	538	NA	GIA	1	Ain Torki town	0		0	0	0		Ain Defla province	Ain Tork commune	36.3351	2.30182	POINT (2.301821 36.335109)	181805	Algeria	615	Africa	1	3	2001	2001-10-21	2001-10-27	0	8	0	0	8	8	8
1819	1	1	386	Algeria:Government	830	Government of Algeria - AQIM	109	615	Government of Algeria	539	NA	AQIM	4	Boumerdes province	0		0	0	0		Boumerdes province		36.75	3.66667	POINT (3.666667 36.750000)	182528	Algeria	615	Africa	1	1	2000	2000-03-22	2000-03-22	2	0	0	0	2	2	2
1820	1	1	386	Algeria:Government	829	Government of Algeria - GIA	109	615	Government of Algeria	538	NA	GIA	4	Skikda province	0		0	0	0		Skikda province		36.75	6.83333	POINT (6.833333 36.750000)	182534	Algeria	615	Africa	2	2	1995	1995-01-15	1995-01-17	0	1	0	0	1	1	1
1821	1	1	386	Algeria:Government	828	Government of Algeria - AIS	109	615	Government of Algeria	537	NA	AIS	1	Algiers city	1	Algiers	1	1	1		Algiers province	Sidi M'Hamed commune	36.7631	3.05056	POINT (3.050556 36.763056)	182527	Algeria	615	Africa	1	1	1994	1994-02-14	1994-02-14	2	0	0	0	2	2	2
1822	1	1	386	Algeria:Government	828	Government of Algeria - AIS	109	615	Government of Algeria	537	NA	AIS	4	Tipaza province	0		0	0	0		Tipaza province		36.5833	2.41667	POINT (2.416667 36.583333)	182525	Algeria	615	Africa	2	2	1994	1994-10-23	1994-10-25	0	2	0	0	2	2	2
1833	1	1	386	Algeria:Government	829	Government of Algeria - GIA	109	615	Government of Algeria	538	NA	GIA	4	Relizane province	0		0	0	0		Relizane province		35.75	0.916667	POINT (0.916667 35.750000)	181082	Algeria	615	Africa	2	2	1994	1994-10-28	1994-10-29	0	3	0	0	3	3	3
1835	1	1	386	Algeria:Government	829	Government of Algeria - GIA	109	615	Government of Algeria	538	NA	GIA	1	Ain Bessem town	0		0	0	0		Bouira province	Ain Bessem commune	36.2964	3.66993	POINT (3.669930 36.296387)	181808	Algeria	615	Africa	1	1	1999	1999-12-15	1999-12-15	0	1	0	0	1	1	1
1836	1	1	386	Algeria:Government	828	Government of Algeria - AIS	109	615	Government of Algeria	537	NA	AIS	6	Algeria	0		0	0	0				28	3	POINT (3.000000 28.000000)	170287	Algeria	615	Africa	2	2	1994	1994-05-03	1994-05-04	0	13	0	0	13	13	13
1837	1	1	386	Algeria:Government	829	Government of Algeria - GIA	109	615	Government of Algeria	538	NA	GIA	1	Baba Ali town	0		0	0	0		Tipaza province		36.6667	3.06667	POINT (3.066667 36.666667)	182527	Algeria	615	Africa	1	1	1997	1997-03-12	1997-03-12	0	3	0	0	3	3	3
1838	1	1	386	Algeria:Government	829	Government of Algeria - GIA	109	615	Government of Algeria	538	NA	GIA	4	Batna province	0		0	0	0		Batna province		35.5	5.91667	POINT (5.916667 35.500000)	181092	Algeria	615	Africa	1	1	1995	1995-02-13	1995-02-13	0	1	0	0	1	1	1
1840	1	1	386	Algeria:Government	829	Government of Algeria - GIA	109	615	Government of Algeria	538	NA	GIA	1	Asfour mountains	0		0	0	0		Tlemcen province		34.5611	-1.7875	POINT (-1.787505 34.561124)	179637	Algeria	615	Africa	2	2	1998	1998-06-20	1998-06-21	0	50	0	0	50	50	50
1842	1	1	386	Algeria:Government	829	Government of Algeria - GIA	109	615	Government of Algeria	538	NA	GIA	4	Jijel province	0		0	0	0		Jijel province		36.75	6	POINT (6.000000 36.750000)	182533	Algeria	615	Africa	2	2	1994	1994-10-28	1994-10-29	0	3	0	0	3	3	3
1845	1	1	386	Algeria:Government	830	Government of Algeria - AQIM	109	615	Government of Algeria	539	NA	AQIM	6	Algeria	0		0	0	0				28	3	POINT (3.000000 28.000000)	170287	Algeria	615	Africa	1	1	2001	2001-12-15	2001-12-15	1	0	0	0	1	1	1
1846	1	1	386	Algeria:Government	829	Government of Algeria - GIA	109	615	Government of Algeria	538	NA	GIA	4	Batna province	0		0	0	0		Batna province		35.5	5.91667	POINT (5.916667 35.500000)	181092	Algeria	615	Africa	1	1	1999	1999-05-25	1999-05-25	0	13	0	0	13	13	13
1847	1	1	386	Algeria:Government	829	Government of Algeria - GIA	109	615	Government of Algeria	538	NA	GIA	2	Remchi	0		0	0	0		Tlemcen province	Remchi commune	35.05	-1.43333	POINT (-1.433333 35.050000)	180358	Algeria	615	Africa	1	1	1998	1998-08-16	1998-08-16	0	1	0	0	1	1	1
1849	1	1	386	Algeria:Government	829	Government of Algeria - GIA	109	615	Government of Algeria	538	NA	GIA	4	Chlef province	0		0	0	0		Chlef province		36.25	1.25	POINT (1.250000 36.250000)	181803	Algeria	615	Africa	1	1	1998	1998-07-21	1998-07-21	0	7	0	0	7	7	7
1852	1	3	573	AQIM - Civilians	1040	AQIM - Civilians	539		AQIM	1	NA	Civilians	1	Tébessa town	1	Tébessa	0	0	0		Tébessa province	Tebessa commune	35.4042	8.12417	POINT (8.124167 35.404167)	180377	Algeria	615	Africa	1	2	2009	2009-04-04	2009-04-05	0	0	2	0	2	2	2
1853	1	1	386	Algeria:Government	829	Government of Algeria - GIA	109	615	Government of Algeria	538	NA	GIA	4	Guelma province	0		0	0	0		Guelma province		36.4167	7.41667	POINT (7.416667 36.416667)	181815	Algeria	615	Africa	2	2	1994	1994-10-29	1994-10-30	0	0	0	0	0	0	3
1854	1	1	386	Algeria:Government	830	Government of Algeria - AQIM	109	615	Government of Algeria	539	NA	AQIM	4	Tissemsilt province	0		0	0	0		Tissemsilt province		35.75	1.75	POINT (1.750000 35.750000)	181084	Algeria	615	Africa	1	1	2000	2000-07-08	2000-07-08	2	0	0	0	2	2	2
1857	1	1	386	Algeria:Government	829	Government of Algeria - GIA	109	615	Government of Algeria	538	NA	GIA	1	Boufarik town	0		0	0	0		Blida province	Boufarik commune	36.5741	2.91214	POINT (2.912142 36.574125)	182526	Algeria	615	Africa	1	1	1995	1995-08-31	1995-08-31	1	0	0	0	1	1	1
1858	1	1	386	Algeria:Government	829	Government of Algeria - GIA	109	615	Government of Algeria	538	NA	GIA	4	Tlemcen province	0		0	0	0		Tlemcen province		34.6667	-1.41667	POINT (-1.416667 34.666666)	179638	Algeria	615	Africa	1	1	1997	1997-11-03	1997-11-03	0	4	0	0	4	4	4
1862	1	1	386	Algeria:Government	830	Government of Algeria - AQIM	109	615	Government of Algeria	539	NA	AQIM	3	Thénia commune	0		0	0	0		Boumerdes province	Thénia commune	36.7167	3.55	POINT (3.550000 36.716667)	182528	Algeria	615	Africa	1	1	2005	2005-12-11	2005-12-11	0	2	0	0	2	2	2
1868	1	1	386	Algeria:Government	830	Government of Algeria - AQIM	109	615	Government of Algeria	539	NA	AQIM	1	Bouxalfa	0		0	0	0		Tizi Ouzou province	Draâ Ben Khedda commune	36.744	4.01591	POINT (4.015913 36.744022)	182529	Algeria	615	Africa	1	1	2008	2008-02-07	2008-02-07	1	0	0	0	1	1	1
1869	1	1	386	Algeria:Government	829	Government of Algeria - GIA	109	615	Government of Algeria	538	NA	GIA	1	Blida town	1	Blida	0	0	0		Blida province	Blida commune	36.47	2.8277	POINT (2.827699 36.470039)	181806	Algeria	615	Africa	1	1	1995	1995-10-17	1995-10-17	0	5	0	0	5	5	5
1870	1	1	386	Algeria:Government	830	Government of Algeria - AQIM	109	615	Government of Algeria	539	NA	AQIM	5	Kabylie	0		0	0	0		Tizi Ouzou province		36.817	4.3	POINT (4.300000 36.817000)	182529	Algeria	615	Africa	1	1	2000	2000-12-10	2000-12-10	1	0	0	0	1	1	1
1872	1	1	386	Algeria:Government	829	Government of Algeria - GIA	109	615	Government of Algeria	538	NA	GIA	4	Boumerdes province	0		0	0	0		Boumerdes province		36.75	3.66667	POINT (3.666667 36.750000)	182528	Algeria	615	Africa	1	1	1995	1995-05-27	1995-05-27	0	4	0	0	4	4	4
1873	1	1	386	Algeria:Government	830	Government of Algeria - AQIM	109	615	Government of Algeria	539	NA	AQIM	4	Boumerdes province	0		0	0	0		Boumerdes province		36.75	3.66667	POINT (3.666667 36.750000)	182528	Algeria	615	Africa	1	1	2005	2005-09-09	2005-09-09	3	0	0	0	3	3	3
1874	1	1	386	Algeria:Government	829	Government of Algeria - GIA	109	615	Government of Algeria	538	NA	GIA	4	Tlemcen province	0		0	0	0		Tlemcen province		34.6667	-1.41667	POINT (-1.416667 34.666666)	179638	Algeria	615	Africa	1	1	1998	1998-03-15	1998-03-15	1	3	0	0	4	4	4
1875	1	3	573	AQIM - Civilians	1040	AQIM - Civilians	539		AQIM	1	NA	Civilians	1	Boumerdes town	1	Boumerdes	0	0	0		Boumerdes province	Boumerdes commune	36.759	3.47482	POINT (3.474819 36.758965)	182527	Algeria	615	Africa	1	1	2006	2006-02-23	2006-02-23	0	0	1	0	1	1	1
1876	1	1	386	Algeria:Government	829	Government of Algeria - GIA	109	615	Government of Algeria	538	NA	GIA	4	Chlef province	0		0	0	0		Chlef province		36.25	1.25	POINT (1.250000 36.250000)	181803	Algeria	615	Africa	1	1	1999	1999-04-08	1999-04-08	4	0	0	0	4	4	4
1877	1	1	386	Algeria:Government	829	Government of Algeria - GIA	109	615	Government of Algeria	538	NA	GIA	4	Tizi Ouzou province	0		0	0	0		Tizi Ouzou province		36.75	4.25	POINT (4.250000 36.750000)	182529	Algeria	615	Africa	1	1	1995	1995-10-21	1995-10-21	0	3	0	0	3	3	3
1878	1	3	572	GIA - Civilians	1039	GIA - Civilians	538		GIA	1	NA	Civilians	4	Medea province	0		0	0	0		Medea province		36.0833	3	POINT (3.000000 36.083333)	181807	Algeria	615	Africa	1	1	2000	2000-02-10	2000-02-10	0	0	7	0	7	7	7
1882	1	1	386	Algeria:Government	829	Government of Algeria - GIA	109	615	Government of Algeria	538	NA	GIA	4	Ain Defla province	0		0	0	0		Ain Defla province		36.1667	2.16667	POINT (2.166667 36.166667)	181805	Algeria	615	Africa	1	1	1995	1995-07-29	1995-07-29	0	2	0	0	2	2	2
1883	1	1	386	Algeria:Government	829	Government of Algeria - GIA	109	615	Government of Algeria	538	NA	GIA	4	Chlef province	0		0	0	0		Chlef province		36.25	1.25	POINT (1.250000 36.250000)	181803	Algeria	615	Africa	3	2	1998	1998-05-11	1998-05-12	0	2	0	0	2	2	2
1885	1	1	386	Algeria:Government	829	Government of Algeria - GIA	109	615	Government of Algeria	538	NA	GIA	3	Babors commune	0		0	0	0		Setif province	Babors commune	36.55	5.46667	POINT (5.466667 36.550000)	182531	Algeria	615	Africa	1	1	1999	1999-07-27	1999-07-27	1	0	0	0	1	1	1
1886	1	1	386	Algeria:Government	830	Government of Algeria - AQIM	109	615	Government of Algeria	539	NA	AQIM	1	Rebahia town	0		0	0	0		Saida province	Saida commune	34.8759	0.152786	POINT (0.152786 34.875903)	179641	Algeria	615	Africa	1	1	2005	2005-09-25	2005-09-25	2	0	0	0	2	2	2
1888	1	1	386	Algeria:Government	830	Government of Algeria - AQIM	109	615	Government of Algeria	539	NA	AQIM	5	Algerian/Mauretanian border	0		0	0	0		Tindouf province		27.4167	-5.83333	POINT (-5.833333 27.416667)	168829	Algeria	615	Africa	1	1	2009	2009-10-09	2009-10-09	0	10	0	0	10	10	10
1889	1	1	386	Algeria:Government	829	Government of Algeria - GIA	109	615	Government of Algeria	538	NA	GIA	4	Tipaza province	0		0	0	0		Tipaza province		36.5833	2.41667	POINT (2.416667 36.583333)	182525	Algeria	615	Africa	1	1	1995	1995-06-03	1995-06-03	0	4	0	0	4	4	4
1891	1	1	386	Algeria:Government	828	Government of Algeria - AIS	109	615	Government of Algeria	537	NA	AIS	6	Algeria	0		0	0	0				28	3	POINT (3.000000 28.000000)	170287	Algeria	615	Africa	2	2	1994	1994-04-20	1994-04-23	0	24	0	0	24	24	24
1892	1	1	386	Algeria:Government	829	Government of Algeria - GIA	109	615	Government of Algeria	538	NA	GIA	6	Algeria	0		0	0	0				28	3	POINT (3.000000 28.000000)	170287	Algeria	615	Africa	2	4	1995	1995-03-18	1995-04-01	0	0	0	0	0	0	1500
1893	1	1	386	Algeria:Government	829	Government of Algeria - GIA	109	615	Government of Algeria	538	NA	GIA	4	Tipaza province	0		0	0	0		Tipaza province		36.5833	2.41667	POINT (2.416667 36.583333)	182525	Algeria	615	Africa	1	1	1998	1998-03-10	1998-03-10	0	2	0	0	2	2	2
1895	1	1	386	Algeria:Government	829	Government of Algeria - GIA	109	615	Government of Algeria	538	NA	GIA	6	Algeria	0		0	0	0				28	3	POINT (3.000000 28.000000)	170287	Algeria	615	Africa	2	2	1995	1995-01-31	1995-02-03	0	17	0	0	17	17	17
1904	0	3	572	GIA - Civilians	1039	GIA - Civilians	538		GIA	1	NA	Civilians	1	Casbah	0		0	0	0		Algiers province	Bab el Oued commune	36.7773	3.05694	POINT (3.056935 36.777328)	182527	Algeria	615	Africa	1	1	1994	1994-05-08	1994-05-08	0	0	2	0	2	2	2
1913	1	1	386	Algeria:Government	828	Government of Algeria - AIS	109	615	Government of Algeria	537	NA	AIS	2	Algiers city	1	Algiers	1	1	1		Algiers province	Sidi M'Hamed commune	36.7631	3.05056	POINT (3.050556 36.763056)	182527	Algeria	615	Africa	1	1	1993	1993-11-13	1993-11-13	0	4	0	0	4	4	4
1920	1	1	386	Algeria:Government	828	Government of Algeria - AIS	109	615	Government of Algeria	537	NA	AIS	1	Chetia village	0		0	0	0		Chlef province	Chettia commune	36.1959	1.25537	POINT (1.255375 36.195906)	181803	Algeria	615	Africa	1	1	1994	1994-10-09	1994-10-09	0	2	0	0	2	2	2
1924	1	1	386	Algeria:Government	830	Government of Algeria - AQIM	109	615	Government of Algeria	539	NA	AQIM	4	Blida province	0		0	0	0		Blida province		36.5833	3	POINT (3.000000 36.583333)	182527	Algeria	615	Africa	1	1	1999	1999-04-04	1999-04-04	22	12	0	0	34	34	34
1925	1	1	386	Algeria:Government	830	Government of Algeria - AQIM	109	615	Government of Algeria	539	NA	AQIM	2	Tinzaoutine	0		0	0	0		Tamanrasset province	Tin Zaouatine commune	22.55	2.2	POINT (2.200000 22.550000)	162365	Algeria	615	Africa	1	1	2010	2010-06-30	2010-06-30	11	0	0	0	11	11	11
1926	1	1	386	Algeria:Government	829	Government of Algeria - GIA	109	615	Government of Algeria	538	NA	GIA	4	Tizi Ouzou province	0		0	0	0		Tizi Ouzou province		36.75	4.25	POINT (4.250000 36.750000)	182529	Algeria	615	Africa	1	1	1997	1997-09-20	1997-09-20	0	7	0	0	7	7	7
1930	1	1	386	Algeria:Government	830	Government of Algeria - AQIM	109	615	Government of Algeria	539	NA	AQIM	1	Selma mountains	0		0	0	0		Jijel province		36.6206	5.65643	POINT (5.656428 36.620582)	182532	Algeria	615	Africa	1	1	2005	2005-09-21	2005-09-21	7	0	1	0	8	8	9
1931	1	1	386	Algeria:Government	829	Government of Algeria - GIA	109	615	Government of Algeria	538	NA	GIA	3	Saida commune	0		0	0	0		Saida province	Saida commune	34.6667	0.166666	POINT (0.166666 34.666666)	179641	Algeria	615	Africa	1	1	1998	1998-03-24	1998-03-24	0	1	0	0	1	1	1
1932	1	1	386	Algeria:Government	829	Government of Algeria - GIA	109	615	Government of Algeria	538	NA	GIA	1	Laghouat town	1	Laghouat	0	0	0		Laghouat province	Laghouat commune	33.8	2.86514	POINT (2.865143 33.800000)	178206	Algeria	615	Africa	1	1	1996	1996-02-23	1996-02-23	0	6	0	0	6	6	6
1934	1	1	386	Algeria:Government	829	Government of Algeria - GIA	109	615	Government of Algeria	538	NA	GIA	1	Sidi Ali Bounab forest	0		0	0	0		Boumerdes province	Naciria commune	36.7	3.86667	POINT (3.866667 36.700000)	182528	Algeria	615	Africa	1	1	1999	1999-02-13	1999-02-13	0	19	0	0	19	19	19
1935	1	1	386	Algeria:Government	829	Government of Algeria - GIA	109	615	Government of Algeria	538	NA	GIA	1	Tadmait village	0		0	0	0		Tizi Ouzou province	Tadmait commune	36.7441	3.9005	POINT (3.900500 36.744100)	182528	Algeria	615	Africa	1	1	1999	1999-05-10	1999-05-10	0	12	0	0	12	12	12
1937	1	1	386	Algeria:Government	830	Government of Algeria - AQIM	109	615	Government of Algeria	539	NA	AQIM	1	Tadmait village	0		0	0	0		Tizi Ouzou province	Tadmait commune	36.7441	3.9005	POINT (3.900500 36.744100)	182528	Algeria	615	Africa	1	1	2007	2007-09-27	2007-09-27	3	0	0	0	3	3	3
1938	1	1	386	Algeria:Government	829	Government of Algeria - GIA	109	615	Government of Algeria	538	NA	GIA	2	Tiaret town	1	Tiaret	0	0	0		Tiaret province	Tiaret commune	35.3758	1.31306	POINT (1.313056 35.375833)	180363	Algeria	615	Africa	1	1	1998	1998-08-20	1998-08-20	0	2	0	0	2	2	2
1939	1	1	386	Algeria:Government	828	Government of Algeria - AIS	109	615	Government of Algeria	537	NA	AIS	4	Tiaret province	0		0	0	0		Tiaret province		34.9167	1.58333	POINT (1.583333 34.916667)	179644	Algeria	615	Africa	1	1	1994	1994-04-01	1994-04-01	0	12	0	0	12	12	12
1940	1	1	386	Algeria:Government	830	Government of Algeria - AQIM	109	615	Government of Algeria	539	NA	AQIM	4	Tissemsilt province	0		0	0	0		Tissemsilt province		35.75	1.75	POINT (1.750000 35.750000)	181084	Algeria	615	Africa	1	1	2000	2000-05-28	2000-05-28	4	0	0	0	4	4	4
1941	1	1	386	Algeria:Government	830	Government of Algeria - AQIM	109	615	Government of Algeria	539	NA	AQIM	1	Tizi Ouzou town	1	Tizi Ouzou	0	0	1		Tizi Ouzou province	Tizi Ouzou commune	36.7118	4.04591	POINT (4.045914 36.711825)	182529	Algeria	615	Africa	1	1	2000	2000-05-19	2000-05-19	0	1	0	0	1	1	1
1942	1	1	386	Algeria:Government	828	Government of Algeria - AIS	109	615	Government of Algeria	537	NA	AIS	1	Tlemcen town	1	Tlemcen	0	0	0		Tlemcen province	Tlemcen commune	34.8783	-1.315	POINT (-1.315000 34.878333)	179638	Algeria	615	Africa	1	1	1992	1992-05-08	1992-05-08	0	0	0	1	1	1	1
1943	1	1	386	Algeria:Government	828	Government of Algeria - AIS	109	615	Government of Algeria	537	NA	AIS	1	Bouira town	1	Bouira	0	0	0		Bouira province	Bouira commune	36.38	3.90139	POINT (3.901389 36.380000)	181808	Algeria	615	Africa	1	1	1993	1993-11-01	1993-11-01	0	2	0	0	2	2	2
1945	1	1	386	Algeria:Government	829	Government of Algeria - GIA	109	615	Government of Algeria	538	NA	GIA	4	Tizi Ouzou province	0		0	0	0		Tizi Ouzou province		36.75	4.25	POINT (4.250000 36.750000)	182529	Algeria	615	Africa	1	1	1998	1998-11-09	1998-11-09	0	3	0	0	3	3	3
1947	1	1	386	Algeria:Government	828	Government of Algeria - AIS	109	615	Government of Algeria	537	NA	AIS	1	Ouled Ali village	0		0	0	0		Boumerdes province		36.8117	3.7358	POINT (3.735800 36.811700)	182528	Algeria	615	Africa	1	1	1994	1994-06-14	1994-06-14	0	2	0	0	2	2	2
1949	1	1	386	Algeria:Government	830	Government of Algeria - AQIM	109	615	Government of Algeria	539	NA	AQIM	1	Naciria town	0		0	0	0		Boumerdes province	Naciria commune	36.7462	3.83163	POINT (3.831634 36.746246)	182528	Algeria	615	Africa	1	1	2005	2005-12-08	2005-12-08	2	0	0	0	2	2	2
1950	1	1	386	Algeria:Government	828	Government of Algeria - AIS	109	615	Government of Algeria	537	NA	AIS	4	Tiaret province	0		0	0	0		Tiaret province		34.9167	1.58333	POINT (1.583333 34.916667)	179644	Algeria	615	Africa	2	2	1994	1994-02-10	1994-02-11	0	2	0	0	2	2	2
1953	1	1	386	Algeria:Government	829	Government of Algeria - GIA	109	615	Government of Algeria	538	NA	GIA	1	Saidia village	0		0	0	0		Chlef province		36.193	1.17491	POINT (1.174910 36.192962)	181803	Algeria	615	Africa	1	1	1996	1996-01-27	1996-01-27	0	3	0	0	3	3	3
1954	1	1	386	Algeria:Government	829	Government of Algeria - GIA	109	615	Government of Algeria	538	NA	GIA	1	Sidi Akkacha village	0		0	0	0		Chlef province	Sidi Akkacha commune	36.4647	1.30258	POINT (1.302580 36.464720)	181803	Algeria	615	Africa	1	1	1999	1999-11-26	1999-11-26	1	0	0	0	1	1	1
1955	1	1	386	Algeria:Government	829	Government of Algeria - GIA	109	615	Government of Algeria	538	NA	GIA	1	Constantine town	1	Constantine	0	0	0		Constantine province	Constantine commune	36.365	6.61472	POINT (6.614722 36.365000)	181814	Algeria	615	Africa	1	1	1995	1995-04-08	1995-04-08	0	1	0	0	1	1	1
1956	1	1	386	Algeria:Government	830	Government of Algeria - AQIM	109	615	Government of Algeria	539	NA	AQIM	2	Kerkera town	0		0	0	0		Skikda province	Tamalous commune	36.9325	6.58776	POINT (6.587763 36.932478)	182534	Algeria	615	Africa	1	1	2005	2005-12-15	2005-12-15	0	1	0	0	1	1	1
1957	1	1	386	Algeria:Government	829	Government of Algeria - GIA	109	615	Government of Algeria	538	NA	GIA	4	Algiers province	0		0	0	0		Algiers province		36.75	3.16667	POINT (3.166667 36.750000)	182527	Algeria	615	Africa	1	1	1995	1995-07-15	1995-07-15	0	2	0	0	2	2	2
1958	1	1	386	Algeria:Government	828	Government of Algeria - AIS	109	615	Government of Algeria	537	NA	AIS	1	Blida town	1	Blida	0	0	0		Blida province	Blida commune	36.47	2.8277	POINT (2.827699 36.470039)	181806	Algeria	615	Africa	1	1	1993	1993-04-24	1993-04-24	0	2	0	0	2	2	2
1964	1	1	386	Algeria:Government	829	Government of Algeria - GIA	109	615	Government of Algeria	538	NA	GIA	4	Tiaret province	0		0	0	0		Tiaret province		34.9167	1.58333	POINT (1.583333 34.916667)	179644	Algeria	615	Africa	1	1	1995	1995-07-15	1995-07-15	0	2	0	0	2	2	2
1965	1	1	386	Algeria:Government	830	Government of Algeria - AQIM	109	615	Government of Algeria	539	NA	AQIM	1	Skikda town	1	Skikda	0	0	0		Skikda province	Skikda commune	36.8762	6.90921	POINT (6.909208 36.876174)	182534	Algeria	615	Africa	1	1	2005	2005-10-21	2005-10-21	1	0	0	0	1	1	1
1966	1	1	386	Algeria:Government	829	Government of Algeria - GIA	109	615	Government of Algeria	538	NA	GIA	1	Ain Tedeles	0		0	0	0		Mostaganem province	Ain Tedeles commune	35.9982	0.296763	POINT (0.296763 35.998250)	181081	Algeria	615	Africa	1	1	1995	1995-02-18	1995-02-18	0	6	0	0	6	6	6
1968	1	1	386	Algeria:Government	829	Government of Algeria - GIA	109	615	Government of Algeria	538	NA	GIA	1	Algiers city	1	Algiers	1	1	1		Algiers province	Sidi M'Hamed commune	36.7631	3.05056	POINT (3.050556 36.763056)	182527	Algeria	615	Africa	1	1	1994	1994-11-02	1994-11-02	0	4	0	0	4	4	4
1969	1	1	386	Algeria:Government	829	Government of Algeria - GIA	109	615	Government of Algeria	538	NA	GIA	1	Blida town	1	Blida	0	0	0		Blida province	Blida commune	36.47	2.8277	POINT (2.827699 36.470039)	181806	Algeria	615	Africa	2	2	1997	1997-08-16	1997-08-17	0	1	0	0	1	1	1
1974	1	1	386	Algeria:Government	829	Government of Algeria - GIA	109	615	Government of Algeria	538	NA	GIA	4	Blida province	0		0	0	0		Blida province		36.5833	3	POINT (3.000000 36.583333)	182527	Algeria	615	Africa	1	1	1998	1998-03-11	1998-03-11	0	3	0	0	3	3	3
1976	1	1	386	Algeria:Government	828	Government of Algeria - AIS	109	615	Government of Algeria	537	NA	AIS	1	Medea town	1	Medea	0	0	0		Medea province	Medea commune	36.2642	2.75393	POINT (2.753926 36.264169)	181806	Algeria	615	Africa	1	1	1994	1994-06-08	1994-06-08	0	5	0	0	5	5	5
1977	1	1	386	Algeria:Government	829	Government of Algeria - GIA	109	615	Government of Algeria	538	NA	GIA	1	Bouira town	1	Bouira	0	0	0		Bouira province	Bouira commune	36.38	3.90139	POINT (3.901389 36.380000)	181808	Algeria	615	Africa	1	1	1998	1998-01-19	1998-01-19	0	0	0	16	16	16	16
1978	1	1	386	Algeria:Government	829	Government of Algeria - GIA	109	615	Government of Algeria	538	NA	GIA	6	Algeria	0		0	0	0				28	3	POINT (3.000000 28.000000)	170287	Algeria	615	Africa	1	1	1995	1995-03-19	1995-03-19	0	8	0	0	8	8	8
1983	1	1	386	Algeria:Government	829	Government of Algeria - GIA	109	615	Government of Algeria	538	NA	GIA	4	Boumerdes province	0		0	0	0		Boumerdes province		36.75	3.66667	POINT (3.666667 36.750000)	182528	Algeria	615	Africa	1	1	1998	1998-10-05	1998-10-05	2	0	0	0	2	2	2
1984	1	1	386	Algeria:Government	830	Government of Algeria - AQIM	109	615	Government of Algeria	539	NA	AQIM	4	Medea province	0		0	0	0		Medea province		36.0833	3	POINT (3.000000 36.083333)	181807	Algeria	615	Africa	1	1	2005	2005-07-02	2005-07-02	3	0	0	0	3	3	3
1985	1	1	386	Algeria:Government	828	Government of Algeria - AIS	109	615	Government of Algeria	537	NA	AIS	6	Algeria	0		0	0	0				28	3	POINT (3.000000 28.000000)	170287	Algeria	615	Africa	2	2	1994	1994-03-22	1994-03-24	0	1	0	0	1	1	1
1986	1	1	386	Algeria:Government	828	Government of Algeria - AIS	109	615	Government of Algeria	537	NA	AIS	1	Lakhdaria town	0		0	0	0		Bouira province	Lakhdaria commune	36.5646	3.5933	POINT (3.593296 36.564634)	182528	Algeria	615	Africa	1	1	1992	1992-07-24	1992-07-24	1	0	0	0	1	1	1
1987	1	1	386	Algeria:Government	828	Government of Algeria - AIS	109	615	Government of Algeria	537	NA	AIS	1	Eucalyptus town	0		0	0	0		Algiers province	Baraki commune	36.654	3.14721	POINT (3.147205 36.653960)	182527	Algeria	615	Africa	1	1	1993	1993-04-22	1993-04-22	0	1	0	0	1	1	1
1988	1	1	386	Algeria:Government	828	Government of Algeria - AIS	109	615	Government of Algeria	537	NA	AIS	1	Fouka town	0		0	0	0		Tipaza province	Fouka commune	36.6621	2.74217	POINT (2.742172 36.662115)	182526	Algeria	615	Africa	1	1	1993	1993-12-29	1993-12-29	0	1	0	0	1	1	1
1989	1	1	386	Algeria:Government	829	Government of Algeria - GIA	109	615	Government of Algeria	538	NA	GIA	1	Algiers city	1	Algiers	1	1	1		Algiers province	Sidi M'Hamed commune	36.7631	3.05056	POINT (3.050556 36.763056)	182527	Algeria	615	Africa	2	3	1995	1995-09-04	1995-09-10	0	7	0	0	7	7	7
1990	1	1	386	Algeria:Government	828	Government of Algeria - AIS	109	615	Government of Algeria	537	NA	AIS	4	Skikda province	0		0	0	0		Skikda province		36.75	6.83333	POINT (6.833333 36.750000)	182534	Algeria	615	Africa	2	2	1994	1994-10-06	1994-10-09	0	3	0	0	3	3	3
1992	1	3	572	GIA - Civilians	1039	GIA - Civilians	538		GIA	1	NA	Civilians	1	Ain Soltane village	0		0	0	0		Ain Defla province	Ain Soltane commune	36.2489	2.29667	POINT (2.296667 36.248889)	181805	Algeria	615	Africa	1	1	2001	2001-01-22	2001-01-22	0	0	7	0	7	7	7
1996	1	1	386	Algeria:Government	829	Government of Algeria - GIA	109	615	Government of Algeria	538	NA	GIA	1	Algiers city	1	Algiers	1	1	1		Algiers province	Sidi M'Hamed commune	36.7631	3.05056	POINT (3.050556 36.763056)	182527	Algeria	615	Africa	1	1	1995	1995-03-13	1995-03-13	0	2	0	0	2	2	2
1997	1	1	386	Algeria:Government	829	Government of Algeria - GIA	109	615	Government of Algeria	538	NA	GIA	4	El Tarf province	0		0	0	0		El Tarf province		36.75	8.16667	POINT (8.166667 36.750000)	182537	Algeria	615	Africa	1	1	1995	1995-07-15	1995-07-15	0	2	0	0	2	2	2
1998	1	1	386	Algeria:Government	829	Government of Algeria - GIA	109	615	Government of Algeria	538	NA	GIA	4	Tlemcen province	0		0	0	0		Tlemcen province		34.6667	-1.41667	POINT (-1.416667 34.666666)	179638	Algeria	615	Africa	1	1	1998	1998-09-21	1998-09-21	3	0	0	0	3	3	3
2008	1	1	386	Algeria:Government	830	Government of Algeria - AQIM	109	615	Government of Algeria	539	NA	AQIM	2	El Tarf town	1	El Tarf	0	0	0		El Tarf province	El Tarf commune	36.7672	8.31377	POINT (8.313771 36.767199)	182537	Algeria	615	Africa	1	1	2000	2000-03-28	2000-03-28	0	1	0	0	1	1	1
2010	1	3	572	GIA - Civilians	1039	GIA - Civilians	538		GIA	1	NA	Civilians	1	Khemis Miliana town	0		0	0	0		Ain Defla province	Khemis Miliana commune	36.261	2.22015	POINT (2.220146 36.261038)	181805	Algeria	615	Africa	1	1	1999	1999-12-24	1999-12-24	0	0	28	0	28	28	28
2012	1	1	386	Algeria:Government	829	Government of Algeria - GIA	109	615	Government of Algeria	538	NA	GIA	4	Chlef province	0		0	0	0		Chlef province		36.25	1.25	POINT (1.250000 36.250000)	181803	Algeria	615	Africa	1	1	1995	1995-02-13	1995-02-13	0	1	0	0	1	1	1
2014	1	1	386	Algeria:Government	830	Government of Algeria - AQIM	109	615	Government of Algeria	539	NA	AQIM	1	Batna town	1	Batna	0	0	0		Batna province	Batna commune	35.5553	6.17861	POINT (6.178611 35.555278)	181093	Algeria	615	Africa	1	1	2000	2000-05-30	2000-05-30	0	2	0	0	2	2	2
2016	1	1	386	Algeria:Government	829	Government of Algeria - GIA	109	615	Government of Algeria	538	NA	GIA	1	Belcourt town	0		0	0	0		Algiers province	Sidi M'Hamed commune	36.7445	3.05268	POINT (3.052679 36.744526)	182527	Algeria	615	Africa	1	1	1994	1994-11-27	1994-11-27	0	1	0	0	1	1	1
2018	1	1	386	Algeria:Government	828	Government of Algeria - AIS	109	615	Government of Algeria	537	NA	AIS	1	Constantine town	1	Constantine	0	0	0		Constantine province	Constantine commune	36.365	6.61472	POINT (6.614722 36.365000)	181814	Algeria	615	Africa	1	1	1994	1994-03-03	1994-03-03	0	2	0	0	2	2	2
2025	1	3	572	GIA - Civilians	1039	GIA - Civilians	538		GIA	1	NA	Civilians	4	Saida province	0		0	0	0		Saida province		34.6667	0.333333	POINT (0.333333 34.666667)	179641	Algeria	615	Africa	1	1	1997	1997-10-25	1997-10-25	0	0	0	0	0	0	6
2026	1	3	572	GIA - Civilians	1039	GIA - Civilians	538		GIA	1	NA	Civilians	4	Jijel province	0		0	0	0		Jijel province		36.75	6	POINT (6.000000 36.750000)	182533	Algeria	615	Africa	1	1	1999	1999-11-06	1999-11-06	0	0	1	0	1	1	1
2049	1	1	386	Algeria:Government	828	Government of Algeria - AIS	109	615	Government of Algeria	537	NA	AIS	5	Jijel - Algiers road	0		0	0	0				36.7519	4.37437	POINT (4.374375 36.751900)	182529	Algeria	615	Africa	1	1	1994	1994-05-18	1994-05-18	11	0	3	0	14	14	14
2057	1	1	386	Algeria:Government	830	Government of Algeria - AQIM	109	615	Government of Algeria	539	NA	AQIM	2	Draâ El Mizan town	0		0	0	0		Tizi Ouzou province	Draâ El Mizan commune	36.535	3.83361	POINT (3.833611 36.535000)	182528	Algeria	615	Africa	1	1	2007	2007-06-22	2007-06-22	2	0	0	0	2	2	2
2082	1	1	386	Algeria:Government	828	Government of Algeria - AIS	109	615	Government of Algeria	537	NA	AIS	4	Blida province	0		0	0	0		Blida province		36.5833	3	POINT (3.000000 36.583333)	182527	Algeria	615	Africa	1	1	1993	1993-07-31	1993-07-31	0	1	0	0	1	1	1
2086	1	1	386	Algeria:Government	830	Government of Algeria - AQIM	109	615	Government of Algeria	539	NA	AQIM	4	El Oued province	0		0	0	0		El Oued province		33.1667	7.25	POINT (7.250000 33.166667)	177495	Algeria	615	Africa	1	1	2008	2008-04-27	2008-04-27	0	4	0	0	4	4	4
2087	1	1	386	Algeria:Government	830	Government of Algeria - AQIM	109	615	Government of Algeria	539	NA	AQIM	1	Khemis Miliana town	0		0	0	0		Ain Defla province	Khemis Miliana commune	36.261	2.22015	POINT (2.220146 36.261038)	181805	Algeria	615	Africa	1	1	2005	2005-05-27	2005-05-27	3	0	0	0	3	3	3
2088	1	1	386	Algeria:Government	829	Government of Algeria - GIA	109	615	Government of Algeria	538	NA	GIA	2	Lakhdaria town	0		0	0	0		Bouira province	Lakhdaria commune	36.5646	3.5933	POINT (3.593296 36.564634)	182528	Algeria	615	Africa	1	1	1997	1997-09-18	1997-09-18	0	7	0	0	7	7	7
2089	1	1	386	Algeria:Government	829	Government of Algeria - GIA	109	615	Government of Algeria	538	NA	GIA	1	Sidi bel Abbès town	1	Sidi bel Abbès	0	0	0		Sidi bel Abbès province	Sidi bel Abbès commune	35.1899	-0.630846	POINT (-0.630846 35.189937)	180359	Algeria	615	Africa	1	1	1998	1998-05-20	1998-05-20	0	12	0	0	12	12	12
2091	1	1	386	Algeria:Government	829	Government of Algeria - GIA	109	615	Government of Algeria	538	NA	GIA	4	Tiaret province	0		0	0	0		Tiaret province		34.9167	1.58333	POINT (1.583333 34.916667)	179644	Algeria	615	Africa	1	1	1995	1995-07-29	1995-07-29	0	1	0	0	1	1	1
2094	1	1	386	Algeria:Government	830	Government of Algeria - AQIM	109	615	Government of Algeria	539	NA	AQIM	1	Lakhdaria town	0		0	0	0		Bouira province	Lakhdaria commune	36.5646	3.5933	POINT (3.593296 36.564634)	182528	Algeria	615	Africa	1	1	2008	2008-04-08	2008-04-08	1	0	0	0	1	1	1
2096	1	1	386	Algeria:Government	829	Government of Algeria - GIA	109	615	Government of Algeria	538	NA	GIA	1	Algiers city	1	Algiers	1	1	1		Algiers province	Sidi M'Hamed commune	36.7631	3.05056	POINT (3.050556 36.763056)	182527	Algeria	615	Africa	1	1	1998	1998-05-10	1998-05-10	0	1	0	0	1	1	1
2097	1	1	386	Algeria:Government	830	Government of Algeria - AQIM	109	615	Government of Algeria	539	NA	AQIM	4	Medea province	0		0	0	0		Medea province		36.0833	3	POINT (3.000000 36.083333)	181807	Algeria	615	Africa	1	1	2008	2008-12-29	2008-12-29	0	2	0	0	2	2	2
2098	1	1	386	Algeria:Government	829	Government of Algeria - GIA	109	615	Government of Algeria	538	NA	GIA	1	Mizrana forest	0		0	0	0		Tizi Ouzou province	Mizrana commune	36.8638	4.06542	POINT (4.065418 36.863837)	182529	Algeria	615	Africa	1	1	1998	1998-07-25	1998-07-25	0	4	0	0	4	4	4
2099	1	1	386	Algeria:Government	829	Government of Algeria - GIA	109	615	Government of Algeria	538	NA	GIA	4	M'Sila province	0		0	0	0		M'Sila province		35.3333	4.33333	POINT (4.333333 35.333330)	180369	Algeria	615	Africa	1	1	1998	1998-05-09	1998-05-09	0	5	0	0	5	5	5
2100	1	1	386	Algeria:Government	828	Government of Algeria - AIS	109	615	Government of Algeria	537	NA	AIS	1	Sidi Moussa town	0		0	0	0		Blida province		36.6064	3.08783	POINT (3.087832 36.606366)	182527	Algeria	615	Africa	1	1	1992	1992-11-25	1992-11-25	3	0	0	0	3	3	3
2109	1	1	386	Algeria:Government	829	Government of Algeria - GIA	109	615	Government of Algeria	538	NA	GIA	6	Algeria	0		0	0	0				28	3	POINT (3.000000 28.000000)	170287	Algeria	615	Africa	2	2	1995	1995-06-06	1995-06-10	0	14	0	0	14	14	14
2124	1	1	386	Algeria:Government	828	Government of Algeria - AIS	109	615	Government of Algeria	537	NA	AIS	2	Algiers city	1	Algiers	1	1	1		Algiers province	Sidi M'Hamed commune	36.7631	3.05056	POINT (3.050556 36.763056)	182527	Algeria	615	Africa	2	2	1994	1994-10-23	1994-10-25	0	1	0	0	1	1	1
2137	1	1	386	Algeria:Government	828	Government of Algeria - AIS	109	615	Government of Algeria	537	NA	AIS	1	Bir el-Ater town	0		0	0	0		Tébessa province	Bir el-Ater commune	34.7449	8.06024	POINT (8.060239 34.744877)	179657	Algeria	615	Africa	1	1	1993	1993-07-11	1993-07-11	0	4	0	0	4	4	4
2144	1	1	386	Algeria:Government	830	Government of Algeria - AQIM	109	615	Government of Algeria	539	NA	AQIM	4	Biskra province	0		0	0	0		Biskra province		34.6667	6	POINT (6.000000 34.666667)	179653	Algeria	615	Africa	1	5	2005	2005-01-01	2005-12-31	0	0	0	0	0	0	9
2145	1	1	386	Algeria:Government	828	Government of Algeria - AIS	109	615	Government of Algeria	537	NA	AIS	6	Algeria	0		0	0	0				28	3	POINT (3.000000 28.000000)	170287	Algeria	615	Africa	2	2	1994	1994-04-23	1994-04-25	0	0	0	0	0	0	12
2146	1	3	572	GIA - Civilians	1039	GIA - Civilians	538		GIA	1	NA	Civilians	1	Ain Fakroun town	0		0	0	0		Oum El Bouaghi province	Ain Farkroun commune	35.9711	6.87374	POINT (6.873737 35.971083)	181094	Algeria	615	Africa	1	1	1997	1997-01-07	1997-01-07	0	0	7	0	7	7	7
2149	1	1	386	Algeria:Government	828	Government of Algeria - AIS	109	615	Government of Algeria	537	NA	AIS	5	Algeria northern	0		0	0	0				36.0833	3	POINT (3.000000 36.083333)	181807	Algeria	615	Africa	1	1	1994	1994-06-20	1994-06-20	0	3	0	0	3	3	3
2150	1	2	4719	AIS - GIA	5329	AIS - GIA	537		AIS	538	NA	GIA	6	Algeria	0		0	0	0				28	3	POINT (3.000000 28.000000)	170287	Algeria	615	Africa	2	4	1995	1995-04-01	1995-04-30	0	0	0	0	0	0	13
2153	1	1	386	Algeria:Government	829	Government of Algeria - GIA	109	615	Government of Algeria	538	NA	GIA	6	Algeria	0		0	0	0				28	3	POINT (3.000000 28.000000)	170287	Algeria	615	Africa	2	2	1996	1996-01-21	1996-01-25	0	22	0	0	22	22	22
2154	1	1	386	Algeria:Government	828	Government of Algeria - AIS	109	615	Government of Algeria	537	NA	AIS	1	Algiers city	1	Algiers	1	1	1		Algiers province	Sidi M'Hamed commune	36.7631	3.05056	POINT (3.050556 36.763056)	182527	Algeria	615	Africa	1	1	1993	1993-09-06	1993-09-06	1	0	0	0	1	1	1
2158	1	3	572	GIA - Civilians	1039	GIA - Civilians	538		GIA	1	NA	Civilians	4	Blida province	0		0	0	0		Blida province		36.5833	3	POINT (3.000000 36.583333)	182527	Algeria	615	Africa	1	1	2000	2000-03-13	2000-03-13	0	0	3	0	3	3	3
2161	1	1	386	Algeria:Government	830	Government of Algeria - AQIM	109	615	Government of Algeria	539	NA	AQIM	1	Sahel Boubarak village	0		0	0	0		Boumerdes province	Sidi Daoud commune	36.9034	3.84276	POINT (3.842758 36.903385)	182528	Algeria	615	Africa	1	1	2004	2004-04-02	2004-04-02	0	2	0	0	2	2	2
2162	1	1	386	Algeria:Government	829	Government of Algeria - GIA	109	615	Government of Algeria	538	NA	GIA	6	Algeria	0		0	0	0				28	3	POINT (3.000000 28.000000)	170287	Algeria	615	Africa	1	1	1997	1997-08-02	1997-08-02	0	0	0	0	0	0	30
2163	1	1	386	Algeria:Government	830	Government of Algeria - AQIM	109	615	Government of Algeria	539	NA	AQIM	4	Batna province	0		0	0	0		Batna province		35.5	5.91667	POINT (5.916667 35.500000)	181092	Algeria	615	Africa	1	1	2010	2010-02-24	2010-02-24	0	2	0	0	2	2	2
2168	1	1	386	Algeria:Government	829	Government of Algeria - GIA	109	615	Government of Algeria	538	NA	GIA	4	Sidi bel Abbès province	0		0	0	0		Sidi bel Abbès province		34.8333	-0.5	POINT (-0.500000 34.833333)	179640	Algeria	615	Africa	1	1	1997	1997-05-24	1997-05-24	0	6	0	0	6	6	6
2169	1	1	386	Algeria:Government	829	Government of Algeria - GIA	109	615	Government of Algeria	538	NA	GIA	4	Sidi bel Abbès province	0		0	0	0		Sidi bel Abbès province		34.8333	-0.5	POINT (-0.500000 34.833333)	179640	Algeria	615	Africa	1	1	1998	1998-03-19	1998-03-19	0	1	0	0	1	1	1
2172	1	1	386	Algeria:Government	828	Government of Algeria - AIS	109	615	Government of Algeria	537	NA	AIS	1	Algiers city	1	Algiers	1	1	1		Algiers province	Sidi M'Hamed commune	36.7631	3.05056	POINT (3.050556 36.763056)	182527	Algeria	615	Africa	1	1	1993	1993-04-18	1993-04-18	0	1	0	0	1	1	1
2174	1	3	572	GIA - Civilians	1039	GIA - Civilians	538		GIA	1	NA	Civilians	2	Baghlia town	0		0	0	0		Boumerdes province	Baghlia commune	36.8169	3.85722	POINT (3.857222 36.816944)	182528	Algeria	615	Africa	1	1	2000	2000-03-16	2000-03-16	0	0	0	0	0	0	1
2179	1	3	572	GIA - Civilians	1039	GIA - Civilians	538		GIA	1	NA	Civilians	3	Hassi Bahbah commune	0		0	0	0		Djelfa province	Hassi Bahbah commune	35.0667	3.03333	POINT (3.033333 35.066667)	180367	Algeria	615	Africa	1	1	1999	1999-10-02	1999-10-02	0	0	5	0	5	5	5
2194	1	1	386	Algeria:Government	830	Government of Algeria - AQIM	109	615	Government of Algeria	539	NA	AQIM	2	Aris area	0		0	0	0		Biskra province		35.025	6.11761	POINT (6.117613 35.025018)	180373	Algeria	615	Africa	1	2	2009	2009-07-27	2009-07-29	0	6	0	0	6	6	6
2195	1	1	386	Algeria:Government	829	Government of Algeria - GIA	109	615	Government of Algeria	538	NA	GIA	2	Tacheta village	0		0	0	0		Ain Defla province	Tacheta Zegagha commune	36.3511	1.64417	POINT (1.644167 36.351111)	181804	Algeria	615	Africa	1	1	1997	1997-02-04	1997-02-04	0	17	0	0	17	17	17
2204	1	1	386	Algeria:Government	830	Government of Algeria - AQIM	109	615	Government of Algeria	539	NA	AQIM	4	Tizi Ouzou province	0		0	0	0		Tizi Ouzou province		36.75	4.25	POINT (4.250000 36.750000)	182529	Algeria	615	Africa	1	1	2008	2008-12-01	2008-12-01	0	4	0	0	4	4	4
2212	1	1	386	Algeria:Government	830	Government of Algeria - AQIM	109	615	Government of Algeria	539	NA	AQIM	4	Bouira province	0		0	0	0		Bouira province		36.25	3.91667	POINT (3.916667 36.250000)	181808	Algeria	615	Africa	1	1	2008	2008-05-12	2008-05-12	3	0	0	0	3	3	3
2213	1	1	386	Algeria:Government	829	Government of Algeria - GIA	109	615	Government of Algeria	538	NA	GIA	2	Tlemcen town	1	Tlemcen	0	0	0		Tlemcen province	Tlemcen commune	34.8783	-1.315	POINT (-1.315000 34.878333)	179638	Algeria	615	Africa	1	1	1995	1995-10-04	1995-10-04	3	0	0	0	3	3	3
2215	1	1	386	Algeria:Government	830	Government of Algeria - AQIM	109	615	Government of Algeria	539	NA	AQIM	6	Algeria	0		0	0	0				28	3	POINT (3.000000 28.000000)	170287	Algeria	615	Africa	2	5	2003	2003-04-05	2003-05-07	6	6	0	0	12	12	12
2216	1	1	386	Algeria:Government	830	Government of Algeria - AQIM	109	615	Government of Algeria	539	NA	AQIM	4	Relizane province	0		0	0	0		Relizane province		35.75	0.916667	POINT (0.916667 35.750000)	181082	Algeria	615	Africa	1	1	2000	2000-12-19	2000-12-19	5	0	0	0	5	5	5
2217	1	1	386	Algeria:Government	830	Government of Algeria - AQIM	109	615	Government of Algeria	539	NA	AQIM	1	Bordj Badji Mokhtar town	0		0	0	0		Adrar province	Bordj Badji Mokhtar commune	21.325	0.946	POINT (0.946000 21.325000)	160202	Algeria	615	Africa	1	1	2008	2008-12-19	2008-12-19	0	3	0	0	3	3	3
2218	1	1	386	Algeria:Government	829	Government of Algeria - GIA	109	615	Government of Algeria	538	NA	GIA	4	Bouira province	0		0	0	0		Bouira province		36.25	3.91667	POINT (3.916667 36.250000)	181808	Algeria	615	Africa	1	1	1999	1999-09-20	1999-09-20	2	0	0	0	2	2	2
2219	1	1	386	Algeria:Government	828	Government of Algeria - AIS	109	615	Government of Algeria	537	NA	AIS	1	Lakhdaria town	0		0	0	0		Bouira province	Lakhdaria commune	36.5646	3.5933	POINT (3.593296 36.564634)	182528	Algeria	615	Africa	1	1	1992	1992-10-27	1992-10-27	0	1	0	0	1	1	1
2220	1	1	386	Algeria:Government	829	Government of Algeria - GIA	109	615	Government of Algeria	538	NA	GIA	1	Lakhdaria town	0		0	0	0		Bouira province	Lakhdaria commune	36.5646	3.5933	POINT (3.593296 36.564634)	182528	Algeria	615	Africa	1	1	1997	1997-09-02	1997-09-02	0	2	0	0	2	2	2
2221	1	1	386	Algeria:Government	829	Government of Algeria - GIA	109	615	Government of Algeria	538	NA	GIA	1	Ouled Aissa village	0		0	0	0		Bouira province	Lakhdaria commune	36.5384	3.64896	POINT (3.648964 36.538407)	182528	Algeria	615	Africa	1	1	1995	1995-01-15	1995-01-15	0	5	0	0	5	5	5
2222	1	1	386	Algeria:Government	829	Government of Algeria - GIA	109	615	Government of Algeria	538	NA	GIA	4	Mostaganem province	0		0	0	0		Mostaganem province		36	0.333333	POINT (0.333333 36.000000)	181801	Algeria	615	Africa	1	1	1995	1995-05-06	1995-05-06	0	4	0	0	4	4	4
2223	1	1	386	Algeria:Government	830	Government of Algeria - AQIM	109	615	Government of Algeria	539	NA	AQIM	4	Djelfa province	0		0	0	0		Djelfa province		34.3333	3.66667	POINT (3.666667 34.333333)	178928	Algeria	615	Africa	1	1	2000	2000-12-30	2000-12-30	0	2	0	0	2	2	2
2224	1	1	386	Algeria:Government	829	Government of Algeria - GIA	109	615	Government of Algeria	538	NA	GIA	4	Relizane province	0		0	0	0		Relizane province		35.75	0.916667	POINT (0.916667 35.750000)	181082	Algeria	615	Africa	1	1	1994	1994-11-27	1994-11-27	0	2	0	0	2	2	2
2226	1	1	386	Algeria:Government	830	Government of Algeria - AQIM	109	615	Government of Algeria	539	NA	AQIM	3	Tibesti department	0		0	0	0		Borkou-Ennedi-Tibesti region	Tibesti department	20.3333	16.6667	POINT (16.666670 20.333330)	158794	Chad	483	Africa	1	1	2004	2004-03-08	2004-03-08	0	4	0	0	4	4	4
2227	1	1	386	Algeria:Government	829	Government of Algeria - GIA	109	615	Government of Algeria	538	NA	GIA	4	Relizane province	0		0	0	0		Relizane province		35.75	0.916667	POINT (0.916667 35.750000)	181082	Algeria	615	Africa	2	2	1995	1995-01-15	1995-01-17	0	2	0	0	2	2	2
2228	1	1	386	Algeria:Government	830	Government of Algeria - AQIM	109	615	Government of Algeria	539	NA	AQIM	2	Tizi Ouzou town	1	Tizi Ouzou	0	0	1		Tizi Ouzou province	Tizi Ouzou commune	36.7118	4.04591	POINT (4.045914 36.711825)	182529	Algeria	615	Africa	1	1	2009	2009-05-06	2009-05-06	0	1	0	0	1	1	1
2229	1	1	386	Algeria:Government	829	Government of Algeria - GIA	109	615	Government of Algeria	538	NA	GIA	1	Lakhdaria town	0		0	0	0		Bouira province	Lakhdaria commune	36.5646	3.5933	POINT (3.593296 36.564634)	182528	Algeria	615	Africa	1	1	1997	1997-08-20	1997-08-20	0	4	0	0	4	4	4
2230	1	1	386	Algeria:Government	830	Government of Algeria - AQIM	109	615	Government of Algeria	539	NA	AQIM	1	Lakhdaria town	0		0	0	0		Bouira province	Lakhdaria commune	36.5646	3.5933	POINT (3.593296 36.564634)	182528	Algeria	615	Africa	1	1	2004	2004-03-15	2004-03-15	2	0	0	0	2	2	2
2231	1	1	386	Algeria:Government	829	Government of Algeria - GIA	109	615	Government of Algeria	538	NA	GIA	1	Sidi Ali Bounab forest	0		0	0	0		Boumerdes province	Naciria commune	36.7	3.86667	POINT (3.866667 36.700000)	182528	Algeria	615	Africa	1	1	1999	1999-05-08	1999-05-08	0	30	0	0	30	30	30
2232	1	1	386	Algeria:Government	829	Government of Algeria - GIA	109	615	Government of Algeria	538	NA	GIA	1	Magtaa Kheira village	0		0	0	0		Tipaza province		36.6447	2.81389	POINT (2.813889 36.644722)	182526	Algeria	615	Africa	2	2	1997	1997-02-20	1997-02-21	0	23	0	0	23	23	23
2233	1	1	386	Algeria:Government	829	Government of Algeria - GIA	109	615	Government of Algeria	538	NA	GIA	4	Mascara province	0		0	0	0		Mascara province		35.4167	0.166667	POINT (0.166667 35.416667)	180361	Algeria	615	Africa	1	1	1999	1999-02-27	1999-02-27	2	2	0	0	4	4	4
2234	1	1	386	Algeria:Government	828	Government of Algeria - AIS	109	615	Government of Algeria	537	NA	AIS	1	Lakhdaria town	0		0	0	0		Bouira province	Lakhdaria commune	36.5646	3.5933	POINT (3.593296 36.564634)	182528	Algeria	615	Africa	1	1	1992	1992-11-02	1992-11-02	3	0	0	0	3	3	3
2235	1	1	386	Algeria:Government	830	Government of Algeria - AQIM	109	615	Government of Algeria	539	NA	AQIM	3	Ain El Hammam commune	0		0	0	0		Tizi Ouzou province	Ain El Hammam commune	36.5647	4.30619	POINT (4.306189 36.564709)	182529	Algeria	615	Africa	1	1	2010	2010-11-14	2010-11-14	0	5	0	0	5	5	5
2236	1	1	386	Algeria:Government	830	Government of Algeria - AQIM	109	615	Government of Algeria	539	NA	AQIM	3	Setif commune	0		0	0	0		Setif province	Setif commune	36.2	5.4	POINT (5.400000 36.200000)	181811	Algeria	615	Africa	1	1	2001	2001-03-10	2001-03-10	0	50	0	0	50	50	50
2237	1	1	386	Algeria:Government	829	Government of Algeria - GIA	109	615	Government of Algeria	538	NA	GIA	4	Saida province	0		0	0	0		Saida province		34.6667	0.333333	POINT (0.333333 34.666667)	179641	Algeria	615	Africa	1	1	1998	1998-09-19	1998-09-19	3	0	0	0	3	3	3
2238	1	1	386	Algeria:Government	829	Government of Algeria - GIA	109	615	Government of Algeria	538	NA	GIA	3	Setif commune	0		0	0	0		Setif province	Setif commune	36.2	5.4	POINT (5.400000 36.200000)	181811	Algeria	615	Africa	1	1	1999	1999-05-09	1999-05-09	3	0	0	0	3	3	3
2239	1	1	386	Algeria:Government	829	Government of Algeria - GIA	109	615	Government of Algeria	538	NA	GIA	6	Algeria	0		0	0	0				28	3	POINT (3.000000 28.000000)	170287	Algeria	615	Africa	1	1	1995	1995-07-23	1995-07-23	0	12	0	0	12	12	12
2240	1	1	386	Algeria:Government	828	Government of Algeria - AIS	109	615	Government of Algeria	537	NA	AIS	2	Chlef town	1	Chlef	0	0	0		Chlef province	Chlef commune	36.1579	1.3378	POINT (1.337795 36.157870)	181803	Algeria	615	Africa	1	1	1992	1992-11-05	1992-11-05	1	0	0	0	1	1	1
2241	1	1	386	Algeria:Government	830	Government of Algeria - AQIM	109	615	Government of Algeria	539	NA	AQIM	4	M'Sila province	0		0	0	0		M'Sila province		35.3333	4.33333	POINT (4.333333 35.333330)	180369	Algeria	615	Africa	2	4	2009	2009-12-11	2009-12-18	0	0	0	0	0	0	3
2244	1	1	386	Algeria:Government	829	Government of Algeria - GIA	109	615	Government of Algeria	538	NA	GIA	1	Lakhdaria town	0		0	0	0		Bouira province	Lakhdaria commune	36.5646	3.5933	POINT (3.593296 36.564634)	182528	Algeria	615	Africa	1	1	1996	1996-02-15	1996-02-15	0	2	0	0	2	2	2
2245	1	1	386	Algeria:Government	830	Government of Algeria - AQIM	109	615	Government of Algeria	539	NA	AQIM	2	Maatkas	0		0	0	0		Tizi Ouzou province	Maatkas commune	36.5833	4	POINT (4.000000 36.583333)	182529	Algeria	615	Africa	1	1	2009	2009-05-04	2009-05-04	0	1	0	0	1	1	1
2246	1	1	386	Algeria:Government	830	Government of Algeria - AQIM	109	615	Government of Algeria	539	NA	AQIM	1	Draâ El Mizan town	0		0	0	0		Tizi Ouzou province	Draâ El Mizan commune	36.535	3.83361	POINT (3.833611 36.535000)	182528	Algeria	615	Africa	1	1	2008	2008-04-24	2008-04-24	1	0	0	0	1	1	1
2247	1	1	386	Algeria:Government	828	Government of Algeria - AIS	109	615	Government of Algeria	537	NA	AIS	2	Kouba town	0		0	0	0		Algiers province	Hussein Dey commune	36.7283	3.08785	POINT (3.087845 36.728291)	182527	Algeria	615	Africa	1	1	1992	1992-08-23	1992-08-23	1	0	0	0	1	1	1
2248	1	1	386	Algeria:Government	828	Government of Algeria - AIS	109	615	Government of Algeria	537	NA	AIS	4	Batna province	0		0	0	0		Batna province		35.5	5.91667	POINT (5.916667 35.500000)	181092	Algeria	615	Africa	2	2	1994	1994-04-04	1994-04-06	0	2	0	0	2	2	2
2249	1	1	386	Algeria:Government	829	Government of Algeria - GIA	109	615	Government of Algeria	538	NA	GIA	3	Bougara commune	0		0	0	0		Blida province	Bougara commune	36.5333	3.06667	POINT (3.066667 36.533333)	182527	Algeria	615	Africa	1	1	1998	1998-05-03	1998-05-03	0	23	0	0	23	23	23
2250	1	1	386	Algeria:Government	829	Government of Algeria - GIA	109	615	Government of Algeria	538	NA	GIA	1	Teniet El Abed town	0		0	0	0		Batna province	Teniet El Abed commune	35.2469	6.19062	POINT (6.190616 35.246950)	180373	Algeria	615	Africa	1	1	1999	1999-09-01	1999-09-01	8	4	0	0	12	12	12
2251	1	1	386	Algeria:Government	830	Government of Algeria - AQIM	109	615	Government of Algeria	539	NA	AQIM	4	Ghardaia province	0		0	0	0		Ghardaia province		31.0833	3.16667	POINT (3.166667 31.083333)	174607	Algeria	615	Africa	1	1	2006	2006-04-09	2006-04-09	1	5	0	0	6	6	6
2252	1	1	386	Algeria:Government	830	Government of Algeria - AQIM	109	615	Government of Algeria	539	NA	AQIM	2	Souk El Had village	0		0	0	0		Boumerdes province	Thénia commune	36.6906	3.58912	POINT (3.589119 36.690613)	182528	Algeria	615	Africa	1	1	2008	2008-04-27	2008-04-27	0	1	0	0	1	1	1
2253	1	1	386	Algeria:Government	830	Government of Algeria - AQIM	109	615	Government of Algeria	539	NA	AQIM	2	Stamboul forest	0		0	0	0		Mascara province		35.409	-0.115516	POINT (-0.115516 35.409015)	180360	Algeria	615	Africa	1	1	2000	2000-12-13	2000-12-13	5	0	0	0	5	5	5
2254	1	1	386	Algeria:Government	828	Government of Algeria - AIS	109	615	Government of Algeria	537	NA	AIS	1	Algiers city	1	Algiers	1	1	1		Algiers province	Sidi M'Hamed commune	36.7631	3.05056	POINT (3.050556 36.763056)	182527	Algeria	615	Africa	1	1	1992	1992-12-15	1992-12-15	0	13	0	0	13	13	13
2257	1	1	386	Algeria:Government	828	Government of Algeria - AIS	109	615	Government of Algeria	537	NA	AIS	1	Constantine town	1	Constantine	0	0	0		Constantine province	Constantine commune	36.365	6.61472	POINT (6.614722 36.365000)	181814	Algeria	615	Africa	1	1	1992	1992-05-10	1992-05-10	1	0	0	0	1	1	1
2258	1	1	386	Algeria:Government	828	Government of Algeria - AIS	109	615	Government of Algeria	537	NA	AIS	1	Larbaa town	0		0	0	0		Blida province	Larbaa commune	36.5667	3.15	POINT (3.150000 36.566667)	182527	Algeria	615	Africa	1	1	1993	1993-03-14	1993-03-14	1	0	0	0	1	1	1
2259	1	1	386	Algeria:Government	830	Government of Algeria - AQIM	109	615	Government of Algeria	539	NA	AQIM	2	Jijel town	1	Jijel	0	0	0		Jijel province	Jijel commune	36.8	5.76667	POINT (5.766667 36.800000)	182532	Algeria	615	Africa	1	1	2008	2008-03-16	2008-03-16	2	0	0	0	2	2	2
2260	1	1	386	Algeria:Government	828	Government of Algeria - AIS	109	615	Government of Algeria	537	NA	AIS	1	Chebli town	0		0	0	0		Blida province		36.5772	3.00917	POINT (3.009167 36.577222)	182527	Algeria	615	Africa	1	1	1992	1992-05-22	1992-05-22	0	1	0	0	1	1	1
2261	1	1	386	Algeria:Government	830	Government of Algeria - AQIM	109	615	Government of Algeria	539	NA	AQIM	1	Batna town	1	Batna	0	0	0		Batna province	Batna commune	35.5553	6.17861	POINT (6.178611 35.555278)	181093	Algeria	615	Africa	1	1	2007	2007-09-06	2007-09-06	0	0	0	19	19	19	19
2262	1	1	386	Algeria:Government	828	Government of Algeria - AIS	109	615	Government of Algeria	537	NA	AIS	1	Sidi Moussa town	0		0	0	0		Blida province		36.6064	3.08783	POINT (3.087832 36.606366)	182527	Algeria	615	Africa	1	1	1993	1993-12-08	1993-12-08	8	0	0	0	8	8	8
2263	1	1	386	Algeria:Government	830	Government of Algeria - AQIM	109	615	Government of Algeria	539	NA	AQIM	2	Aurès mountains	0		0	0	0		Batna province		35.5	5.91667	POINT (5.916667 35.500000)	181092	Algeria	615	Africa	1	1	2003	2003-01-13	2003-01-13	0	16	0	0	16	16	16
2264	1	1	386	Algeria:Government	830	Government of Algeria - AQIM	109	615	Government of Algeria	539	NA	AQIM	2	Jijel town	1	Jijel	0	0	0		Jijel province	Jijel commune	36.8	5.76667	POINT (5.766667 36.800000)	182532	Algeria	615	Africa	1	2	2000	2000-03-16	2000-03-17	0	3	0	0	3	3	3
2265	1	1	386	Algeria:Government	829	Government of Algeria - GIA	109	615	Government of Algeria	538	NA	GIA	1	El Malaab forest	0		0	0	0		Tiaret province		35.1293	0.622366	POINT (0.622366 35.129311)	180362	Algeria	615	Africa	1	1	1998	1998-03-09	1998-03-09	0	6	2	0	8	8	8
2266	1	1	386	Algeria:Government	829	Government of Algeria - GIA	109	615	Government of Algeria	538	NA	GIA	3	M'Chedellah commune	0		0	0	0		Bouira province	M'Chedellah commune	36.3689	4.2708	POINT (4.270800 36.368900)	181809	Algeria	615	Africa	1	1	1999	1999-06-20	1999-06-20	4	0	0	0	4	4	4
2267	1	3	572	GIA - Civilians	1039	GIA - Civilians	538		GIA	1	NA	Civilians	4	Chlef province	0		0	0	0		Chlef province		36.25	1.25	POINT (1.250000 36.250000)	181803	Algeria	615	Africa	1	1	2002	2002-08-15	2002-08-15	0	0	26	0	26	26	26
2268	1	1	386	Algeria:Government	829	Government of Algeria - GIA	109	615	Government of Algeria	538	NA	GIA	4	Tiaret province	0		0	0	0		Tiaret province		34.9167	1.58333	POINT (1.583333 34.916667)	179644	Algeria	615	Africa	2	2	1996	1996-01-01	1996-01-02	0	2	0	0	2	2	2
2269	1	1	386	Algeria:Government	828	Government of Algeria - AIS	109	615	Government of Algeria	537	NA	AIS	4	Blida province	0		0	0	0		Blida province		36.5833	3	POINT (3.000000 36.583333)	182527	Algeria	615	Africa	1	1	1993	1993-06-30	1993-06-30	0	2	0	0	2	2	2
2270	1	1	386	Algeria:Government	830	Government of Algeria - AQIM	109	615	Government of Algeria	539	NA	AQIM	3	Isser commune	0		0	0	0		Boumerdes province	Isser commune	36.7167	3.66667	POINT (3.666667 36.716667)	182528	Algeria	615	Africa	1	1	2004	2004-04-01	2004-04-01	1	0	0	0	1	1	1
2271	1	1	386	Algeria:Government	829	Government of Algeria - GIA	109	615	Government of Algeria	538	NA	GIA	1	Constantine town	1	Constantine	0	0	0		Constantine province	Constantine commune	36.365	6.61472	POINT (6.614722 36.365000)	181814	Algeria	615	Africa	1	1	1998	1998-06-04	1998-06-04	0	2	0	0	2	2	2
2272	1	1	386	Algeria:Government	829	Government of Algeria - GIA	109	615	Government of Algeria	538	NA	GIA	4	Tiaret province	0		0	0	0		Tiaret province		34.9167	1.58333	POINT (1.583333 34.916667)	179644	Algeria	615	Africa	1	1	1999	1999-05-16	1999-05-16	0	2	0	0	2	2	2
2273	1	3	572	GIA - Civilians	1039	GIA - Civilians	538		GIA	1	NA	Civilians	4	Saida province	0		0	0	0		Saida province		34.6667	0.333333	POINT (0.333333 34.666667)	179641	Algeria	615	Africa	1	1	1997	1997-11-29	1997-11-29	0	0	0	0	0	0	29
2274	1	1	386	Algeria:Government	828	Government of Algeria - AIS	109	615	Government of Algeria	537	NA	AIS	1	Larbaa town	0		0	0	0		Blida province	Larbaa commune	36.5667	3.15	POINT (3.150000 36.566667)	182527	Algeria	615	Africa	1	1	1993	1993-10-24	1993-10-24	0	5	0	0	5	5	5
2275	1	1	386	Algeria:Government	830	Government of Algeria - AQIM	109	615	Government of Algeria	539	NA	AQIM	2	Iflissen village	0		0	0	0		Tizi Ouzou province	Tigzirt commune	36.8667	4.25	POINT (4.250000 36.866666)	182529	Algeria	615	Africa	1	1	2010	2010-02-11	2010-02-11	0	2	0	0	2	2	2
2276	1	1	386	Algeria:Government	830	Government of Algeria - AQIM	109	615	Government of Algeria	539	NA	AQIM	5	Algiera northeastern (between the country's easterns of Skikda and Jijel)	0		0	0	0				34.8504	5.72805	POINT (5.728046 34.850378)	179652	Algeria	615	Africa	1	1	2000	2000-04-22	2000-04-22	2	0	0	0	2	2	2
2277	1	1	386	Algeria:Government	829	Government of Algeria - GIA	109	615	Government of Algeria	538	NA	GIA	4	Blida province	0		0	0	0		Blida province		36.5833	3	POINT (3.000000 36.583333)	182527	Algeria	615	Africa	2	2	1998	1998-10-12	1998-10-13	0	1	0	0	1	1	1
2278	1	1	386	Algeria:Government	830	Government of Algeria - AQIM	109	615	Government of Algeria	539	NA	AQIM	4	Tébessa province	0		0	0	0		Tébessa province		35	7.83333	POINT (7.833333 35.000000)	180376	Algeria	615	Africa	1	1	2001	2001-05-02	2001-05-02	2	50	0	0	52	52	52
2279	1	1	386	Algeria:Government	829	Government of Algeria - GIA	109	615	Government of Algeria	538	NA	GIA	1	Constantine town	1	Constantine	0	0	0		Constantine province	Constantine commune	36.365	6.61472	POINT (6.614722 36.365000)	181814	Algeria	615	Africa	1	1	1998	1998-08-11	1998-08-11	0	1	0	0	1	1	1
2280	1	1	386	Algeria:Government	828	Government of Algeria - AIS	109	615	Government of Algeria	537	NA	AIS	4	Blida province	0		0	0	0		Blida province		36.5833	3	POINT (3.000000 36.583333)	182527	Algeria	615	Africa	1	1	1993	1993-05-11	1993-05-11	0	1	0	0	1	1	1
2281	1	1	386	Algeria:Government	828	Government of Algeria - AIS	109	615	Government of Algeria	537	NA	AIS	1	Constantine town	1	Constantine	0	0	0		Constantine province	Constantine commune	36.365	6.61472	POINT (6.614722 36.365000)	181814	Algeria	615	Africa	1	1	1992	1992-07-22	1992-07-22	1	0	0	0	1	1	1
2282	1	1	386	Algeria:Government	830	Government of Algeria - AQIM	109	615	Government of Algeria	539	NA	AQIM	2	Batna town	1	Batna	0	0	0		Batna province	Batna commune	35.5553	6.17861	POINT (6.178611 35.555278)	181093	Algeria	615	Africa	1	1	2001	2001-10-31	2001-10-31	4	0	0	0	4	4	4
2283	1	1	386	Algeria:Government	828	Government of Algeria - AIS	109	615	Government of Algeria	537	NA	AIS	4	Boumerdes province	0		0	0	0		Boumerdes province		36.75	3.66667	POINT (3.666667 36.750000)	182528	Algeria	615	Africa	1	1	1992	1992-05-20	1992-05-20	1	1	0	0	2	2	2
2284	1	1	386	Algeria:Government	830	Government of Algeria - AQIM	109	615	Government of Algeria	539	NA	AQIM	1	Sidi Ali Bounab forest	0		0	0	0		Boumerdes province	Naciria commune	36.7	3.86667	POINT (3.866667 36.700000)	182528	Algeria	615	Africa	1	1	2003	2003-01-03	2003-01-03	1	0	0	0	1	1	1
2285	1	1	386	Algeria:Government	829	Government of Algeria - GIA	109	615	Government of Algeria	538	NA	GIA	4	Bouira province	0		0	0	0		Bouira province		36.25	3.91667	POINT (3.916667 36.250000)	181808	Algeria	615	Africa	1	1	1995	1995-11-12	1995-11-12	0	2	0	0	2	2	2
2286	0	1	386	Algeria:Government	827	Government of Algeria - Takfir wa'l Hijra	109	615	Government of Algeria	536	NA	Takfir wa'l Hijra	1	Ain Defla town	1	Ain Defla	0	0	0		Ain Defla province	Ain Defla commune	36.2641	1.9679	POINT (1.967897 36.264055)	181804	Algeria	615	Africa	1	1	1992	1992-10-29	1992-10-29	0	1	0	0	1	1	1
2287	1	1	386	Algeria:Government	829	Government of Algeria - GIA	109	615	Government of Algeria	538	NA	GIA	1	Algiers city	1	Algiers	1	1	1		Algiers province	Sidi M'Hamed commune	36.7631	3.05056	POINT (3.050556 36.763056)	182527	Algeria	615	Africa	1	1	1997	1997-12-08	1997-12-08	0	6	0	0	6	6	6
2288	1	1	386	Algeria:Government	830	Government of Algeria - AQIM	109	615	Government of Algeria	539	NA	AQIM	5	Algeria northern	0		0	0	0				36.0833	3	POINT (3.000000 36.083333)	181807	Algeria	615	Africa	1	1	2000	2000-05-23	2000-05-23	2	0	0	0	2	2	2
2289	1	1	386	Algeria:Government	830	Government of Algeria - AQIM	109	615	Government of Algeria	539	NA	AQIM	1	Thénia town	0		0	0	0		Boumerdes province	Thénia commune	36.7254	3.55665	POINT (3.556652 36.725443)	182528	Algeria	615	Africa	1	1	2007	2007-10-01	2007-10-01	0	2	0	0	2	2	2
2290	1	1	386	Algeria:Government	829	Government of Algeria - GIA	109	615	Government of Algeria	538	NA	GIA	4	Tiaret province	0		0	0	0		Tiaret province		34.9167	1.58333	POINT (1.583333 34.916667)	179644	Algeria	615	Africa	1	1	1999	1999-06-30	1999-06-30	0	3	0	0	3	3	3
2291	1	1	386	Algeria:Government	830	Government of Algeria - AQIM	109	615	Government of Algeria	539	NA	AQIM	1	Mazer village	0		0	0	0		Boumerdes province	Djinet commune	36.8781	3.74528	POINT (3.745278 36.878056)	182528	Algeria	615	Africa	1	1	2000	2000-09-04	2000-09-04	1	0	0	0	1	1	1
2292	1	1	386	Algeria:Government	829	Government of Algeria - GIA	109	615	Government of Algeria	538	NA	GIA	1	Algiers city	1	Algiers	1	1	1		Algiers province	Sidi M'Hamed commune	36.7631	3.05056	POINT (3.050556 36.763056)	182527	Algeria	615	Africa	1	1	1994	1994-03-16	1994-03-16	0	6	0	0	6	6	6
2293	1	1	386	Algeria:Government	830	Government of Algeria - AQIM	109	615	Government of Algeria	539	NA	AQIM	1	Theniet El Had town	0		0	0	0		Tissemsilt province	Theniet El Had commune	35.8711	2.02806	POINT (2.028056 35.871111)	181085	Algeria	615	Africa	1	1	2004	2004-05-03	2004-05-03	0	2	0	0	2	2	2
2294	1	1	386	Algeria:Government	830	Government of Algeria - AQIM	109	615	Government of Algeria	539	NA	AQIM	4	Boumerdes province	0		0	0	0		Boumerdes province		36.75	3.66667	POINT (3.666667 36.750000)	182528	Algeria	615	Africa	2	2	2001	2001-03-15	2001-03-18	0	0	0	2	2	2	2
2295	1	1	386	Algeria:Government	829	Government of Algeria - GIA	109	615	Government of Algeria	538	NA	GIA	2	Ait Yahia Moussa village	0		0	0	0		Tizi Ouzou province	Draâ El Mizan commune	36.6406	3.88846	POINT (3.888458 36.640553)	182528	Algeria	615	Africa	1	1	1999	1999-09-05	1999-09-05	0	4	0	0	4	4	4
2296	1	1	386	Algeria:Government	830	Government of Algeria - AQIM	109	615	Government of Algeria	539	NA	AQIM	1	Tébessa town	1	Tébessa	0	0	0		Tébessa province	Tebessa commune	35.4042	8.12417	POINT (8.124167 35.404167)	180377	Algeria	615	Africa	1	1	2009	2009-04-25	2009-04-25	0	3	0	0	3	3	3
2297	1	2	4717	GIA - El Ahd Battalion - GIA - El Khadra Battalion	5327	GIA - El Ahd Battalion - GIA - El Khadra Battalion	903		GIA - El Ahd Battalion	1026	NA	GIA - El Khadra Battalion	4	Tlemcen province	0		0	0	0		Tlemcen province		34.6667	-1.41667	POINT (-1.416667 34.666666)	179638	Algeria	615	Africa	1	1	1998	1998-04-26	1998-04-26	0	0	0	31	31	31	31
2298	1	1	386	Algeria:Government	830	Government of Algeria - AQIM	109	615	Government of Algeria	539	NA	AQIM	1	Guerboussa village	0		0	0	0		Relizane province	Mendes commune	35.7365	0.861953	POINT (0.861953 35.736508)	181082	Algeria	615	Africa	2	2	2004	2004-09-10	2004-09-15	0	6	0	0	6	6	9
2299	1	1	386	Algeria:Government	828	Government of Algeria - AIS	109	615	Government of Algeria	537	NA	AIS	2	Khenchela town	1	Khenchela	0	0	0		Khenchela province		35.4358	7.14333	POINT (7.143333 35.435833)	180375	Algeria	615	Africa	1	1	1993	1993-10-08	1993-10-08	0	3	0	0	3	3	3
2301	1	1	386	Algeria:Government	828	Government of Algeria - AIS	109	615	Government of Algeria	537	NA	AIS	2	Meftah town	0		0	0	0		Blida province	Meftah commune	36.6204	3.22248	POINT (3.222483 36.620405)	182527	Algeria	615	Africa	1	1	1993	1993-03-30	1993-03-30	0	2	0	0	2	2	2
2302	1	1	386	Algeria:Government	830	Government of Algeria - AQIM	109	615	Government of Algeria	539	NA	AQIM	4	Bouira province	0		0	0	0		Bouira province		36.25	3.91667	POINT (3.916667 36.250000)	181808	Algeria	615	Africa	1	1	2003	2003-11-28	2003-11-28	0	2	0	0	2	2	2
2303	1	1	386	Algeria:Government	829	Government of Algeria - GIA	109	615	Government of Algeria	538	NA	GIA	4	Relizane province	0		0	0	0		Relizane province		35.75	0.916667	POINT (0.916667 35.750000)	181082	Algeria	615	Africa	1	1	2001	2001-06-22	2001-06-22	0	26	0	0	26	26	26
2305	1	1	386	Algeria:Government	830	Government of Algeria - AQIM	109	615	Government of Algeria	539	NA	AQIM	1	Ain Defla town	1	Ain Defla	0	0	0		Ain Defla province	Ain Defla commune	36.2641	1.9679	POINT (1.967897 36.264055)	181804	Algeria	615	Africa	1	1	2005	2005-06-11	2005-06-11	1	0	0	0	1	1	1
2306	1	1	386	Algeria:Government	828	Government of Algeria - AIS	109	615	Government of Algeria	537	NA	AIS	2	Mascara town	1	Mascara	0	0	0		Mascara province	Mascara commune	35.3966	0.14027	POINT (0.140270 35.396644)	180361	Algeria	615	Africa	1	1	1994	1994-06-14	1994-06-14	0	7	0	0	7	7	7
2307	1	1	386	Algeria:Government	830	Government of Algeria - AQIM	109	615	Government of Algeria	539	NA	AQIM	4	Skikda province	0		0	0	0		Skikda province		36.75	6.83333	POINT (6.833333 36.750000)	182534	Algeria	615	Africa	1	1	2002	2002-08-31	2002-08-31	4	0	0	0	4	4	4
2308	1	1	386	Algeria:Government	829	Government of Algeria - GIA	109	615	Government of Algeria	538	NA	GIA	2	Medea town	1	Medea	0	0	0		Medea province	Medea commune	36.2642	2.75393	POINT (2.753926 36.264169)	181806	Algeria	615	Africa	1	1	1998	1998-09-04	1998-09-04	0	3	0	0	3	3	3
2309	1	1	386	Algeria:Government	830	Government of Algeria - AQIM	109	615	Government of Algeria	539	NA	AQIM	4	Biskra province	0		0	0	0		Biskra province		34.6667	6	POINT (6.000000 34.666667)	179653	Algeria	615	Africa	1	1	2006	2006-11-26	2006-11-26	3	5	2	0	10	10	10
2310	1	1	386	Algeria:Government	830	Government of Algeria - AQIM	109	615	Government of Algeria	539	NA	AQIM	1	Bordj Menaïel town	0		0	0	0		Boumerdes province	Bordj Menaiel commune	36.7433	3.7173	POINT (3.717296 36.743276)	182528	Algeria	615	Africa	1	1	2003	2003-02-25	2003-02-25	0	2	0	0	2	2	2
2311	1	1	386	Algeria:Government	830	Government of Algeria - AQIM	109	615	Government of Algeria	539	NA	AQIM	5	Kabylie	0		0	0	0		Tizi Ouzou province		36.817	4.3	POINT (4.300000 36.817000)	182529	Algeria	615	Africa	1	1	2007	2007-09-26	2007-09-26	0	3	0	0	3	3	3
2314	1	3	573	AQIM - Civilians	1040	AQIM - Civilians	539		AQIM	1	NA	Civilians	3	Boudouaou commune	0		0	0	0		Boumerdes province	Boudouaou commune	36.7167	3.41667	POINT (3.416667 36.716667)	182527	Algeria	615	Africa	1	1	2004	2004-11-05	2004-11-05	0	0	1	0	1	1	1
2315	1	1	386	Algeria:Government	830	Government of Algeria - AQIM	109	615	Government of Algeria	539	NA	AQIM	5	Algeria northern	0		0	0	0				36.0833	3	POINT (3.000000 36.083333)	181807	Algeria	615	Africa	1	1	2003	2003-06-07	2003-06-07	0	1	0	0	1	1	1
2316	1	3	572	GIA - Civilians	1039	GIA - Civilians	538		GIA	1	NA	Civilians	4	Chlef province	0		0	0	0		Chlef province		36.25	1.25	POINT (1.250000 36.250000)	181803	Algeria	615	Africa	1	1	2002	2002-07-15	2002-07-15	0	0	5	0	5	5	5
2317	1	1	386	Algeria:Government	830	Government of Algeria - AQIM	109	615	Government of Algeria	539	NA	AQIM	1	Ziama Mansouriah town	0		0	0	0		Jijel province	Ziama Mansouriah commune	36.6744	5.4825	POINT (5.482500 36.674444)	182531	Algeria	615	Africa	1	1	2010	2010-07-04	2010-07-04	3	0	0	0	3	3	3
2318	1	1	386	Algeria:Government	828	Government of Algeria - AIS	109	615	Government of Algeria	537	NA	AIS	1	Annaba town	1	Annaba	0	0	0		Annaba province	Annaba commune	36.9075	7.75722	POINT (7.757222 36.907500)	182536	Algeria	615	Africa	1	1	1993	1993-12-23	1993-12-23	5	0	0	0	5	5	5
2319	1	1	386	Algeria:Government	830	Government of Algeria - AQIM	109	615	Government of Algeria	539	NA	AQIM	3	Charef commune	0		0	0	0		Djelfa province	Charef commune	34.6167	2.8	POINT (2.800000 34.616667)	179646	Algeria	615	Africa	1	1	2010	2010-02-02	2010-02-02	0	7	0	0	7	7	7
2320	1	3	573	AQIM - Civilians	1040	AQIM - Civilians	539		AQIM	1	NA	Civilians	1	Sebdou town	0		0	0	0		Tlemcen province	Sebdou commune	34.637	-1.33143	POINT (-1.331433 34.637033)	179638	Algeria	615	Africa	1	1	2004	2004-05-26	2004-05-26	0	0	1	0	1	1	1
2321	1	1	386	Algeria:Government	830	Government of Algeria - AQIM	109	615	Government of Algeria	539	NA	AQIM	4	Boumerdes province	0		0	0	0		Boumerdes province		36.75	3.66667	POINT (3.666667 36.750000)	182528	Algeria	615	Africa	1	1	2001	2001-02-25	2001-02-25	0	6	0	0	6	6	6
2322	1	1	386	Algeria:Government	828	Government of Algeria - AIS	109	615	Government of Algeria	537	NA	AIS	1	Chlef town	1	Chlef	0	0	0		Chlef province	Chlef commune	36.1579	1.3378	POINT (1.337795 36.157870)	181803	Algeria	615	Africa	1	1	1994	1994-09-03	1994-09-03	1	0	0	0	1	1	1
2323	1	1	386	Algeria:Government	829	Government of Algeria - GIA	109	615	Government of Algeria	538	NA	GIA	1	Ouarsenis mountain	0		0	0	0		Relizane province		35.8758	1.63389	POINT (1.633889 35.875833)	181084	Algeria	615	Africa	2	4	1998	1998-03-24	1998-03-31	0	100	0	0	100	100	118
2324	1	1	386	Algeria:Government	830	Government of Algeria - AQIM	109	615	Government of Algeria	539	NA	AQIM	4	Tizi Ouzou province	0		0	0	0		Tizi Ouzou province		36.75	4.25	POINT (4.250000 36.750000)	182529	Algeria	615	Africa	1	1	2000	2000-02-15	2000-02-15	0	1	0	0	1	1	1
2325	1	1	386	Algeria:Government	829	Government of Algeria - GIA	109	615	Government of Algeria	538	NA	GIA	1	Khemis El-Khechna town	0		0	0	0		Boumerdes province	Khemis El Khechna commune	36.65	3.33333	POINT (3.333333 36.650000)	182527	Algeria	615	Africa	1	1	1997	1997-03-02	1997-03-02	0	1	4	0	5	5	5
2326	1	1	386	Algeria:Government	829	Government of Algeria - GIA	109	615	Government of Algeria	538	NA	GIA	4	Tlemcen province	0		0	0	0		Tlemcen province		34.6667	-1.41667	POINT (-1.416667 34.666666)	179638	Algeria	615	Africa	2	2	1995	1995-12-02	1995-12-04	0	10	0	0	10	10	10
2327	1	1	386	Algeria:Government	830	Government of Algeria - AQIM	109	615	Government of Algeria	539	NA	AQIM	1	Sidi Ali Bounab forest	0		0	0	0		Boumerdes province	Naciria commune	36.7	3.86667	POINT (3.866667 36.700000)	182528	Algeria	615	Africa	1	1	2003	2003-01-10	2003-01-10	0	3	0	0	3	3	3
2328	1	1	386	Algeria:Government	830	Government of Algeria - AQIM	109	615	Government of Algeria	539	NA	AQIM	2	Boghni town	0		0	0	0		Tizi Ouzou province	Boghni commune	36.5422	3.95306	POINT (3.953056 36.542222)	182528	Algeria	615	Africa	1	1	2003	2003-07-04	2003-07-04	2	0	2	0	4	4	4
2329	1	1	386	Algeria:Government	830	Government of Algeria - AQIM	109	615	Government of Algeria	539	NA	AQIM	2	Melekhiaz	0		0	0	0		Bejaia province		36.6804	4.86765	POINT (4.867646 36.680425)	182530	Algeria	615	Africa	1	1	2010	2010-01-13	2010-01-13	2	0	0	0	2	2	5
2330	0	3	573	AQIM - Civilians	1040	AQIM - Civilians	539		AQIM	1	NA	Civilians	1	T'kout village	0		0	0	0		Batna province	T'Kout commune	35.1392	6.30861	POINT (6.308611 35.139204)	180373	Algeria	615	Africa	1	1	2007	2007-08-07	2007-08-07	0	0	1	0	1	1	1
2331	1	3	572	GIA - Civilians	1039	GIA - Civilians	538		GIA	1	NA	Civilians	1	Tipaza town	1	Tipaza	0	0	0		Tipaza province	Tipaza commune	36.5897	2.4475	POINT (2.447500 36.589722)	182525	Algeria	615	Africa	1	1	2003	2003-10-29	2003-10-29	0	0	3	0	3	3	3
2332	1	1	386	Algeria:Government	830	Government of Algeria - AQIM	109	615	Government of Algeria	539	NA	AQIM	1	Bordj Menaïel town	0		0	0	0		Boumerdes province	Bordj Menaiel commune	36.7433	3.7173	POINT (3.717296 36.743276)	182528	Algeria	615	Africa	1	1	2000	2000-12-09	2000-12-09	1	0	0	0	1	1	1
2333	1	1	386	Algeria:Government	830	Government of Algeria - AQIM	109	615	Government of Algeria	539	NA	AQIM	4	Boumerdes province	0		0	0	0		Boumerdes province		36.75	3.66667	POINT (3.666667 36.750000)	182528	Algeria	615	Africa	1	1	2003	2003-01-28	2003-01-28	0	2	0	0	2	2	2
2334	1	1	386	Algeria:Government	828	Government of Algeria - AIS	109	615	Government of Algeria	537	NA	AIS	2	Blida town	1	Blida	0	0	0		Blida province	Blida commune	36.47	2.8277	POINT (2.827699 36.470039)	181806	Algeria	615	Africa	1	1	1992	1992-10-18	1992-10-18	1	0	0	0	1	1	1
2339	1	3	572	GIA - Civilians	1039	GIA - Civilians	538		GIA	1	NA	Civilians	3	Ammi Moussa commune	0		0	0	0		Relizane province	Ammi Moussa commune	35.8667	1.11143	POINT (1.111433 35.866667)	181083	Algeria	615	Africa	1	2	1998	1998-01-04	1998-01-05	0	0	0	0	0	0	500
2340	1	1	386	Algeria:Government	830	Government of Algeria - AQIM	109	615	Government of Algeria	539	NA	AQIM	3	Ain M'lila commune	0		0	0	0		Oum El Bouaghi province	Ain M'lila commune	36	6.5	POINT (6.500000 36.000000)	181814	Algeria	615	Africa	1	1	2003	2003-03-16	2003-03-16	0	3	0	0	3	3	3
2341	1	1	386	Algeria:Government	828	Government of Algeria - AIS	109	615	Government of Algeria	537	NA	AIS	1	Casbah	0		0	0	0		Algiers province	Bab el Oued commune	36.7773	3.05694	POINT (3.056935 36.777328)	182527	Algeria	615	Africa	1	1	1994	1994-01-29	1994-01-29	0	2	0	0	2	2	2
2342	1	1	386	Algeria:Government	830	Government of Algeria - AQIM	109	615	Government of Algeria	539	NA	AQIM	3	Bir el-Ater commune	0		0	0	0		Tébessa province	Bir el-Ater commune	34.7333	8.05	POINT (8.050000 34.733333)	179657	Algeria	615	Africa	1	1	2008	2008-02-20	2008-02-20	0	5	0	0	5	5	5
2343	1	1	386	Algeria:Government	830	Government of Algeria - AQIM	109	615	Government of Algeria	539	NA	AQIM	2	Tizi Gheniff town	0		0	0	0		Tizi Ouzou province	Tizi Ghenif commune	36.5884	3.77445	POINT (3.774448 36.588389)	182528	Algeria	615	Africa	1	1	2006	2006-07-05	2006-07-05	0	1	0	0	1	1	1
2344	1	1	386	Algeria:Government	830	Government of Algeria - AQIM	109	615	Government of Algeria	539	NA	AQIM	1	Bir el-Ater town	0		0	0	0		Tébessa province	Bir el-Ater commune	34.7449	8.06024	POINT (8.060239 34.744877)	179657	Algeria	615	Africa	1	1	2007	2007-08-01	2007-08-01	0	6	0	0	6	6	6
2345	1	1	386	Algeria:Government	828	Government of Algeria - AIS	109	615	Government of Algeria	537	NA	AIS	1	Oued Rhiou town	0		0	0	0		Relizane province	Oued Rhiou commune	35.9612	0.918959	POINT (0.918959 35.961242)	181082	Algeria	615	Africa	1	1	1994	1994-01-03	1994-01-03	1	0	0	0	1	1	1
2346	1	1	386	Algeria:Government	829	Government of Algeria - GIA	109	615	Government of Algeria	538	NA	GIA	1	Mascara town	1	Mascara	0	0	0		Mascara province	Mascara commune	35.3966	0.14027	POINT (0.140270 35.396644)	180361	Algeria	615	Africa	1	1	1999	1999-01-10	1999-01-10	0	6	0	0	6	6	6
2347	1	1	386	Algeria:Government	830	Government of Algeria - AQIM	109	615	Government of Algeria	539	NA	AQIM	1	Tizi Ouzou town	1	Tizi Ouzou	0	0	1		Tizi Ouzou province	Tizi Ouzou commune	36.7118	4.04591	POINT (4.045914 36.711825)	182529	Algeria	615	Africa	1	1	2008	2008-08-03	2008-08-03	0	1	0	0	1	1	1
2348	1	1	386	Algeria:Government	829	Government of Algeria - GIA	109	615	Government of Algeria	538	NA	GIA	4	Tizi Ouzou province	0		0	0	0		Tizi Ouzou province		36.75	4.25	POINT (4.250000 36.750000)	182529	Algeria	615	Africa	2	2	1996	1996-01-01	1996-01-02	0	3	0	0	3	3	3
2349	1	1	386	Algeria:Government	830	Government of Algeria - AQIM	109	615	Government of Algeria	539	NA	AQIM	2	Bordj Menaïel town	0		0	0	0		Boumerdes province	Bordj Menaiel commune	36.7433	3.7173	POINT (3.717296 36.743276)	182528	Algeria	615	Africa	1	1	2010	2010-12-05	2010-12-05	0	2	0	0	2	2	2
2350	1	1	386	Algeria:Government	830	Government of Algeria - AQIM	109	615	Government of Algeria	539	NA	AQIM	4	Jijel province	0		0	0	0		Jijel province		36.75	6	POINT (6.000000 36.750000)	182533	Algeria	615	Africa	1	2	2003	2003-09-28	2003-09-30	0	3	0	0	3	3	3
2351	1	1	386	Algeria:Government	829	Government of Algeria - GIA	109	615	Government of Algeria	538	NA	GIA	2	Skikda town	1	Skikda	0	0	0		Skikda province	Skikda commune	36.8762	6.90921	POINT (6.909208 36.876174)	182534	Algeria	615	Africa	1	1	1999	1999-01-11	1999-01-11	2	0	0	0	2	2	2
2352	1	1	386	Algeria:Government	828	Government of Algeria - AIS	109	615	Government of Algeria	537	NA	AIS	1	Zeralda town	0		0	0	0		Algiers province	Zeralda commune	36.7117	2.84244	POINT (2.842441 36.711688)	182526	Algeria	615	Africa	1	1	1993	1993-10-11	1993-10-11	1	0	0	0	1	1	1
2353	1	1	386	Algeria:Government	828	Government of Algeria - AIS	109	615	Government of Algeria	537	NA	AIS	4	Jijel province	0		0	0	0		Jijel province		36.75	6	POINT (6.000000 36.750000)	182533	Algeria	615	Africa	2	2	1994	1994-02-24	1994-02-26	0	5	0	0	5	5	5
2354	1	1	386	Algeria:Government	830	Government of Algeria - AQIM	109	615	Government of Algeria	539	NA	AQIM	3	Tigzirt commune	0		0	0	0		Tizi Ouzou province	Tigzirt commune	36.9	4.11667	POINT (4.116667 36.900000)	182529	Algeria	615	Africa	1	1	2009	2009-04-28	2009-04-28	2	0	0	0	2	2	2
2355	0	1	386	Algeria:Government	828	Government of Algeria - AIS	109	615	Government of Algeria	537	NA	AIS	3	Oued Rhiou commune	0		0	0	0		Relizane province	Oued Rhiou commune	36	1	POINT (1.000000 36.000000)	181803	Algeria	615	Africa	1	1	1999	1999-10-04	1999-10-04	0	3	0	0	3	3	3
2356	1	1	386	Algeria:Government	829	Government of Algeria - GIA	109	615	Government of Algeria	538	NA	GIA	1	Algiers city	1	Algiers	1	1	1		Algiers province	Sidi M'Hamed commune	36.7631	3.05056	POINT (3.050556 36.763056)	182527	Algeria	615	Africa	1	1	1997	1997-03-22	1997-03-22	0	4	0	0	4	4	4
2357	1	1	386	Algeria:Government	828	Government of Algeria - AIS	109	615	Government of Algeria	537	NA	AIS	1	Constantine town	1	Constantine	0	0	0		Constantine province	Constantine commune	36.365	6.61472	POINT (6.614722 36.365000)	181814	Algeria	615	Africa	1	1	1994	1994-09-29	1994-09-29	0	8	0	0	8	8	8
2358	1	1	386	Algeria:Government	830	Government of Algeria - AQIM	109	615	Government of Algeria	539	NA	AQIM	1	Tizi Gheniff town	0		0	0	0		Tizi Ouzou province	Tizi Ghenif commune	36.5884	3.77445	POINT (3.774448 36.588389)	182528	Algeria	615	Africa	1	1	2003	2003-12-30	2003-12-30	0	1	0	0	1	1	1
2359	1	1	386	Algeria:Government	828	Government of Algeria - AIS	109	615	Government of Algeria	537	NA	AIS	6	Algeria	0		0	0	0				28	3	POINT (3.000000 28.000000)	170287	Algeria	615	Africa	1	1	1993	1993-06-16	1993-06-16	0	3	0	0	3	3	3
2360	1	1	386	Algeria:Government	829	Government of Algeria - GIA	109	615	Government of Algeria	538	NA	GIA	1	Tizi Ouzou town	1	Tizi Ouzou	0	0	1		Tizi Ouzou province	Tizi Ouzou commune	36.7118	4.04591	POINT (4.045914 36.711825)	182529	Algeria	615	Africa	1	1	1998	1998-09-02	1998-09-02	5	0	0	0	5	5	5
2362	1	1	386	Algeria:Government	829	Government of Algeria - GIA	109	615	Government of Algeria	538	NA	GIA	4	Saida province	0		0	0	0		Saida province		34.6667	0.333333	POINT (0.333333 34.666667)	179641	Algeria	615	Africa	2	1	1995	1995-09-03	1995-09-03	0	4	0	0	4	4	4
2363	1	3	572	GIA - Civilians	1039	GIA - Civilians	538		GIA	1	NA	Civilians	2	Attatba village	0		0	0	0		Tipaza province		36.5728	2.67694	POINT (2.676944 36.572778)	182526	Algeria	615	Africa	1	1	1999	1999-09-24	1999-09-24	0	0	5	0	5	5	5
2364	1	1	386	Algeria:Government	829	Government of Algeria - GIA	109	615	Government of Algeria	538	NA	GIA	2	Bainem forest	0		0	0	0		Tipaza province		36.796	2.96941	POINT (2.969413 36.795955)	182526	Algeria	615	Africa	1	1	1997	1997-06-10	1997-06-10	0	2	0	0	2	2	2
2365	1	1	386	Algeria:Government	829	Government of Algeria - GIA	109	615	Government of Algeria	538	NA	GIA	2	Sidi M'Barek village	0		0	0	0		Sidi bel Abbès province		35.0992	-0.369556	POINT (-0.369556 35.099187)	180360	Algeria	615	Africa	1	1	2001	2001-02-08	2001-02-08	13	0	0	0	13	13	13
2366	1	1	386	Algeria:Government	830	Government of Algeria - AQIM	109	615	Government of Algeria	539	NA	AQIM	5	east of Algiers	0		0	0	0				36.75	3.66667	POINT (3.666667 36.750000)	182528	Algeria	615	Africa	1	1	2003	2003-02-09	2003-02-09	2	0	0	0	2	2	2
2367	1	1	386	Algeria:Government	830	Government of Algeria - AQIM	109	615	Government of Algeria	539	NA	AQIM	3	Isser commune	0		0	0	0		Boumerdes province	Isser commune	36.7167	3.66667	POINT (3.666667 36.716667)	182528	Algeria	615	Africa	1	2	2009	2009-11-26	2009-11-27	0	3	0	0	3	3	3
2368	1	1	386	Algeria:Government	829	Government of Algeria - GIA	109	615	Government of Algeria	538	NA	GIA	1	El Aouana town	0		0	0	0		Jijel province	El Aouana commune	36.7742	5.59722	POINT (5.597222 36.774167)	182532	Algeria	615	Africa	1	1	1999	1999-07-04	1999-07-04	6	0	0	0	6	6	6
2370	1	1	386	Algeria:Government	829	Government of Algeria - GIA	109	615	Government of Algeria	538	NA	GIA	1	Tipaza town	1	Tipaza	0	0	0		Tipaza province	Tipaza commune	36.5897	2.4475	POINT (2.447500 36.589722)	182525	Algeria	615	Africa	1	2	1997	1997-08-19	1997-08-20	1	7	0	0	8	8	8
2371	1	1	386	Algeria:Government	829	Government of Algeria - GIA	109	615	Government of Algeria	538	NA	GIA	2	Larbaa town	0		0	0	0		Blida province	Larbaa commune	36.5667	3.15	POINT (3.150000 36.566667)	182527	Algeria	615	Africa	2	2	1998	1998-04-21	1998-04-22	6	4	0	0	10	10	10
2373	1	1	386	Algeria:Government	830	Government of Algeria - AQIM	109	615	Government of Algeria	539	NA	AQIM	1	Thénia town	0		0	0	0		Boumerdes province	Thénia commune	36.7254	3.55665	POINT (3.556652 36.725443)	182528	Algeria	615	Africa	1	1	2005	2005-03-23	2005-03-23	2	0	0	0	2	2	2
2374	1	1	386	Algeria:Government	829	Government of Algeria - GIA	109	615	Government of Algeria	538	NA	GIA	1	Souidania town	0		0	0	0		Tipaza province		36.7083	2.9126	POINT (2.912600 36.708300)	182526	Algeria	615	Africa	1	1	1994	1994-12-11	1994-12-11	1	1	0	0	2	2	2
2375	1	1	386	Algeria:Government	830	Government of Algeria - AQIM	109	615	Government of Algeria	539	NA	AQIM	1	Oran town	1	Oran	0	0	1		Oran province	Oran commune	35.6911	-0.641667	POINT (-0.641667 35.691111)	181079	Algeria	615	Africa	1	1	2000	2000-03-07	2000-03-07	0	6	0	0	6	6	6
2376	0	1	386	Algeria:Government	829	Government of Algeria - GIA	109	615	Government of Algeria	538	NA	GIA	4	Saida province	0		0	0	0		Saida province		34.6667	0.333333	POINT (0.333333 34.666667)	179641	Algeria	615	Africa	1	1	2004	2004-12-05	2004-12-05	0	6	0	0	6	6	6
2377	1	1	386	Algeria:Government	830	Government of Algeria - AQIM	109	615	Government of Algeria	539	NA	AQIM	1	Sidi bel Abbès town	1	Sidi bel Abbès	0	0	0		Sidi bel Abbès province	Sidi bel Abbès commune	35.1899	-0.630846	POINT (-0.630846 35.189937)	180359	Algeria	615	Africa	1	1	2003	2003-11-13	2003-11-13	0	3	0	0	3	3	3
2378	1	1	386	Algeria:Government	830	Government of Algeria - AQIM	109	615	Government of Algeria	539	NA	AQIM	5	Algeria/Morocco border	0		0	0	0				30.25	-3.08333	POINT (-3.083333 30.250000)	173154	Algeria	615	Africa	1	1	2008	2008-05-10	2008-05-10	0	0	0	0	0	0	2
2379	1	1	386	Algeria:Government	829	Government of Algeria - GIA	109	615	Government of Algeria	538	NA	GIA	4	Bouira province	0		0	0	0		Bouira province		36.25	3.91667	POINT (3.916667 36.250000)	181808	Algeria	615	Africa	1	1	1999	1999-01-11	1999-01-11	3	0	0	0	3	3	3
2380	1	3	572	GIA - Civilians	1039	GIA - Civilians	538		GIA	1	NA	Civilians	1	Medea town	1	Medea	0	0	0		Medea province	Medea commune	36.2642	2.75393	POINT (2.753926 36.264169)	181806	Algeria	615	Africa	1	1	2002	2002-01-05	2002-01-05	0	0	4	0	4	4	4
2383	1	1	386	Algeria:Government	830	Government of Algeria - AQIM	109	615	Government of Algeria	539	NA	AQIM	2	Theniet El Had town	0		0	0	0		Tissemsilt province	Theniet El Had commune	35.8711	2.02806	POINT (2.028056 35.871111)	181085	Algeria	615	Africa	1	1	2000	2000-05-11	2000-05-11	2	0	0	0	2	2	2
2384	1	3	573	AQIM - Civilians	1040	AQIM - Civilians	539		AQIM	1	NA	Civilians	1	Algiers city	1	Algiers	1	1	1		Algiers province	Sidi M'Hamed commune	36.7631	3.05056	POINT (3.050556 36.763056)	182527	Algeria	615	Africa	1	1	2006	2006-12-10	2006-12-10	0	0	1	0	1	1	1
2385	1	3	572	GIA - Civilians	1039	GIA - Civilians	538		GIA	1	NA	Civilians	2	Chebli town	0		0	0	0		Blida province	Boufarik commune	36.5772	3.00917	POINT (3.009167 36.577222)	182527	Algeria	615	Africa	1	1	1997	1997-09-28	1997-09-28	0	0	40	0	40	40	48
2386	1	1	386	Algeria:Government	829	Government of Algeria - GIA	109	615	Government of Algeria	538	NA	GIA	3	Bordj Menaiel commune	0		0	0	0		Boumerdes province	Bordj Menaiel commune	36.7333	3.71667	POINT (3.716667 36.733333)	182528	Algeria	615	Africa	1	3	1998	1998-06-10	1998-06-16	10	0	0	0	10	10	10
2387	1	1	386	Algeria:Government	829	Government of Algeria - GIA	109	615	Government of Algeria	538	NA	GIA	1	Algiers city	1	Algiers	1	1	1		Algiers province	Sidi M'Hamed commune	36.7631	3.05056	POINT (3.050556 36.763056)	182527	Algeria	615	Africa	1	1	1995	1995-03-28	1995-03-28	0	1	0	0	1	1	1
2388	0	2	4719	AIS - GIA	5329	AIS - GIA	537		AIS	538	NA	GIA	4	Chlef province	0		0	0	0		Chlef province		36.25	1.25	POINT (1.250000 36.250000)	181803	Algeria	615	Africa	1	1	1994	1994-03-22	1994-03-22	0	0	0	15	15	15	15
2389	1	3	573	AQIM - Civilians	1040	AQIM - Civilians	539		AQIM	1	NA	Civilians	4	Blida province	0		0	0	0		Blida province		36.5833	3	POINT (3.000000 36.583333)	182527	Algeria	615	Africa	1	1	2006	2006-03-23	2006-03-23	0	0	4	0	4	4	4
2390	1	1	386	Algeria:Government	830	Government of Algeria - AQIM	109	615	Government of Algeria	539	NA	AQIM	4	Blida province	0		0	0	0		Blida province		36.5833	3	POINT (3.000000 36.583333)	182527	Algeria	615	Africa	1	1	2003	2003-08-15	2003-08-15	0	2	0	0	2	2	2
2391	0	3	573	AQIM - Civilians	1040	AQIM - Civilians	539		AQIM	1	NA	Civilians	2	Zemmour town	0		0	0	0		Bordj Bou Arreridj province	Bordj Zemmoura commune	36.2746	4.85668	POINT (4.856680 36.274619)	181810	Algeria	615	Africa	1	1	2007	2007-09-24	2007-09-24	0	0	1	0	1	1	1
2392	1	1	386	Algeria:Government	830	Government of Algeria - AQIM	109	615	Government of Algeria	539	NA	AQIM	5	Algeria southern	0		0	0	0				23.75	4.66667	POINT (4.666667 23.750000)	163810	Algeria	615	Africa	2	4	2009	2009-07-22	2009-07-29	0	10	0	0	10	10	10
2393	1	1	386	Algeria:Government	829	Government of Algeria - GIA	109	615	Government of Algeria	538	NA	GIA	4	Tiaret province	0		0	0	0		Tiaret province		34.9167	1.58333	POINT (1.583333 34.916667)	179644	Algeria	615	Africa	1	1	1995	1995-09-17	1995-09-17	0	4	0	0	4	4	4
2394	1	1	386	Algeria:Government	829	Government of Algeria - GIA	109	615	Government of Algeria	538	NA	GIA	4	Algiers province	0		0	0	0		Algiers province		36.75	3.16667	POINT (3.166667 36.750000)	182527	Algeria	615	Africa	3	2	1995	1995-04-25	1995-04-29	0	28	0	0	28	28	28
2395	1	1	386	Algeria:Government	830	Government of Algeria - AQIM	109	615	Government of Algeria	539	NA	AQIM	4	Djelfa province	0		0	0	0		Djelfa province		34.3333	3.66667	POINT (3.666667 34.333333)	178928	Algeria	615	Africa	1	1	2000	2000-06-22	2000-06-22	0	14	0	0	14	14	14
2397	1	3	572	GIA - Civilians	1039	GIA - Civilians	538		GIA	1	NA	Civilians	1	Medea town	1	Medea	0	0	0		Medea province	Medea commune	36.2642	2.75393	POINT (2.753926 36.264169)	181806	Algeria	615	Africa	1	1	2002	2002-02-08	2002-02-08	0	0	4	0	4	4	4
2398	1	1	386	Algeria:Government	830	Government of Algeria - AQIM	109	615	Government of Algeria	539	NA	AQIM	3	Khemis El Khechna commune	0		0	0	0		Boumerdes province	Khemis El Khechna commune	36.65	3.3308	POINT (3.330802 36.649967)	182527	Algeria	615	Africa	1	1	2008	2008-06-09	2008-06-09	0	3	0	0	3	3	3
2399	1	1	386	Algeria:Government	830	Government of Algeria - AQIM	109	615	Government of Algeria	539	NA	AQIM	4	Jijel province	0		0	0	0		Jijel province		36.75	6	POINT (6.000000 36.750000)	182533	Algeria	615	Africa	1	1	2004	2004-12-04	2004-12-04	0	1	0	0	1	1	1
2400	1	1	386	Algeria:Government	830	Government of Algeria - AQIM	109	615	Government of Algeria	539	NA	AQIM	3	Lakhdaria commune	0		0	0	0		Bouira province	Lakhdaria commune	36.5667	3.58333	POINT (3.583333 36.566667)	182528	Algeria	615	Africa	1	1	2010	2010-08-27	2010-08-27	0	2	0	0	2	2	2
2401	1	1	386	Algeria:Government	830	Government of Algeria - AQIM	109	615	Government of Algeria	539	NA	AQIM	2	Djenet town	0		0	0	0		Boumerdes province	Bordj Menaiel commune	36.8778	3.7205	POINT (3.720502 36.877757)	182528	Algeria	615	Africa	1	1	2003	2003-04-19	2003-04-19	0	1	0	0	1	1	1
2402	1	1	386	Algeria:Government	830	Government of Algeria - AQIM	109	615	Government of Algeria	539	NA	AQIM	3	Ouled Antar commune	0		0	0	0		Medea province	Ouled Antar commune	35.9472	2.60222	POINT (2.602222 35.947222)	181086	Algeria	615	Africa	1	1	2004	2004-03-08	2004-03-08	0	2	0	0	2	2	2
2403	1	1	386	Algeria:Government	830	Government of Algeria - AQIM	109	615	Government of Algeria	539	NA	AQIM	1	Chlef town	1	Chlef	0	0	0		Chlef province	Chlef commune	36.1579	1.3378	POINT (1.337795 36.157870)	181803	Algeria	615	Africa	1	1	2004	2004-12-01	2004-12-01	0	1	0	0	1	1	1
2404	1	1	386	Algeria:Government	828	Government of Algeria - AIS	109	615	Government of Algeria	537	NA	AIS	4	Batna province	0		0	0	0		Batna province		35.5	5.91667	POINT (5.916667 35.500000)	181092	Algeria	615	Africa	1	1	1994	1994-06-20	1994-06-20	0	23	0	0	23	23	23
2405	1	3	572	GIA - Civilians	1039	GIA - Civilians	538		GIA	1	NA	Civilians	1	Jijel town	1	Jijel	0	0	0		Jijel province	Jijel commune	36.8	5.76667	POINT (5.766667 36.800000)	182532	Algeria	615	Africa	1	1	2003	2003-07-31	2003-07-31	0	0	3	0	3	3	3
2406	1	1	386	Algeria:Government	829	Government of Algeria - GIA	109	615	Government of Algeria	538	NA	GIA	4	Constantine province	0		0	0	0		Constantine province		36.3333	6.66667	POINT (6.666667 36.333333)	181814	Algeria	615	Africa	2	2	1996	1996-01-01	1996-01-02	0	3	0	0	3	3	3
2407	1	1	386	Algeria:Government	830	Government of Algeria - AQIM	109	615	Government of Algeria	539	NA	AQIM	1	Kalaa village	0		0	0	0		Relizane province	Yellel commune	35.5806	0.3284	POINT (0.328400 35.580600)	181081	Algeria	615	Africa	1	1	2007	2007-05-13	2007-05-13	0	2	0	0	2	2	2
2409	1	1	386	Algeria:Government	830	Government of Algeria - AQIM	109	615	Government of Algeria	539	NA	AQIM	1	Mendes town	0		0	0	0		Relizane province	Mendes commune	35.6501	0.864524	POINT (0.864524 35.650083)	181082	Algeria	615	Africa	1	1	2003	2003-04-08	2003-04-08	0	3	0	0	3	3	3
2410	1	1	386	Algeria:Government	828	Government of Algeria - AIS	109	615	Government of Algeria	537	NA	AIS	1	Constantine town	1	Constantine	0	0	0		Constantine province	Constantine commune	36.365	6.61472	POINT (6.614722 36.365000)	181814	Algeria	615	Africa	1	1	1992	1992-05-27	1992-05-27	0	1	0	0	1	1	1
2411	0	3	573	AQIM - Civilians	1040	AQIM - Civilians	539		AQIM	1	NA	Civilians	5	Sahara desert	0		0	0	0				28.9587	2.01873	POINT (2.018728 28.958685)	171005	Algeria	615	Africa	1	2	2010	2010-08-23	2010-08-24	0	0	1	0	1	1	1
2412	1	1	386	Algeria:Government	830	Government of Algeria - AQIM	109	615	Government of Algeria	539	NA	AQIM	2	Stamboul forest	0		0	0	0		Mascara province		35.409	-0.115516	POINT (-0.115516 35.409015)	180360	Algeria	615	Africa	1	1	2000	2000-10-10	2000-10-10	0	1	0	0	1	1	1
2413	1	1	386	Algeria:Government	830	Government of Algeria - AQIM	109	615	Government of Algeria	539	NA	AQIM	2	Zoubiria village	0		0	0	0		Medea province		36.0697	2.90107	POINT (2.901068 36.069676)	181806	Algeria	615	Africa	1	2	2000	2000-07-17	2000-07-18	2	1	0	0	3	3	3
2414	1	1	386	Algeria:Government	829	Government of Algeria - GIA	109	615	Government of Algeria	538	NA	GIA	4	Jijel province	0		0	0	0		Jijel province		36.75	6	POINT (6.000000 36.750000)	182533	Algeria	615	Africa	1	1	1998	1998-06-20	1998-06-20	3	5	0	0	8	8	8
2415	1	1	386	Algeria:Government	830	Government of Algeria - AQIM	109	615	Government of Algeria	539	NA	AQIM	1	El Ouahch Mountain	0		0	0	0		Constantine province	Zighoud Youcef commune	36.4677	6.74578	POINT (6.745778 36.467661)	181814	Algeria	615	Africa	1	1	2003	2003-11-03	2003-11-03	0	2	0	0	2	2	2
2416	1	1	386	Algeria:Government	830	Government of Algeria - AQIM	109	615	Government of Algeria	539	NA	AQIM	1	Sidi M'hamed Benaouda town	0		0	0	0		Relizane province		35.6	0.583333	POINT (0.583333 35.600000)	181082	Algeria	615	Africa	1	1	2006	2006-04-20	2006-04-20	0	3	0	0	3	3	3
2417	1	1	386	Algeria:Government	828	Government of Algeria - AIS	109	615	Government of Algeria	537	NA	AIS	4	Algiers province	0		0	0	0		Algiers province		36.75	3.16667	POINT (3.166667 36.750000)	182527	Algeria	615	Africa	1	1	1994	1994-05-24	1994-05-24	0	5	0	0	5	5	5
2418	1	1	386	Algeria:Government	830	Government of Algeria - AQIM	109	615	Government of Algeria	539	NA	AQIM	3	El Attaf commune	0		0	0	0		Ain Defla province	El Attaf commune	36.2167	1.66667	POINT (1.666667 36.216667)	181804	Algeria	615	Africa	1	2	2009	2009-05-29	2009-05-30	0	1	0	0	1	1	1
2419	1	1	386	Algeria:Government	830	Government of Algeria - AQIM	109	615	Government of Algeria	539	NA	AQIM	3	Ghardaia commune	0		0	0	0	Note: coordinates for Ghardaïa town	Ghardaia province	Ghardaia commune	32.4833	3.66667	POINT (3.666667 32.483333)	176048	Algeria	615	Africa	1	1	2006	2006-04-07	2006-04-07	14	0	0	0	14	14	14
2421	1	3	572	GIA - Civilians	1039	GIA - Civilians	538		GIA	1	NA	Civilians	3	Meghila commune	0		0	0	0		Tiaret province	Meghila commune	35.471	1.52019	POINT (1.520189 35.470984)	180364	Algeria	615	Africa	1	1	2002	2002-10-06	2002-10-06	0	0	2	0	2	2	2
2423	1	1	386	Algeria:Government	828	Government of Algeria - AIS	109	615	Government of Algeria	537	NA	AIS	6	Algeria	0		0	0	0				28	3	POINT (3.000000 28.000000)	170287	Algeria	615	Africa	2	2	1994	1994-04-27	1994-04-30	0	19	0	0	19	19	19
2424	1	1	386	Algeria:Government	830	Government of Algeria - AQIM	109	615	Government of Algeria	539	NA	AQIM	2	Ain Zouit	0		0	0	0		Skikda province	El Hadaik commune	36.888	6.78543	POINT (6.785435 36.887988)	182534	Algeria	615	Africa	1	1	2007	2007-07-22	2007-07-22	1	1	0	0	2	2	2
2425	1	1	386	Algeria:Government	830	Government of Algeria - AQIM	109	615	Government of Algeria	539	NA	AQIM	1	Ouled Yahia town	0		0	0	0		Ain Defla province	El Abadia commune	36.2879	1.76697	POINT (1.766967 36.287909)	181804	Algeria	615	Africa	1	2	2009	2009-08-15	2009-08-16	0	3	0	0	3	3	3
2426	1	3	572	GIA - Civilians	1039	GIA - Civilians	538		GIA	1	NA	Civilians	1	Chlef town	1	Chlef	0	0	0		Chlef province	Chlef commune	36.1579	1.3378	POINT (1.337795 36.157870)	181803	Algeria	615	Africa	1	1	2002	2002-06-21	2002-06-21	0	0	1	0	1	1	1
2427	1	1	386	Algeria:Government	829	Government of Algeria - GIA	109	615	Government of Algeria	538	NA	GIA	4	Blida province	0		0	0	0		Blida province		36.5833	3	POINT (3.000000 36.583333)	182527	Algeria	615	Africa	1	1	1996	1996-08-11	1996-08-11	0	10	0	0	10	10	10
2428	1	3	572	GIA - Civilians	1039	GIA - Civilians	538		GIA	1	NA	Civilians	4	Medea province	0		0	0	0		Medea province		36.0833	3	POINT (3.000000 36.083333)	181807	Algeria	615	Africa	1	1	1999	1999-10-19	1999-10-19	0	0	6	0	6	6	6
2429	1	3	572	GIA - Civilians	1039	GIA - Civilians	538		GIA	1	NA	Civilians	4	Tipaza province	0		0	0	0		Tipaza province		36.5833	2.41667	POINT (2.416667 36.583333)	182525	Algeria	615	Africa	1	1	2000	2000-02-09	2000-02-09	0	0	3	0	3	3	3
2431	1	1	386	Algeria:Government	830	Government of Algeria - AQIM	109	615	Government of Algeria	539	NA	AQIM	2	Yakouren village	0		0	0	0		Tizi Ouzou province	Azazga commune	36.7305	4.43646	POINT (4.436456 36.730537)	182529	Algeria	615	Africa	3	2	2007	2007-07-21	2007-07-24	0	0	0	0	0	0	12
2432	1	1	386	Algeria:Government	830	Government of Algeria - AQIM	109	615	Government of Algeria	539	NA	AQIM	1	Ouled Ziane village	0		0	0	0		Boumerdes province	Naciria commune	36.8006	3.68972	POINT (3.689722 36.800556)	182528	Algeria	615	Africa	1	1	2010	2010-11-07	2010-11-07	0	1	0	0	1	1	1
2433	1	1	386	Algeria:Government	830	Government of Algeria - AQIM	109	615	Government of Algeria	539	NA	AQIM	5	Algeria northern	0		0	0	0				36.0833	3	POINT (3.000000 36.083333)	181807	Algeria	615	Africa	1	1	2002	2002-04-19	2002-04-19	1	0	6	0	7	7	7
2434	1	1	386	Algeria:Government	830	Government of Algeria - AQIM	109	615	Government of Algeria	539	NA	AQIM	1	Souk El Had village	0		0	0	0		Boumerdes province	Thénia commune	36.6906	3.58912	POINT (3.589119 36.690613)	182528	Algeria	615	Africa	1	1	2007	2007-02-13	2007-02-13	0	0	2	0	2	2	2
2435	1	1	386	Algeria:Government	830	Government of Algeria - AQIM	109	615	Government of Algeria	539	NA	AQIM	4	Setif province	0		0	0	0		Setif province		36.1667	5.5	POINT (5.500000 36.166667)	181812	Algeria	615	Africa	1	2	2004	2004-10-29	2004-10-30	0	2	0	0	2	2	2
2436	1	1	386	Algeria:Government	830	Government of Algeria - AQIM	109	615	Government of Algeria	539	NA	AQIM	1	Khalouiya Douar village	0		0	0	0		Setif province	Amoucha commune	36.3833	5.41667	POINT (5.416667 36.383333)	181811	Algeria	615	Africa	1	1	2003	2003-10-12	2003-10-12	0	3	0	0	3	3	3
2437	1	1	386	Algeria:Government	829	Government of Algeria - GIA	109	615	Government of Algeria	538	NA	GIA	1	Oued Berkeche village	0		0	0	0		Ain Témouchent province	Hammam Bou Hadjar commune	35.2167	-0.983333	POINT (-0.983333 35.216667)	180359	Algeria	615	Africa	1	1	1994	1994-12-09	1994-12-09	0	6	0	0	6	6	6
2438	1	1	386	Algeria:Government	830	Government of Algeria - AQIM	109	615	Government of Algeria	539	NA	AQIM	4	Laghouat province	0		0	0	0		Laghouat province		33.5833	2.66667	POINT (2.666667 33.583333)	178206	Algeria	615	Africa	1	1	2000	2000-01-12	2000-01-12	0	1	0	0	1	1	1
2439	1	1	386	Algeria:Government	830	Government of Algeria - AQIM	109	615	Government of Algeria	539	NA	AQIM	1	El Kseur town	0		0	0	0		Bejaia province	El Kseur commune	36.6794	4.8555	POINT (4.855496 36.679418)	182530	Algeria	615	Africa	1	1	2006	2006-08-29	2006-08-29	2	0	1	0	3	3	3
2440	1	1	386	Algeria:Government	828	Government of Algeria - AIS	109	615	Government of Algeria	537	NA	AIS	1	Bouzaréah town	0		0	0	0		Algiers province	Bouzaréah commune	36.7899	3.01771	POINT (3.017715 36.789885)	182527	Algeria	615	Africa	1	1	1994	1994-02-23	1994-02-23	4	1	2	0	7	7	7
2441	1	1	386	Algeria:Government	830	Government of Algeria - AQIM	109	615	Government of Algeria	539	NA	AQIM	1	Algiers city	1	Algiers	1	1	1		Algiers province	Sidi M'Hamed commune	36.7631	3.05056	POINT (3.050556 36.763056)	182527	Algeria	615	Africa	1	1	2007	2007-04-11	2007-04-11	0	0	0	33	33	33	33
2442	1	1	386	Algeria:Government	829	Government of Algeria - GIA	109	615	Government of Algeria	538	NA	GIA	2	Algiers city	1	Algiers	1	1	1		Algiers province	Sidi M'Hamed commune	36.7631	3.05056	POINT (3.050556 36.763056)	182527	Algeria	615	Africa	1	1	1994	1994-02-27	1994-02-27	0	10	0	0	10	10	10
2443	1	1	386	Algeria:Government	828	Government of Algeria - AIS	109	615	Government of Algeria	537	NA	AIS	1	Bordj El Kifan town	1	Bordj el Kifan	0	0	0		Algiers province	Dar el Beida commune	36.7475	3.19306	POINT (3.193056 36.747500)	182527	Algeria	615	Africa	1	1	1993	1993-04-03	1993-04-03	0	3	0	0	3	3	3
2444	1	1	386	Algeria:Government	830	Government of Algeria - AQIM	109	615	Government of Algeria	539	NA	AQIM	2	Stamboul forest	0		0	0	0		Mascara province		35.409	-0.115516	POINT (-0.115516 35.409015)	180360	Algeria	615	Africa	1	1	2003	2003-05-04	2003-05-04	2	0	0	0	2	2	2
2445	1	1	386	Algeria:Government	830	Government of Algeria - AQIM	109	615	Government of Algeria	539	NA	AQIM	4	Mascara province	0		0	0	0		Mascara province		35.4167	0.166667	POINT (0.166667 35.416667)	180361	Algeria	615	Africa	1	1	2002	2002-09-21	2002-09-21	1	0	0	0	1	1	1
2446	1	1	386	Algeria:Government	830	Government of Algeria - AQIM	109	615	Government of Algeria	539	NA	AQIM	1	Tizrarane village	0		0	0	0		Jijel province	Ziama Mansouriah commune	36.6764	5.51051	POINT (5.510510 36.676373)	182532	Algeria	615	Africa	1	1	2008	2008-03-05	2008-03-05	0	0	0	0	0	0	3
2447	1	3	572	GIA - Civilians	1039	GIA - Civilians	538		GIA	1	NA	Civilians	1	Tizi Gheniff town	0		0	0	0		Tizi Ouzou province	Tizi Ghenif commune	36.5884	3.77445	POINT (3.774448 36.588389)	182528	Algeria	615	Africa	1	1	2002	2002-01-17	2002-01-17	0	0	2	0	2	2	2
2448	1	1	386	Algeria:Government	830	Government of Algeria - AQIM	109	615	Government of Algeria	539	NA	AQIM	2	Boumerdes town	1	Boumerdes	0	0	0		Boumerdes province	Boumerdes commune	36.759	3.47482	POINT (3.474819 36.758965)	182527	Algeria	615	Africa	1	1	2004	2004-07-19	2004-07-19	0	3	0	0	3	3	3
2449	1	1	386	Algeria:Government	829	Government of Algeria - GIA	109	615	Government of Algeria	538	NA	GIA	1	El Aouana town	0		0	0	0		Jijel province	El Aouana commune	36.7742	5.59722	POINT (5.597222 36.774167)	182532	Algeria	615	Africa	1	1	2003	2003-01-30	2003-01-30	0	2	0	0	2	2	2
2450	1	1	386	Algeria:Government	830	Government of Algeria - AQIM	109	615	Government of Algeria	539	NA	AQIM	4	Saida province	0		0	0	0		Saida province		34.6667	0.333333	POINT (0.333333 34.666667)	179641	Algeria	615	Africa	1	1	2003	2003-11-07	2003-11-07	0	8	0	0	8	8	8
2451	1	1	386	Algeria:Government	828	Government of Algeria - AIS	109	615	Government of Algeria	537	NA	AIS	1	Algiers city	1	Algiers	1	1	1		Algiers province	Sidi M'Hamed commune	36.7631	3.05056	POINT (3.050556 36.763056)	182527	Algeria	615	Africa	1	1	1993	1993-08-28	1993-08-28	2	8	0	0	10	10	10
2452	1	1	386	Algeria:Government	828	Government of Algeria - AIS	109	615	Government of Algeria	537	NA	AIS	1	Meftah town	0		0	0	0		Blida province	Meftah commune	36.6204	3.22248	POINT (3.222483 36.620405)	182527	Algeria	615	Africa	1	1	1993	1993-01-03	1993-01-03	1	0	0	0	1	1	1
2453	1	1	386	Algeria:Government	829	Government of Algeria - GIA	109	615	Government of Algeria	538	NA	GIA	1	El Harrach town	0		0	0	0		Algiers province	El Harrach commune	36.7203	3.145	POINT (3.145000 36.720278)	182527	Algeria	615	Africa	1	1	1994	1994-12-07	1994-12-07	0	8	0	0	8	8	8
2454	1	1	386	Algeria:Government	830	Government of Algeria - AQIM	109	615	Government of Algeria	539	NA	AQIM	5	Kabylie	0		0	0	0		Tizi Ouzou province		36.817	4.3	POINT (4.300000 36.817000)	182529	Algeria	615	Africa	2	4	2010	2010-12-07	2010-12-30	0	0	0	0	0	0	25
2455	1	1	386	Algeria:Government	830	Government of Algeria - AQIM	109	615	Government of Algeria	539	NA	AQIM	1	Sidi bel Abbès town	1	Sidi bel Abbès	0	0	0		Sidi bel Abbès province	Sidi bel Abbès commune	35.1899	-0.630846	POINT (-0.630846 35.189937)	180359	Algeria	615	Africa	1	1	2002	2002-06-20	2002-06-20	2	0	0	0	2	2	2
2456	1	1	386	Algeria:Government	830	Government of Algeria - AQIM	109	615	Government of Algeria	539	NA	AQIM	1	Mascara town	1	Mascara	0	0	0		Mascara province	Mascara commune	35.3966	0.14027	POINT (0.140270 35.396644)	180361	Algeria	615	Africa	1	2	2003	2003-10-25	2003-10-26	0	2	0	0	2	2	2
2457	1	1	386	Algeria:Government	829	Government of Algeria - GIA	109	615	Government of Algeria	538	NA	GIA	4	Bouira province	0		0	0	0		Bouira province		36.25	3.91667	POINT (3.916667 36.250000)	181808	Algeria	615	Africa	1	1	1998	1998-01-26	1998-01-26	0	6	0	0	6	6	6
2459	1	1	386	Algeria:Government	828	Government of Algeria - AIS	109	615	Government of Algeria	537	NA	AIS	1	Mekhatria village	0		0	0	0		Ain Defla province		36.1832	1.91556	POINT (1.915556 36.183182)	181804	Algeria	615	Africa	1	1	1994	1994-10-13	1994-10-13	0	1	0	0	1	1	1
2460	1	1	386	Algeria:Government	830	Government of Algeria - AQIM	109	615	Government of Algeria	539	NA	AQIM	1	Tadmait village	0		0	0	0		Tizi Ouzou province	Tadmait commune	36.7441	3.9005	POINT (3.900500 36.744100)	182528	Algeria	615	Africa	1	1	2009	2009-07-25	2009-07-25	0	4	0	0	4	4	8
2461	1	1	386	Algeria:Government	830	Government of Algeria - AQIM	109	615	Government of Algeria	539	NA	AQIM	5	Algeria northeastern	0		0	0	0				36.7667	8.31667	POINT (8.316667 36.766667)	182537	Algeria	615	Africa	1	1	2001	2001-06-22	2001-06-22	2	0	0	0	2	2	2
2462	1	1	386	Algeria:Government	829	Government of Algeria - GIA	109	615	Government of Algeria	538	NA	GIA	4	Jijel province	0		0	0	0		Jijel province		36.75	6	POINT (6.000000 36.750000)	182533	Algeria	615	Africa	1	1	1995	1995-04-08	1995-04-08	0	4	0	0	4	4	4
2463	1	1	386	Algeria:Government	830	Government of Algeria - AQIM	109	615	Government of Algeria	539	NA	AQIM	4	Jijel province	0		0	0	0		Jijel province		36.75	6	POINT (6.000000 36.750000)	182533	Algeria	615	Africa	1	1	2004	2004-05-14	2004-05-14	1	0	0	0	1	1	1
2464	1	1	386	Algeria:Government	830	Government of Algeria - AQIM	109	615	Government of Algeria	539	NA	AQIM	1	Boucaid village	0		0	0	0		Tissemsilt province	Lazharia commune	35.8911	1.61972	POINT (1.619722 35.891111)	181084	Algeria	615	Africa	1	1	2004	2004-08-08	2004-08-08	0	0	2	0	2	2	2
2465	1	1	386	Algeria:Government	829	Government of Algeria - GIA	109	615	Government of Algeria	538	NA	GIA	1	Lakhdaria town	0		0	0	0		Bouira province	Lakhdaria commune	36.5646	3.5933	POINT (3.593296 36.564634)	182528	Algeria	615	Africa	1	2	1998	1998-08-15	1998-08-16	0	3	0	0	3	3	3
2466	1	1	386	Algeria:Government	829	Government of Algeria - GIA	109	615	Government of Algeria	538	NA	GIA	6	Algeria	0		0	0	0				28	3	POINT (3.000000 28.000000)	170287	Algeria	615	Africa	1	1	1996	1996-02-02	1996-02-02	0	0	0	0	0	0	9
2467	1	1	386	Algeria:Government	829	Government of Algeria - GIA	109	615	Government of Algeria	538	NA	GIA	1	Ouled Mimoun town	0		0	0	0		Tlemcen province	Ouled Mimoun commune	34.9	-1.03333	POINT (-1.033333 34.900000)	179638	Algeria	615	Africa	1	1	1998	1998-04-13	1998-04-13	0	4	0	0	4	4	4
2468	1	1	386	Algeria:Government	830	Government of Algeria - AQIM	109	615	Government of Algeria	539	NA	AQIM	2	Tiberkanine town	0		0	0	0		Ain Defla province	Tiberkanine commune	36.1743	1.62761	POINT (1.627606 36.174301)	181804	Algeria	615	Africa	1	1	2003	2003-10-02	2003-10-02	0	1	0	0	1	1	1
2469	1	1	386	Algeria:Government	830	Government of Algeria - AQIM	109	615	Government of Algeria	539	NA	AQIM	1	Sidi M'hamed Benaouda town	0		0	0	0		Relizane province		35.6	0.583333	POINT (0.583333 35.600000)	181082	Algeria	615	Africa	1	1	2001	2001-12-04	2001-12-04	1	0	0	0	1	1	1
2470	1	1	386	Algeria:Government	828	Government of Algeria - AIS	109	615	Government of Algeria	537	NA	AIS	5	Algeria northeastern	0		0	0	0				36.7667	8.31667	POINT (8.316667 36.766667)	182537	Algeria	615	Africa	2	2	1994	1994-03-11	1994-03-16	0	18	0	0	18	18	18
2473	1	1	386	Algeria:Government	829	Government of Algeria - GIA	109	615	Government of Algeria	538	NA	GIA	2	Bouira town	1	Bouira	0	0	0		Bouira province	Bouira commune	36.38	3.90139	POINT (3.901389 36.380000)	181808	Algeria	615	Africa	1	1	1998	1998-12-04	1998-12-04	1	0	0	0	1	1	1
2475	1	1	386	Algeria:Government	830	Government of Algeria - AQIM	109	615	Government of Algeria	539	NA	AQIM	4	Ouargla province	0		0	0	0		Ouargla province		30.5	6.16667	POINT (6.166667 30.500000)	173893	Algeria	615	Africa	1	1	2003	2003-02-21	2003-02-21	4	0	0	0	4	4	4
2476	1	1	386	Algeria:Government	830	Government of Algeria - AQIM	109	615	Government of Algeria	539	NA	AQIM	1	Si Mustapha town	0		0	0	0		Boumerdes province	Si Mustapha commune	36.7233	3.61807	POINT (3.618073 36.723282)	182528	Algeria	615	Africa	1	1	2007	2007-02-13	2007-02-13	0	0	1	0	1	1	2
2477	1	1	386	Algeria:Government	828	Government of Algeria - AIS	109	615	Government of Algeria	537	NA	AIS	1	Ben-Mered town	0		0	0	0		Algiers province	Dar el Beida commune	36.7575	3.22879	POINT (3.228790 36.757513)	182527	Algeria	615	Africa	1	1	1993	1993-03-04	1993-03-04	1	1	0	0	2	2	2
2478	1	1	386	Algeria:Government	829	Government of Algeria - GIA	109	615	Government of Algeria	538	NA	GIA	2	Reghaia town	0		0	0	0		Boumerdes province		36.7359	3.34018	POINT (3.340184 36.735869)	182527	Algeria	615	Africa	1	1	1997	1997-06-10	1997-06-10	0	4	0	0	4	4	14
2479	1	1	386	Algeria:Government	830	Government of Algeria - AQIM	109	615	Government of Algeria	539	NA	AQIM	2	Larbaa town	0		0	0	0		Blida province	Larbaa commune	36.5667	3.15	POINT (3.150000 36.566667)	182527	Algeria	615	Africa	1	1	2007	2007-01-15	2007-01-15	0	2	0	0	2	2	4
2480	1	3	573	AQIM - Civilians	1040	AQIM - Civilians	539		AQIM	1	NA	Civilians	3	Naciria commune	0		0	0	0		Boumerdes province	Naciria commune	36.75	3.83333	POINT (3.833333 36.750000)	182528	Algeria	615	Africa	1	1	2004	2004-09-11	2004-09-11	0	0	1	0	1	1	1
2481	1	3	572	GIA - Civilians	1039	GIA - Civilians	538		GIA	1	NA	Civilians	3	Ramka commune	0		0	0	0		Relizane province	Ramka commune	35.8555	1.33229	POINT (1.332290 35.855499)	181083	Algeria	615	Africa	1	1	2002	2002-01-14	2002-01-14	0	0	2	0	2	2	2
2482	1	1	386	Algeria:Government	828	Government of Algeria - AIS	109	615	Government of Algeria	537	NA	AIS	1	Algiers city	1	Algiers	1	1	1		Algiers province	Sidi M'Hamed commune	36.7631	3.05056	POINT (3.050556 36.763056)	182527	Algeria	615	Africa	1	1	1993	1993-05-30	1993-05-30	0	2	0	0	2	2	2
2485	1	1	386	Algeria:Government	828	Government of Algeria - AIS	109	615	Government of Algeria	537	NA	AIS	4	Batna province	0		0	0	0		Batna province		35.5	5.91667	POINT (5.916667 35.500000)	181092	Algeria	615	Africa	1	2	1994	1994-04-18	1994-04-19	0	2	0	0	2	2	2
2486	1	1	386	Algeria:Government	828	Government of Algeria - AIS	109	615	Government of Algeria	537	NA	AIS	4	Boumerdes province	0		0	0	0		Boumerdes province		36.75	3.66667	POINT (3.666667 36.750000)	182528	Algeria	615	Africa	2	2	1994	1994-04-04	1994-04-06	0	3	0	0	3	3	3
2487	1	3	572	GIA - Civilians	1039	GIA - Civilians	538		GIA	1	NA	Civilians	1	Ouled Abdallah town	0		0	0	0		Chlef province	Herenfa commune	36.2871	1.04867	POINT (1.048670 36.287103)	181803	Algeria	615	Africa	1	1	2002	2002-10-25	2002-10-25	0	0	21	0	21	21	21
2488	1	3	572	GIA - Civilians	1039	GIA - Civilians	538		GIA	1	NA	Civilians	2	Tiaret town	1	Tiaret	0	0	0		Tiaret province	Tiaret commune	35.3758	1.31306	POINT (1.313056 35.375833)	180363	Algeria	615	Africa	1	1	2002	2002-01-04	2002-01-04	0	0	3	0	3	3	3
2489	1	3	573	AQIM - Civilians	1040	AQIM - Civilians	539		AQIM	1	NA	Civilians	2	Oued Taourirt village	0		0	0	0		Sidi bel Abbès province		34.7	-0.383333	POINT (-0.383333 34.700000)	179640	Algeria	615	Africa	1	2	2009	2009-12-12	2009-12-13	0	0	1	0	1	0	1
2490	1	3	573	AQIM - Civilians	1040	AQIM - Civilians	539		AQIM	1	NA	Civilians	1	Belcourt town	0		0	0	0		Algiers province	Sidi M'Hamed commune	36.7445	3.05268	POINT (3.052679 36.744526)	182527	Algeria	615	Africa	1	1	2004	2004-04-11	2004-04-11	0	0	1	0	1	1	1
2491	1	1	386	Algeria:Government	829	Government of Algeria - GIA	109	615	Government of Algeria	538	NA	GIA	1	Brarat village	0		0	0	0		Boumerdes province	Dellys commune	36.8854	3.93065	POINT (3.930649 36.885393)	182528	Algeria	615	Africa	1	1	1999	1999-09-23	1999-09-23	0	2	0	0	2	2	2
2493	1	1	386	Algeria:Government	829	Government of Algeria - GIA	109	615	Government of Algeria	538	NA	GIA	4	Chlef province	0		0	0	0		Chlef province		36.25	1.25	POINT (1.250000 36.250000)	181803	Algeria	615	Africa	3	2	1995	1995-10-22	1995-10-24	0	2	0	0	2	2	2
2494	1	1	386	Algeria:Government	830	Government of Algeria - AQIM	109	615	Government of Algeria	539	NA	AQIM	4	Boumerdes province	0		0	0	0		Boumerdes province		36.75	3.66667	POINT (3.666667 36.750000)	182528	Algeria	615	Africa	1	1	2005	2005-04-02	2005-04-02	0	0	0	0	0	0	3
2496	1	1	386	Algeria:Government	830	Government of Algeria - AQIM	109	615	Government of Algeria	539	NA	AQIM	3	Mérine commune	0		0	0	0		Sidi bel Abbès province	Mérine commune	34.7801	-0.452208	POINT (-0.452208 34.780088)	179640	Algeria	615	Africa	1	1	2000	2000-02-09	2000-02-09	4	18	0	0	22	22	22
2497	1	1	386	Algeria:Government	830	Government of Algeria - AQIM	109	615	Government of Algeria	539	NA	AQIM	1	Ouled Djemaa village	0		0	0	0		Ain Defla province	Oued Djemaa commune	36.1142	2.30438	POINT (2.304385 36.114177)	181805	Algeria	615	Africa	1	1	2002	2002-11-24	2002-11-24	1	0	0	0	1	1	1
2498	1	1	386	Algeria:Government	830	Government of Algeria - AQIM	109	615	Government of Algeria	539	NA	AQIM	1	Beni Amrane town	0		0	0	0		Boumerdes province	Beni Amrane commune	36.6677	3.59115	POINT (3.591152 36.667744)	182528	Algeria	615	Africa	1	1	2003	2003-06-14	2003-06-14	1	2	0	0	3	3	3
2499	1	2	4718	GIA - El Forkane - GIA - El Khadra Battalion	5328	GIA - El Forkane - GIA - El Khadra Battalion	904		GIA - El Forkane	1026	NA	GIA - El Khadra Battalion	1	Sidi Djilali town	0		0	0	0		Tlemcen province	Sidi Dijali commune	34.4658	-1.57139	POINT (-1.571389 34.465833)	178917	Algeria	615	Africa	1	1	1998	1998-06-09	1998-06-09	0	0	0	56	56	56	56
2500	1	1	386	Algeria:Government	828	Government of Algeria - AIS	109	615	Government of Algeria	537	NA	AIS	3	Dellys commune	0		0	0	0		Boumerdes province	Dellys commune	36.9167	3.91667	POINT (3.916667 36.916667)	182528	Algeria	615	Africa	1	1	1994	1994-05-26	1994-05-26	0	10	0	0	10	10	10
2501	1	1	386	Algeria:Government	829	Government of Algeria - GIA	109	615	Government of Algeria	538	NA	GIA	2	Ouled Khaled	0		0	0	0		Saida province		34.9333	0.183333	POINT (0.183333 34.933333)	179641	Algeria	615	Africa	1	1	1999	1999-06-22	1999-06-22	0	1	0	0	1	1	1
2502	1	1	386	Algeria:Government	830	Government of Algeria - AQIM	109	615	Government of Algeria	539	NA	AQIM	1	Jijel town	1	Jijel	0	0	0		Jijel province	Jijel commune	36.8	5.76667	POINT (5.766667 36.800000)	182532	Algeria	615	Africa	1	1	2005	2005-10-17	2005-10-17	4	0	0	0	4	4	9
2503	1	1	386	Algeria:Government	830	Government of Algeria - AQIM	109	615	Government of Algeria	539	NA	AQIM	2	Zitouna town	0		0	0	0		Skikda province	Zitouna commune	36.9897	6.46049	POINT (6.460487 36.989738)	182533	Algeria	615	Africa	1	1	2001	2001-03-12	2001-03-12	0	7	0	0	7	7	7
2505	1	3	573	AQIM - Civilians	1040	AQIM - Civilians	539		AQIM	1	NA	Civilians	1	Boumerdes town	1	Boumerdes	0	0	0		Boumerdes province	Boumerdes commune	36.759	3.47482	POINT (3.474819 36.758965)	182527	Algeria	615	Africa	1	1	2006	2006-02-21	2006-02-21	0	0	1	0	1	1	1
2507	1	1	386	Algeria:Government	828	Government of Algeria - AIS	109	615	Government of Algeria	537	NA	AIS	1	Sidi Larbi town	0		0	0	0		Souk Ahras province		35.9803	7.637	POINT (7.637000 35.980300)	181096	Algeria	615	Africa	1	1	1994	1994-05-27	1994-05-27	0	1	0	0	1	1	1
2508	1	3	573	AQIM - Civilians	1040	AQIM - Civilians	539		AQIM	1	NA	Civilians	1	Tébessa town	1	Tébessa	0	0	0		Tébessa province	Tebessa commune	35.4042	8.12417	POINT (8.124167 35.404167)	180377	Algeria	615	Africa	1	1	2004	2004-11-07	2004-11-07	0	0	2	0	2	2	2
2509	1	1	386	Algeria:Government	829	Government of Algeria - GIA	109	615	Government of Algeria	538	NA	GIA	4	Chlef province	0		0	0	0		Chlef province		36.25	1.25	POINT (1.250000 36.250000)	181803	Algeria	615	Africa	2	2	1995	1995-12-09	1995-12-14	0	26	0	0	26	26	26
2510	1	3	573	AQIM - Civilians	1040	AQIM - Civilians	539		AQIM	1	NA	Civilians	4	Jijel province	0		0	0	0		Jijel province		36.75	6	POINT (6.000000 36.750000)	182533	Algeria	615	Africa	1	1	2004	2004-01-15	2004-01-15	0	0	1	0	1	1	1
2511	1	3	572	GIA - Civilians	1039	GIA - Civilians	538		GIA	1	NA	Civilians	1	Chlef town	1	Chlef	0	0	0		Chlef province	Chlef commune	36.1579	1.3378	POINT (1.337795 36.157870)	181803	Algeria	615	Africa	1	1	2002	2002-11-07	2002-11-07	0	0	4	0	4	4	4
2512	1	1	386	Algeria:Government	830	Government of Algeria - AQIM	109	615	Government of Algeria	539	NA	AQIM	4	Tizi Ouzou province	0		0	0	0		Tizi Ouzou province		36.75	4.25	POINT (4.250000 36.750000)	182529	Algeria	615	Africa	1	1	2009	2009-05-07	2009-05-07	2	0	0	0	2	2	2
2513	1	1	386	Algeria:Government	829	Government of Algeria - GIA	109	615	Government of Algeria	538	NA	GIA	3	Bouira commune	0		0	0	0		Bouira province	Bouira commune	36.38	3.90139	POINT (3.901389 36.380000)	181808	Algeria	615	Africa	3	2	1999	1999-03-20	1999-03-23	0	22	0	0	22	22	50
2514	1	1	386	Algeria:Government	828	Government of Algeria - AIS	109	615	Government of Algeria	537	NA	AIS	1	Tizi Ouzou town	1	Tizi Ouzou	0	0	1		Tizi Ouzou province	Tizi Ouzou commune	36.7118	4.04591	POINT (4.045914 36.711825)	182529	Algeria	615	Africa	1	1	1993	1993-09-25	1993-09-25	0	1	0	0	1	1	1
2515	1	1	386	Algeria:Government	829	Government of Algeria - GIA	109	615	Government of Algeria	538	NA	GIA	1	Relizane town	1	Relizane	0	0	0		Relizane province	Relizane commune	35.7373	0.555987	POINT (0.555987 35.737344)	181082	Algeria	615	Africa	1	1	1998	1998-08-25	1998-08-25	0	6	0	0	6	6	6
2516	1	1	386	Algeria:Government	830	Government of Algeria - AQIM	109	615	Government of Algeria	539	NA	AQIM	4	Batna province	0		0	0	0		Batna province		35.5	5.91667	POINT (5.916667 35.500000)	181092	Algeria	615	Africa	2	2	2009	2009-05-27	2009-06-01	0	3	0	0	3	3	3
2517	1	1	386	Algeria:Government	830	Government of Algeria - AQIM	109	615	Government of Algeria	539	NA	AQIM	2	Tizi Ouzou town	1	Tizi Ouzou	0	0	1		Tizi Ouzou province	Tizi Ouzou commune	36.7118	4.04591	POINT (4.045914 36.711825)	182529	Algeria	615	Africa	1	1	2009	2009-03-08	2009-03-08	1	0	0	0	1	1	1
2518	1	1	386	Algeria:Government	830	Government of Algeria - AQIM	109	615	Government of Algeria	539	NA	AQIM	1	Bouira town	1	Bouira	0	0	0		Bouira province	Bouira commune	36.38	3.90139	POINT (3.901389 36.380000)	181808	Algeria	615	Africa	1	1	2004	2004-05-01	2004-05-01	2	0	0	0	2	2	2
2519	1	1	386	Algeria:Government	829	Government of Algeria - GIA	109	615	Government of Algeria	538	NA	GIA	4	Tiaret province	0		0	0	0		Tiaret province		34.9167	1.58333	POINT (1.583333 34.916667)	179644	Algeria	615	Africa	1	1	1995	1995-10-21	1995-10-21	0	3	0	0	3	3	3
2520	1	1	386	Algeria:Government	830	Government of Algeria - AQIM	109	615	Government of Algeria	539	NA	AQIM	4	Tizi Ouzou province	0		0	0	0		Tizi Ouzou province		36.75	4.25	POINT (4.250000 36.750000)	182529	Algeria	615	Africa	1	1	2009	2009-10-17	2009-10-17	0	3	0	0	3	3	3
2521	1	1	386	Algeria:Government	830	Government of Algeria - AQIM	109	615	Government of Algeria	539	NA	AQIM	1	Beni Zid village	0		0	0	0		Skikda province	Collo commune	36.8176	6.50052	POINT (6.500519 36.817562)	182534	Algeria	615	Africa	1	1	2003	2003-09-23	2003-09-23	0	1	0	0	1	1	1
2522	1	1	386	Algeria:Government	830	Government of Algeria - AQIM	109	615	Government of Algeria	539	NA	AQIM	3	El Milia commune	0		0	0	0		Jijel province	El Milia commune	36.75	6.25	POINT (6.250000 36.750000)	182533	Algeria	615	Africa	1	1	2007	2007-05-11	2007-05-11	0	0	0	0	0	0	1
2527	1	1	386	Algeria:Government	829	Government of Algeria - GIA	109	615	Government of Algeria	538	NA	GIA	1	Algiers city	1	Algiers	1	1	1		Algiers province	Sidi M'Hamed commune	36.7631	3.05056	POINT (3.050556 36.763056)	182527	Algeria	615	Africa	1	1	1995	1995-01-30	1995-01-30	0	0	0	0	0	0	42
2528	1	3	572	GIA - Civilians	1039	GIA - Civilians	538		GIA	1	NA	Civilians	1	Tiaret town	1	Tiaret	0	0	0		Tiaret province	Tiaret commune	35.3758	1.31306	POINT (1.313056 35.375833)	180363	Algeria	615	Africa	1	1	2002	2002-01-04	2002-01-04	0	0	2	0	2	2	2
2529	1	1	386	Algeria:Government	830	Government of Algeria - AQIM	109	615	Government of Algeria	539	NA	AQIM	1	Tizi Ouzou town	1	Tizi Ouzou	0	0	1		Tizi Ouzou province	Tizi Ouzou commune	36.7118	4.04591	POINT (4.045914 36.711825)	182529	Algeria	615	Africa	1	1	2008	2008-01-09	2008-01-09	4	0	0	0	4	4	4
2530	1	1	386	Algeria:Government	830	Government of Algeria - AQIM	109	615	Government of Algeria	539	NA	AQIM	1	Tizi N'kouilal village	0		0	0	0		Tizi Ouzou province		36.4667	4.23333	POINT (4.233333 36.466667)	181809	Algeria	615	Africa	1	1	2007	2007-07-28	2007-07-28	0	2	0	0	2	2	2
2531	1	1	386	Algeria:Government	830	Government of Algeria - AQIM	109	615	Government of Algeria	539	NA	AQIM	1	Bouira town	1	Bouira	0	0	0		Bouira province	Bouira commune	36.38	3.90139	POINT (3.901389 36.380000)	181808	Algeria	615	Africa	1	1	2003	2003-06-12	2003-06-12	0	7	0	0	7	7	7
2534	1	1	386	Algeria:Government	830	Government of Algeria - AQIM	109	615	Government of Algeria	539	NA	AQIM	1	Lakhdaria town	0		0	0	0		Bouira province	Lakhdaria commune	36.5646	3.5933	POINT (3.593296 36.564634)	182528	Algeria	615	Africa	1	1	2000	2000-07-22	2000-07-22	1	0	0	0	1	1	1
2535	1	1	386	Algeria:Government	830	Government of Algeria - AQIM	109	615	Government of Algeria	539	NA	AQIM	1	Babor mountains	0		0	0	0		Bejaia province		36.55	5.46667	POINT (5.466667 36.550000)	182531	Algeria	615	Africa	1	2	2003	2003-09-19	2003-09-21	0	15	0	0	15	15	15
2537	1	1	386	Algeria:Government	830	Government of Algeria - AQIM	109	615	Government of Algeria	539	NA	AQIM	1	Ouanougha town	0		0	0	0		M'Sila province		35.9833	4.2	POINT (4.200000 35.983333)	181089	Algeria	615	Africa	1	1	2007	2007-03-28	2007-03-28	0	1	0	0	1	1	1
2538	1	1	386	Algeria:Government	829	Government of Algeria - GIA	109	615	Government of Algeria	538	NA	GIA	1	Saïda town	1	Saïda	0	0	0		Saida province	Saida commune	34.8333	0.15	POINT (0.150000 34.833333)	179641	Algeria	615	Africa	1	1	1998	1998-01-20	1998-01-20	0	2	0	0	2	2	2
2539	1	1	386	Algeria:Government	830	Government of Algeria - AQIM	109	615	Government of Algeria	539	NA	AQIM	4	Boumerdes province	0		0	0	0		Boumerdes province		36.75	3.66667	POINT (3.666667 36.750000)	182528	Algeria	615	Africa	1	3	2004	2004-08-23	2004-08-29	0	6	0	0	6	6	6
2540	1	3	573	AQIM - Civilians	1040	AQIM - Civilians	539		AQIM	1	NA	Civilians	4	Jijel province	0		0	0	0		Jijel province		36.75	6	POINT (6.000000 36.750000)	182533	Algeria	615	Africa	1	1	2004	2004-01-14	2004-01-14	0	0	1	0	1	1	1
2541	1	1	386	Algeria:Government	830	Government of Algeria - AQIM	109	615	Government of Algeria	539	NA	AQIM	2	Hammam Melouane town	0		0	0	0		Blida province		36.4868	3.04449	POINT (3.044486 36.486790)	181807	Algeria	615	Africa	1	1	2002	2002-10-19	2002-10-19	0	2	0	0	2	2	2
2542	1	1	386	Algeria:Government	830	Government of Algeria - AQIM	109	615	Government of Algeria	539	NA	AQIM	1	Blida town	1	Blida	0	0	0		Blida province	Blida commune	36.47	2.8277	POINT (2.827699 36.470039)	181806	Algeria	615	Africa	1	1	2002	2002-08-26	2002-08-26	0	2	0	0	2	2	2
2544	1	1	386	Algeria:Government	828	Government of Algeria - AIS	109	615	Government of Algeria	537	NA	AIS	1	Oran town	1	Oran	0	0	1		Oran province	Oran commune	35.6911	-0.641667	POINT (-0.641667 35.691111)	181079	Algeria	615	Africa	1	1	1994	1994-01-02	1994-01-02	0	1	0	0	1	1	1
2545	1	1	386	Algeria:Government	830	Government of Algeria - AQIM	109	615	Government of Algeria	539	NA	AQIM	6	Algeria	0		0	0	0				28	3	POINT (3.000000 28.000000)	170287	Algeria	615	Africa	1	1	2003	2003-12-26	2003-12-26	0	1	0	0	1	1	1
2546	1	1	386	Algeria:Government	828	Government of Algeria - AIS	109	615	Government of Algeria	537	NA	AIS	1	Jijel town	1	Jijel	0	0	0		Jijel province	Jijel commune	36.8	5.76667	POINT (5.766667 36.800000)	182532	Algeria	615	Africa	1	1	1993	1993-11-11	1993-11-11	0	4	0	0	4	4	4
2547	1	1	386	Algeria:Government	829	Government of Algeria - GIA	109	615	Government of Algeria	538	NA	GIA	4	Constantine province	0		0	0	0		Constantine province		36.3333	6.66667	POINT (6.666667 36.333333)	181814	Algeria	615	Africa	2	2	1998	1998-10-12	1998-10-13	0	1	0	0	1	1	1
2549	1	1	386	Algeria:Government	830	Government of Algeria - AQIM	109	615	Government of Algeria	539	NA	AQIM	2	Djenet town	0		0	0	0		Boumerdes province	Bordj Menaiel commune	36.8778	3.7205	POINT (3.720502 36.877757)	182528	Algeria	615	Africa	1	1	2004	2004-02-08	2004-02-08	0	1	0	0	1	1	1
2550	1	3	572	GIA - Civilians	1039	GIA - Civilians	538		GIA	1	NA	Civilians	1	Raïs Hamidou town	0		0	0	0		Algiers province	Bab el Oued commune	36.8174	3.01148	POINT (3.011483 36.817447)	182527	Algeria	615	Africa	1	1	1998	1998-07-17	1998-07-17	0	0	2	0	2	2	2
2551	1	1	386	Algeria:Government	829	Government of Algeria - GIA	109	615	Government of Algeria	538	NA	GIA	1	Algiers city	1	Algiers	1	1	1		Algiers province	Sidi M'Hamed commune	36.7631	3.05056	POINT (3.050556 36.763056)	182527	Algeria	615	Africa	1	1	1996	1996-02-25	1996-02-25	0	4	0	0	4	4	4
2552	1	1	386	Algeria:Government	830	Government of Algeria - AQIM	109	615	Government of Algeria	539	NA	AQIM	1	Boumerdes town	1	Boumerdes	0	0	0		Boumerdes province	Boumerdes commune	36.759	3.47482	POINT (3.474819 36.758965)	182527	Algeria	615	Africa	1	1	2002	2002-12-01	2002-12-01	2	0	0	0	2	2	2
2553	1	1	386	Algeria:Government	830	Government of Algeria - AQIM	109	615	Government of Algeria	539	NA	AQIM	2	Cheraia	0		0	0	0		Skikda province	Collo commune	37.0017	6.51359	POINT (6.513591 37.001737)	183254	Algeria	615	Africa	1	1	2007	2007-03-07	2007-03-07	0	1	0	0	1	1	1
2554	1	1	386	Algeria:Government	829	Government of Algeria - GIA	109	615	Government of Algeria	538	NA	GIA	4	Blida province	0		0	0	0		Blida province		36.5833	3	POINT (3.000000 36.583333)	182527	Algeria	615	Africa	2	2	1998	1998-01-27	1998-01-28	0	4	0	0	4	4	4
2555	1	3	573	AQIM - Civilians	1040	AQIM - Civilians	539		AQIM	1	NA	Civilians	1	Draa Tria town	0		0	0	0		Medea province		36.0798	3.04966	POINT (3.049661 36.079794)	181807	Algeria	615	Africa	1	1	2004	2004-04-30	2004-04-30	0	0	4	0	4	4	4
2556	1	1	386	Algeria:Government	830	Government of Algeria - AQIM	109	615	Government of Algeria	539	NA	AQIM	3	Hammam Righa commune	0		0	0	0		Ain Defla province	Hammam Righa commune	36.3797	2.39889	POINT (2.398889 36.379722)	181805	Algeria	615	Africa	1	1	2006	2006-05-27	2006-05-27	2	0	0	0	2	2	2
2558	1	3	573	AQIM - Civilians	1040	AQIM - Civilians	539		AQIM	1	NA	Civilians	1	Ziama Mansouriah town	0		0	0	0		Jijel province	Ziama Mansouriah commune	36.6744	5.4825	POINT (5.482500 36.674444)	182531	Algeria	615	Africa	1	1	2009	2009-02-22	2009-02-22	0	0	9	0	9	9	9
2559	1	1	386	Algeria:Government	830	Government of Algeria - AQIM	109	615	Government of Algeria	539	NA	AQIM	3	Jijel commune	0		0	0	0	Note: coordinates for Jijel town	Jijel province	Jijel commune	36.8	5.76667	POINT (5.766667 36.800000)	182532	Algeria	615	Africa	1	1	2007	2007-01-21	2007-01-21	1	0	0	0	1	1	1
2560	1	1	386	Algeria:Government	829	Government of Algeria - GIA	109	615	Government of Algeria	538	NA	GIA	1	Oued Djer village	0		0	0	0		Ain Defla province	Boumedfaa commune	36.3752	2.43851	POINT (2.438507 36.375235)	181805	Algeria	615	Africa	1	1	1998	1998-11-09	1998-11-09	1	2	0	0	3	3	3
2561	0	3	573	AQIM - Civilians	1040	AQIM - Civilians	539		AQIM	1	NA	Civilians	1	Skikda town	1	Skikda	0	0	0		Skikda province	Skikda commune	36.8762	6.90921	POINT (6.909208 36.876174)	182534	Algeria	615	Africa	1	1	2002	2002-08-10	2002-08-10	0	0	2	0	2	2	2
2562	1	3	572	GIA - Civilians	1039	GIA - Civilians	538		GIA	1	NA	Civilians	1	Sidi Akkacha village	0		0	0	0		Chlef province	Sidi Akkacha commune	36.4647	1.30258	POINT (1.302580 36.464720)	181803	Algeria	615	Africa	1	1	2002	2002-08-25	2002-08-25	0	0	2	0	2	2	2
2564	1	1	386	Algeria:Government	828	Government of Algeria - AIS	109	615	Government of Algeria	537	NA	AIS	2	Mostaganem town	1	Mostaganem	0	0	0		Mostaganem province	Mostaganem commune	35.9312	0.089177	POINT (0.089177 35.931151)	181081	Algeria	615	Africa	1	1	1993	1993-10-10	1993-10-10	1	0	0	0	1	1	1
2565	1	3	573	AQIM - Civilians	1040	AQIM - Civilians	539		AQIM	1	NA	Civilians	4	Medea province	0		0	0	0		Medea province		36.0833	3	POINT (3.000000 36.083333)	181807	Algeria	615	Africa	1	1	2004	2004-10-22	2004-10-22	0	0	16	0	16	16	16
2566	1	1	386	Algeria:Government	830	Government of Algeria - AQIM	109	615	Government of Algeria	539	NA	AQIM	1	Gouraya town	0		0	0	0		Tipaza province	Gouraya commune	36.5706	1.9025	POINT (1.902500 36.570556)	182524	Algeria	615	Africa	1	1	2006	2006-04-24	2006-04-24	0	0	0	0	0	0	2
2567	1	3	573	AQIM - Civilians	1040	AQIM - Civilians	539		AQIM	1	NA	Civilians	2	Ain El Hammam town	0		0	0	0		Tizi Ouzou province	Ain El Hammam commune	36.5647	4.30619	POINT (4.306189 36.564709)	182529	Algeria	615	Africa	1	1	2009	2009-04-26	2009-04-26	0	0	2	0	2	1	2
2568	1	1	386	Algeria:Government	830	Government of Algeria - AQIM	109	615	Government of Algeria	539	NA	AQIM	4	Tizi Ouzou province	0		0	0	0		Tizi Ouzou province		36.75	4.25	POINT (4.250000 36.750000)	182529	Algeria	615	Africa	1	1	2000	2000-06-20	2000-06-20	0	2	0	0	2	2	2
2569	1	1	386	Algeria:Government	830	Government of Algeria - AQIM	109	615	Government of Algeria	539	NA	AQIM	1	Arbatache village	0		0	0	0		Boumerdes province	Larbatache commune	36.6377	3.37127	POINT (3.371271 36.637728)	182527	Algeria	615	Africa	1	1	2002	2002-02-06	2002-02-06	0	2	0	0	2	2	2
2570	1	3	572	GIA - Civilians	1039	GIA - Civilians	538		GIA	1	NA	Civilians	1	Tissemsilt town	1	Tissemsilt	0	0	0		Tissemsilt province	Tissemsilt commune	35.6078	1.81111	POINT (1.811111 35.607778)	181084	Algeria	615	Africa	1	1	2002	2002-03-19	2002-03-19	0	0	4	0	4	4	4
2571	1	1	386	Algeria:Government	829	Government of Algeria - GIA	109	615	Government of Algeria	538	NA	GIA	6	Algeria	0		0	0	0				28	3	POINT (3.000000 28.000000)	170287	Algeria	615	Africa	2	1	1995	1995-12-20	1995-12-20	0	3	0	0	3	3	3
2572	1	1	386	Algeria:Government	829	Government of Algeria - GIA	109	615	Government of Algeria	538	NA	GIA	1	Algiers city	1	Algiers	1	1	1		Algiers province	Sidi M'Hamed commune	36.7631	3.05056	POINT (3.050556 36.763056)	182527	Algeria	615	Africa	1	2	1996	1996-06-10	1996-06-11	0	10	0	0	10	10	10
2573	1	3	572	GIA - Civilians	1039	GIA - Civilians	538		GIA	1	NA	Civilians	4	Chlef province	0		0	0	0		Chlef province		36.25	1.25	POINT (1.250000 36.250000)	181803	Algeria	615	Africa	1	1	2002	2002-07-16	2002-07-16	0	0	5	0	5	5	5
2574	1	3	572	GIA - Civilians	1039	GIA - Civilians	538		GIA	1	NA	Civilians	1	Tazmalt village	0		0	0	0		Tizi Ouzou province		36.7165	4.13008	POINT (4.130081 36.716462)	182529	Algeria	615	Africa	1	1	2002	2002-05-15	2002-05-15	0	0	5	0	5	5	5
2575	1	1	386	Algeria:Government	830	Government of Algeria - AQIM	109	615	Government of Algeria	539	NA	AQIM	1	Guenzet town	0		0	0	0		Bordj Bou Arreridj province		36.3167	4.83333	POINT (4.833333 36.316667)	181810	Algeria	615	Africa	1	2	2002	2002-01-01	2002-01-06	0	3	0	0	3	3	3
2576	1	1	386	Algeria:Government	830	Government of Algeria - AQIM	109	615	Government of Algeria	539	NA	AQIM	2	Sidi Daoud town	0		0	0	0		Boumerdes province	Baghlia commune	36.8558	3.86667	POINT (3.866667 36.855833)	182528	Algeria	615	Africa	1	1	2002	2002-07-17	2002-07-17	0	2	0	0	2	2	2
2577	1	1	386	Algeria:Government	829	Government of Algeria - GIA	109	615	Government of Algeria	538	NA	GIA	2	Tigzirt town	0		0	0	0		Tizi Ouzou province	Tigzirt commune	36.8939	4.12333	POINT (4.123333 36.893889)	182529	Algeria	615	Africa	1	1	1999	1999-01-17	1999-01-17	8	9	0	0	17	17	17
2578	1	1	386	Algeria:Government	829	Government of Algeria - GIA	109	615	Government of Algeria	538	NA	GIA	4	Jijel province	0		0	0	0		Jijel province		36.75	6	POINT (6.000000 36.750000)	182533	Algeria	615	Africa	2	2	1995	1995-06-27	1995-07-01	0	4	0	0	4	4	4
2580	1	1	386	Algeria:Government	829	Government of Algeria - GIA	109	615	Government of Algeria	538	NA	GIA	4	Tipaza province	0		0	0	0		Tipaza province		36.5833	2.41667	POINT (2.416667 36.583333)	182525	Algeria	615	Africa	1	2	1999	1999-10-22	1999-10-23	1	0	0	0	1	1	1
2582	1	1	386	Algeria:Government	829	Government of Algeria - GIA	109	615	Government of Algeria	538	NA	GIA	6	Algeria	0		0	0	0				28	3	POINT (3.000000 28.000000)	170287	Algeria	615	Africa	2	2	1995	1995-05-09	1995-05-13	0	34	0	0	34	34	34
2583	1	1	386	Algeria:Government	828	Government of Algeria - AIS	109	615	Government of Algeria	537	NA	AIS	2	Oued Smar town	0		0	0	0		Algiers province	El Harrach commune	36.6534	3.14726	POINT (3.147259 36.653440)	182527	Algeria	615	Africa	1	1	1993	1993-05-03	1993-05-03	0	5	0	0	5	5	5
2584	1	1	386	Algeria:Government	829	Government of Algeria - GIA	109	615	Government of Algeria	538	NA	GIA	1	Constantine town	1	Constantine	0	0	0		Constantine province	Constantine commune	36.365	6.61472	POINT (6.614722 36.365000)	181814	Algeria	615	Africa	1	1	1996	1996-02-09	1996-02-09	0	1	0	0	1	1	1
2585	1	1	386	Algeria:Government	829	Government of Algeria - GIA	109	615	Government of Algeria	538	NA	GIA	1	Guenzet town	0		0	0	0		Bordj Bou Arreridj province		36.3167	4.83333	POINT (4.833333 36.316667)	181810	Algeria	615	Africa	1	1	1998	1998-06-08	1998-06-08	4	1	0	0	5	5	5
2586	1	1	386	Algeria:Government	830	Government of Algeria - AQIM	109	615	Government of Algeria	539	NA	AQIM	4	Tizi Ouzou province	0		0	0	0		Tizi Ouzou province		36.75	4.25	POINT (4.250000 36.750000)	182529	Algeria	615	Africa	1	1	2009	2009-03-16	2009-03-16	4	0	0	0	4	2	5
2587	1	1	386	Algeria:Government	827	Government of Algeria - Takfir wa'l Hijra	109	615	Government of Algeria	536	NA	Takfir wa'l Hijra	2	Algiers city	1	Algiers	1	1	1		Algiers province	Sidi M'Hamed commune	36.7631	3.05056	POINT (3.050556 36.763056)	182527	Algeria	615	Africa	2	2	1991	1991-12-04	1991-12-05	0	2	1	1	4	4	4
2588	1	1	386	Algeria:Government	830	Government of Algeria - AQIM	109	615	Government of Algeria	539	NA	AQIM	2	Moualy Larbi town	0		0	0	0		Saida province		34.6492	0.015864	POINT (0.015864 34.649194)	179641	Algeria	615	Africa	1	1	2002	2002-04-01	2002-04-01	21	0	0	0	21	21	21
2589	1	1	386	Algeria:Government	829	Government of Algeria - GIA	109	615	Government of Algeria	538	NA	GIA	1	Beni Messous town	0		0	0	0		Algiers province	Bouzaréah commune	36.7791	2.97504	POINT (2.975035 36.779139)	182526	Algeria	615	Africa	1	1	1996	1996-12-21	1996-12-21	0	3	0	0	3	3	3
2591	1	3	572	GIA - Civilians	1039	GIA - Civilians	538		GIA	1	NA	Civilians	2	Blida town	1	Blida	0	0	0		Blida province	Blida commune	36.47	2.8277	POINT (2.827699 36.470039)	181806	Algeria	615	Africa	1	1	2002	2002-02-01	2002-02-01	0	0	2	0	2	2	2
2592	1	1	386	Algeria:Government	830	Government of Algeria - AQIM	109	615	Government of Algeria	539	NA	AQIM	4	Skikda province	0		0	0	0		Skikda province		36.75	6.83333	POINT (6.833333 36.750000)	182534	Algeria	615	Africa	1	1	2002	2002-09-03	2002-09-03	1	0	0	0	1	1	1
2594	1	1	386	Algeria:Government	830	Government of Algeria - AQIM	109	615	Government of Algeria	539	NA	AQIM	3	Dellys commune	0		0	0	0		Boumerdes province	Dellys commune	36.9167	3.91667	POINT (3.916667 36.916667)	182528	Algeria	615	Africa	1	1	2000	2000-06-06	2000-06-06	11	0	0	0	11	11	11
2595	1	1	386	Algeria:Government	830	Government of Algeria - AQIM	109	615	Government of Algeria	539	NA	AQIM	2	Beni Douala town	0		0	0	0		Tizi Ouzou province	Beni Douala commune	36.6195	4.08282	POINT (4.082818 36.619538)	182529	Algeria	615	Africa	1	1	2003	2003-06-04	2003-06-04	10	0	0	0	10	10	10
2596	1	1	386	Algeria:Government	830	Government of Algeria - AQIM	109	615	Government of Algeria	539	NA	AQIM	1	Azzaba town	0		0	0	0		Skikda province	Azzaba commune	36.7394	7.10528	POINT (7.105278 36.739444)	182535	Algeria	615	Africa	1	1	2000	2000-10-02	2000-10-02	12	0	0	0	12	12	12
2597	1	1	386	Algeria:Government	829	Government of Algeria - GIA	109	615	Government of Algeria	538	NA	GIA	4	Boumerdes province	0		0	0	0		Boumerdes province		36.75	3.66667	POINT (3.666667 36.750000)	182528	Algeria	615	Africa	2	2	1994	1994-12-13	1994-12-17	0	3	0	0	3	3	3
2599	1	1	386	Algeria:Government	829	Government of Algeria - GIA	109	615	Government of Algeria	538	NA	GIA	3	Bouira commune	0		0	0	0		Bouira province	Bouira commune	36.38	3.90139	POINT (3.901389 36.380000)	181808	Algeria	615	Africa	1	1	1999	1999-06-18	1999-06-18	4	0	0	0	4	4	4
2601	1	1	386	Algeria:Government	830	Government of Algeria - AQIM	109	615	Government of Algeria	539	NA	AQIM	4	Medea province	0		0	0	0		Medea province		36.0833	3	POINT (3.000000 36.083333)	181807	Algeria	615	Africa	1	1	2009	2009-05-20	2009-05-20	5	0	0	0	5	5	5
2602	1	1	386	Algeria:Government	828	Government of Algeria - AIS	109	615	Government of Algeria	537	NA	AIS	1	Kouba town	0		0	0	0		Algiers province	Hussein Dey commune	36.7283	3.08785	POINT (3.087845 36.728291)	182527	Algeria	615	Africa	1	1	1992	1992-12-14	1992-12-14	5	0	0	0	5	5	5
2603	1	3	572	GIA - Civilians	1039	GIA - Civilians	538		GIA	1	NA	Civilians	1	Oued el Abtal town	0		0	0	0		Mascara province		35.4547	0.686111	POINT (0.686111 35.454722)	180362	Algeria	615	Africa	1	1	2003	2003-04-30	2003-04-30	0	0	1	0	1	1	1
2604	1	1	386	Algeria:Government	830	Government of Algeria - AQIM	109	615	Government of Algeria	539	NA	AQIM	1	Beni Abbes town	0		0	0	0		Bechar province	Beni Abbes commune	30.1267	-2.17128	POINT (-2.171278 30.126673)	173156	Algeria	615	Africa	1	1	2009	2009-10-09	2009-10-09	3	10	0	0	13	10	13
2605	1	1	386	Algeria:Government	830	Government of Algeria - AQIM	109	615	Government of Algeria	539	NA	AQIM	4	Tizi Ouzou province	0		0	0	0		Tizi Ouzou province		36.75	4.25	POINT (4.250000 36.750000)	182529	Algeria	615	Africa	1	1	2008	2008-06-27	2008-06-27	2	0	0	0	2	2	2
2606	1	1	386	Algeria:Government	830	Government of Algeria - AQIM	109	615	Government of Algeria	539	NA	AQIM	2	Tadmait village	0		0	0	0		Tizi Ouzou province	Tadmait commune	36.7441	3.9005	POINT (3.900500 36.744100)	182528	Algeria	615	Africa	1	1	2004	2004-12-06	2004-12-06	0	1	0	0	1	1	1
2607	1	1	386	Algeria:Government	830	Government of Algeria - AQIM	109	615	Government of Algeria	539	NA	AQIM	4	Tizi Ouzou province	0		0	0	0		Tizi Ouzou province		36.75	4.25	POINT (4.250000 36.750000)	182529	Algeria	615	Africa	1	1	2000	2000-09-04	2000-09-04	0	2	0	0	2	2	2
2608	1	1	386	Algeria:Government	830	Government of Algeria - AQIM	109	615	Government of Algeria	539	NA	AQIM	1	El Hamiz town	0		0	0	0		Algiers province	Dar el Beida commune	36.7315	3.24032	POINT (3.240322 36.731469)	182527	Algeria	615	Africa	1	1	2004	2004-01-14	2004-01-14	0	1	0	0	1	1	1
[truncated: 141,597 more rows]
